# Supplementary material for: Synthesis and crystal structures of 3,6-di­hydroxy­picolinic acid and its labile inter­mediate dipotassium 3-hy­droxy-6-(sulfonato­oxy)pyridine-2-carboxyl­ate monohydrate
Source: Acta Crystallogr E Crystallogr Commun. 2021 May 14;77(Pt 6):623–8. doi: 10.1107/S2056989021004904 (PMC8183438; doi:10.1107/S2056989021004904)
Supplement: Supplementary file 1 [file e-77-00623-sup1.cif]

##############################################################################
#                                                                            #
# This CIF contains the data in a paper accepted for publication in          #
# Acta Crystallographica Section E. It conforms to the requirements of       #
# Notes for Authors for Acta Crystallographica Section E, and has been       #
# peer reviewed under the auspices of the IUCr Commission on Journals.       #
#                                                                            #
# Full details of the Crystallographic Information File format               #
# are given in the paper "The Crystallographic Information File (CIF):       #
# a New Standard Archive File for Crystallography" by S. R. Hall, F. H.      #
# Allen and I. D. Brown [Acta Cryst. (1991), A47, 655-685].                  #
#                                                                            #
# The current version of the core CIF dictionary is obtainable from          #
# ftp://ftp.iucr.org/pub/cif_core.dic.                                       #
#                                                                            #
# Software is freely available for graphical display of the structure(s)     #
# in this CIF. For information consult the CIF software page                 #
# http://www.iucr.org/resources/cif/software.                                #
#                                                                            #
# This file may be used for bona fide research purposes within the           #
# scientific community so long as proper attribution is given to the journal # 
# article from which it was obtained.                                        #
#                                                                            #
##############################################################################
data_I
_audit_creation_method     'SHELXL-2018/3'
_chemical_name_systematic
;
Dipotassium 3-hydroxy-6-(sulfonatooxy)pyridine-2-carboxylate monohydrate
;
_chemical_name_common     ?
_chemical_formula_moiety     '2(K +), C6 H3 N O7 S 2-, H2 O1'
_chemical_formula_sum     'C6 H5 K2 N O8 S'
_chemical_formula_iupac     '2K +, C6 H3 N O7 S 2-, H2 O1'
_chemical_formula_weight     329.37
_chemical_melting_point     ?
_space_group_crystal_system     monoclinic
_space_group_name_H-M_alt     'P 21/c'
_space_group_name_Hall     '-P 2ybc'
loop_
    _space_group_symop_operation_xyz
    'x, y, z'
    '-x, y+1/2, -z+1/2'
    '-x, -y, -z'
    'x, -y-1/2, z-1/2'
_cell_length_a     13.3366(4)
_cell_length_b     11.5467(3)
_cell_length_c     7.3078(2)
_cell_angle_alpha     90
_cell_angle_beta     103.5530(10)
_cell_angle_gamma     90
_cell_volume     1094.02(5)
_cell_formula_units_Z     4
_cell_measurement_reflns_used     9459
_cell_measurement_theta_min     3.14
_cell_measurement_theta_max     27.49
_cell_measurement_temperature     90.0(2)
_exptl_crystal_description     block
_exptl_crystal_colour     colourless
_exptl_crystal_size_max     0.180
_exptl_crystal_size_mid     0.160
_exptl_crystal_size_min     0.130
_exptl_crystal_density_diffrn     2.000
_exptl_crystal_density_meas     ?
_exptl_crystal_density_method     ?
_exptl_crystal_F_000     664
_exptl_absorpt_coefficient_mu     1.091
_exptl_absorpt_correction_type     multi-scan
_exptl_absorpt_process_details
;
(<i>SADABS</i>; Krause <i>et al.</i>,  2015)
;
_exptl_absorpt_correction_T_min     0.793
_exptl_absorpt_correction_T_max     0.862
_exptl_special_details
;
The crystal was mounted using polyisobutene oil on the tip of a fine glass
fibre, which was fastened in a copper mounting pin with electrical solder.
It was placed directly into the cold gas stream of a liquid-nitrogen based
cryostat (Hope, 1994; Parkin & Hope, 1998).
Diffraction data were collected with the crystal at 90K, which is standard
practice in this laboratory for the majority of flash-cooled crystals.
;
_diffrn_ambient_temperature     90.0(2)
_diffrn_source     'microsource'
_diffrn_radiation_type     MoK\a
_diffrn_radiation_wavelength     0.71073
_diffrn_measurement_device_type     'Bruker D8 Venture dual source'
_diffrn_measurement_method     '\f and \w scans'
_diffrn_detector_area_resol_mean     7.41
_diffrn_reflns_number     22347
_diffrn_reflns_av_R_equivalents     0.0362
_diffrn_reflns_av_unetI/netI     0.0216
_diffrn_reflns_theta_min     1.571
_diffrn_reflns_theta_max     27.493
_diffrn_reflns_theta_full     25.242
_diffrn_measured_fraction_theta_max     0.998
_diffrn_measured_fraction_theta_full     0.998
_diffrn_reflns_limit_h_min     -17
_diffrn_reflns_limit_h_max     17
_diffrn_reflns_limit_k_min     -14
_diffrn_reflns_limit_k_max     14
_diffrn_reflns_limit_l_min     -9
_diffrn_reflns_limit_l_max     9
_refine_special_details
;
Refinement progress was checked using <i>Platon</i> (Spek, 2020) and by
an <i>R</i>-tensor (Parkin, 2000). The final model was further checked
with the IUCr utility <i>checkCIF</i>.
;
_reflns_number_total     2505
_reflns_number_gt     2423
_reflns_threshold_expression     'I > 2\s(I)'
_refine_ls_structure_factor_coef     Fsqd
_refine_ls_matrix_type     full
_refine_ls_R_factor_all     0.0212
_refine_ls_R_factor_gt     0.0204
_refine_ls_wR_factor_gt     0.0548
_refine_ls_wR_factor_ref     0.0555
_refine_ls_goodness_of_fit_ref     1.078
_refine_ls_restrained_S_all     1.078
_refine_ls_number_reflns     2505
_refine_ls_number_parameters     174
_refine_ls_number_restraints     3
_refine_ls_hydrogen_treatment     mixed
_refine_ls_weighting_scheme     calc
_refine_ls_weighting_details
              'w=1/[\s^2^(Fo^2^)+(0.0254P)^2^+0.7213P] where P=(Fo^2^+2Fc^2^)/3'
_atom_sites_solution_hydrogens     mixed
_atom_sites_solution_primary     direct
_atom_sites_solution_secondary     difmap
_refine_ls_shift/su_max     0.001
_refine_ls_shift/su_mean     0.000
_refine_diff_density_max     0.398
_refine_diff_density_min     -0.437
_refine_ls_extinction_method
;
SHELXL2018/3 (Sheldrick 2015b)
;
_refine_ls_extinction_coef     0.0116(12)
_refine_ls_extinction_expression
                                  'Fc^*^=kFc[1+0.001xFc^2^\l^3^/sin(2\q)]^-1/4^'
loop_
    _atom_type_symbol
    _atom_type_description
    _atom_type_scat_dispersion_real
    _atom_type_scat_dispersion_imag
    _atom_type_scat_source
    'C' 'C' 0.0033 0.0016
                         'International Tables Vol C Tables 4.2.6.8 and 6.1.1.4'
    'H' 'H' 0.0000 0.0000
                         'International Tables Vol C Tables 4.2.6.8 and 6.1.1.4'
    'K' 'K' 0.2009 0.2494
                         'International Tables Vol C Tables 4.2.6.8 and 6.1.1.4'
    'N' 'N' 0.0061 0.0033
                         'International Tables Vol C Tables 4.2.6.8 and 6.1.1.4'
    'O' 'O' 0.0106 0.0060
                         'International Tables Vol C Tables 4.2.6.8 and 6.1.1.4'
    'S' 'S' 0.1246 0.1234
                         'International Tables Vol C Tables 4.2.6.8 and 6.1.1.4'
_computing_data_collection
;
<i>APEX3</i> (Bruker, 2016)
;
_computing_cell_refinement
;
<i>APEX3</i> (Bruker, 2016)
;
_computing_data_reduction
;
<i>APEX3</i> (Bruker, 2016)
;
_computing_structure_solution
;
<i>SHELXT</i> (Sheldrick, 2015a)
;
_computing_structure_refinement
;
<i>SHELXL2018/3</i> (Sheldrick, 2015b)
;
_computing_molecular_graphics
;
<i>XP</i> in <i>SHELXTL</i> (Sheldrick, 2008)
;
_computing_publication_material
;
<i>SHELX</i> (Sheldrick, 2008) and <i>CIFFIX</i> (Parkin, 2013)
;
loop_
    _atom_site_type_symbol
    _atom_site_label
    _atom_site_fract_x
    _atom_site_fract_y
    _atom_site_fract_z
    _atom_site_U_iso_or_equiv
    _atom_site_adp_type
    _atom_site_calc_flag
    _atom_site_occupancy
    _atom_site_disorder_assembly
    _atom_site_disorder_group
    K K1 -0.11303(2) 0.44196(2) 0.29817(4) 0.01068(9) Uani d 1 . .
    K K2 0.65851(2) 0.37254(2) 0.80722(4) 0.01048(9) Uani d 1 . .
    S S1 0.39446(2) 0.56402(3) 0.68497(4) 0.00841(9) Uani d 1 . .
    O O1 0.18689(8) 0.05598(7) 0.56350(13) 0.01168(19) Uani d 1 . .
    H H1O 0.1278(15) 0.0662(15) 0.584(3) 0.018 Uiso d 1 . .
    O O2 0.32641(7) 0.49448(8) 0.50302(12) 0.00997(18) Uani d 1 . .
    O O3 0.01000(7) 0.34563(8) 0.61547(13) 0.01185(19) Uani d 1 . .
    O O4 0.02411(7) 0.15242(8) 0.61413(13) 0.01227(19) Uani d 1 . .
    O O5 0.32663(7) 0.58023(8) 0.81136(13) 0.01295(19) Uani d 1 . .
    O O6 0.41500(7) 0.66929(8) 0.59303(13) 0.01295(19) Uani d 1 . .
    O O7 0.48251(7) 0.49241(8) 0.76027(14) 0.0149(2) Uani d 1 . .
    N N1 0.20276(8) 0.37108(9) 0.55903(14) 0.0088(2) Uani d 1 . .
    C C2 0.16613(9) 0.26318(11) 0.57169(17) 0.0088(2) Uani d 1 . .
    C C3 0.22393(10) 0.16468(11) 0.55284(17) 0.0093(2) Uani d 1 . .
    C C4 0.32289(10) 0.17884(11) 0.52150(17) 0.0105(2) Uani d 1 . .
    H H4 0.363874 0.113328 0.509029 0.013 Uiso calc 1 . .
    C C5 0.35984(9) 0.28931(11) 0.50905(17) 0.0104(2) Uani d 1 . .
    H H5 0.426568 0.302283 0.487955 0.013 Uiso calc 1 . .
    C C6 0.29543(10) 0.38126(10) 0.52862(17) 0.0089(2) Uani d 1 . .
    C C7 0.05895(9) 0.25453(11) 0.60404(17) 0.0096(2) Uani d 1 . .
    O O1W 0.85262(7) 0.30218(9) 0.79832(14) 0.0151(2) Uani d 1 . .
    H H1W 0.8909(13) 0.3167(17) 0.726(2) 0.023 Uiso d 1 . .
    H H2W 0.8914(13) 0.3145(17) 0.903(2) 0.023 Uiso d 1 . .
loop_
    _atom_site_aniso_label
    _atom_site_aniso_U_11
    _atom_site_aniso_U_22
    _atom_site_aniso_U_33
    _atom_site_aniso_U_12
    _atom_site_aniso_U_13
    _atom_site_aniso_U_23
    K1 0.00957(14) 0.00968(14) 0.01288(14) 0.00117(9) 0.00285(10) -0.00086(9)
    K2 0.00967(14) 0.01126(14) 0.01074(14) 0.00044(9) 0.00281(10) 0.00146(9)
    S1 0.00738(15) 0.00825(15) 0.00966(15) -0.00042(10) 0.00215(11) -0.00085(10)
    O1 0.0117(5) 0.0075(4) 0.0169(5) -0.0005(3) 0.0054(4) 0.0000(3)
    O2 0.0121(4) 0.0089(4) 0.0087(4) -0.0027(3) 0.0019(3) -0.0002(3)
    O3 0.0096(4) 0.0123(4) 0.0142(4) 0.0010(3) 0.0038(3) 0.0002(3)
    O4 0.0109(4) 0.0112(4) 0.0154(4) -0.0017(3) 0.0044(3) 0.0009(3)
    O5 0.0123(4) 0.0164(5) 0.0111(4) -0.0004(4) 0.0048(3) -0.0019(4)
    O6 0.0147(5) 0.0093(4) 0.0160(4) -0.0028(3) 0.0059(4) -0.0002(3)
    O7 0.0108(4) 0.0139(4) 0.0180(5) 0.0033(3) -0.0005(4) -0.0017(4)
    N1 0.0096(5) 0.0093(5) 0.0072(5) -0.0002(4) 0.0015(4) -0.0006(4)
    C2 0.0086(5) 0.0101(6) 0.0076(5) -0.0008(4) 0.0018(4) 0.0005(4)
    C3 0.0112(6) 0.0082(6) 0.0078(5) -0.0010(4) 0.0008(4) 0.0000(4)
    C4 0.0104(6) 0.0109(6) 0.0101(6) 0.0021(4) 0.0023(4) -0.0014(4)
    C5 0.0087(5) 0.0132(6) 0.0096(5) -0.0002(5) 0.0026(4) -0.0014(4)
    C6 0.0108(6) 0.0082(5) 0.0070(5) -0.0021(4) 0.0010(4) -0.0001(4)
    C7 0.0091(6) 0.0129(6) 0.0065(5) -0.0007(4) 0.0011(4) 0.0002(4)
    O1W 0.0113(5) 0.0165(5) 0.0181(5) 0.0005(4) 0.0044(4) 0.0003(4)
_geom_special_details
;
 All esds (except the esd in the dihedral angle between two l.s. planes)
 are estimated using the full covariance matrix.  The cell esds are taken
 into account individually in the estimation of esds in distances, angles
 and torsion angles; correlations between esds in cell parameters are only
 used when they are defined by crystal symmetry.  An approximate (isotropic)
 treatment of cell esds is used for estimating esds involving l.s. planes.
;
loop_
    _geom_bond_atom_site_label_1
    _geom_bond_atom_site_label_2
    _geom_bond_site_symmetry_2
    _geom_bond_distance
    _geom_bond_publ_flag
    K1 O4 4_565 2.7376(9) ?
    K1 O3 . 2.7428(10) ?
    K1 O5 3_566 2.7843(10) ?
    K1 N1 3_566 2.7869(11) ?
    K1 O3 3_566 2.8099(10) ?
    K1 O1W 4_465 2.8560(10)
                          ?
    K1 O1 2 2.9102(10) ?
    K1 S1 3_566 3.7848(4) ?
    K1 K1 3_566 3.9268(5) ?
    K1 K2 1_454 4.2041(4) ?
    K1 K2 4_465 4.7508(4) ?
    K2 O7 . 2.6769(9) ?
    K2 O6 2_646 2.7084(10) ?
    K2 O1W . 2.7286(10) ?
    K2 O2 3_666 2.7842(9) ?
    K2 O5 3_667 2.8012(9) ?
    K2 O6 3_666 2.8993(10) ?
    K2 O1 2_656 2.9525(10) ?
    K2 S1 3_666 3.5751(4) ?
    K2 S1 2_646 3.6348(4) ?
    K2 K2 4_565 4.6216(3) ?
    K2 K2 4_566 4.6216(3) ?
    S1 O7 . 1.4361(9) ?
    S1 O6 . 1.4457(9) ?
    S1 O5 . 1.4486(9) ?
    S1 O2 . 1.6343(9) ?
    O1 C3 . 1.3577(15) ?
    O1 H1O . 0.843(19) ?
    O2 C6 . 1.3968(14) ?
    O3 C7 . 1.2510(16) ?
    O4 C7 . 1.2758(16) ?
    N1 C6 . 1.3112(16) ?
    N1 C2 . 1.3492(16) ?
    C2 C3 . 1.3988(17) ?
    C2 C7 . 1.5057(17) ?
    C3 C4 . 1.4010(17) ?
    C4 C5 . 1.3781(18) ?
    C4 H4 . 0.9500 ?
    C5 C6 . 1.3940(17) ?
    C5 H5 . 0.9500 ?
    O1W H1W . 0.832(15) ?
    O1W H2W . 0.831(15) ?
loop_
    _geom_angle_atom_site_label_1
    _geom_angle_atom_site_label_2
    _geom_angle_atom_site_label_3
    _geom_angle_site_symmetry_1
    _geom_angle_site_symmetry_3
    _geom_angle
    _geom_angle_publ_flag
    O4 K1 O3 4_565 . 85.28(3) ?
    O4 K1 O5 4_565 3_566 125.34(3) ?
    O3 K1 O5 . 3_566 125.08(3) ?
    O4 K1 N1 4_565 3_566 152.53(3) ?
    O3 K1 N1 . 3_566 102.82(3) ?
    O5 K1 N1 3_566 3_566 71.26(3) ?
    O4 K1 O3 4_565 3_566 96.31(3) ?
    O3 K1 O3 . 3_566 90.00(3) ?
    O5 K1 O3 3_566 3_566 123.94(3) ?
    N1 K1 O3 3_566 3_566 58.00(3) ?
    O4 K1 O1W 4_565 4_465 74.51(3) ?
    O3 K1 O1W . 4_465 70.34(3) ?
    O5 K1 O1W 3_566 4_465 75.87(3) ?
    N1 K1 O1W 3_566 4_465 132.96(3) ?
    O3 K1 O1W 3_566 4_465 158.67(3) ?
    O4 K1 O1 4_565 2 81.77(3) ?
    O3 K1 O1 . 2 163.61(3) ?
    O5 K1 O1 3_566 2 71.02(3) ?
    N1 K1 O1 3_566 2 84.60(3) ?
    O3 K1 O1 3_566 2 81.53(3) ?
    O1W K1 O1 4_465 2 115.26(3) ?
    O4 K1 S1 4_565 3_566 142.24(2) ?
    O3 K1 S1 . 3_566 111.50(2) ?
    O5 K1 S1 3_566 3_566 18.571(19) ?
    N1 K1 S1 3_566 3_566 59.06(2) ?
    O3 K1 S1 3_566 3_566 116.43(2) ?
    O1W K1 S1 4_465 3_566 79.72(2) ?
    O1 K1 S1 2 3_566 84.87(2) ?
    O4 K1 K1 4_565 3_566 91.22(2) ?
    O3 K1 K1 . 3_566 45.69(2) ?
    O5 K1 K1 3_566 3_566 143.23(2) ?
    N1 K1 K1 3_566 3_566 77.04(2) ?
    O3 K1 K1 3_566 3_566 44.305(19) ?
    O1W K1 K1 4_465 3_566 115.57(2) ?
    O1 K1 K1 2 3_566 124.38(2) ?
    S1 K1 K1 3_566 3_566 125.061(11) ?
    O4 K1 K2 4_565 1_454 86.50(2) ?
    O3 K1 K2 . 1_454 144.54(2) ?
    O5 K1 K2 3_566 1_454 41.328(19) ?
    N1 K1 K2 3_566 1_454 100.27(2) ?
    O3 K1 K2 3_566 1_454 125.21(2) ?
    O1W K1 K2 4_465 1_454 74.21(2) ?
    O1 K1 K2 2 1_454 44.587(19) ?
    S1 K1 K2 3_566 1_454 59.892(7) ?
    K1 K1 K2 3_566 1_454 168.952(12) ?
    O4 K1 K2 4_565 4_465 101.95(2) ?
    O3 K1 K2 . 4_465 86.38(2) ?
    O5 K1 K2 3_566 4_465 46.95(2) ?
    N1 K1 K2 3_566 4_465 104.70(2) ?
    O3 K1 K2 3_566 4_465 161.00(2) ?
    O1W K1 K2 4_465 4_465 30.91(2) ?
    O1 K1 K2 2 4_465 106.07(2) ?
    S1 K1 K2 3_566 4_465 48.809(6) ?
    K1 K1 K2 3_566 4_465 129.234(11) ?
    K2 K1 K2 1_454 4_465 61.786(6) ?
    O7 K2 O6 . 2_646 96.93(3) ?
    O7 K2 O1W . . 163.59(3) ?
    O6 K2 O1W 2_646 . 98.84(3) ?
    O7 K2 O2 . 3_666 80.73(3) ?
    O6 K2 O2 2_646 3_666 142.83(3) ?
    O1W K2 O2 . 3_666 83.96(3) ?
    O7 K2 O5 . 3_667 83.24(3) ?
    O6 K2 O5 2_646 3_667 81.17(3) ?
    O1W K2 O5 . 3_667 103.61(3) ?
    O2 K2 O5 3_666 3_667 134.52(3) ?
    O7 K2 O6 . 3_666 82.98(3) ?
    O6 K2 O6 2_646 3_666 93.96(2) ?
    O1W K2 O6 . 3_666 91.42(3) ?
    O2 K2 O6 3_666 3_666 48.87(3) ?
    O5 K2 O6 3_667 3_666 164.72(3) ?
    O7 K2 O1 . 2_656 101.29(3) ?
    O6 K2 O1 2_646 2_656 143.63(3) ?
    O1W K2 O1 . 2_656 68.03(3) ?
    O2 K2 O1 3_666 2_656 71.74(3) ?
    O5 K2 O1 3_667 2_656 70.16(3) ?
    O6 K2 O1 3_666 2_656 119.21(3) ?
    O7 K2 S1 . 3_666 78.73(2) ?
    O6 K2 S1 2_646 3_666 116.72(2) ?
    O1W K2 S1 . 3_666 90.11(2) ?
    O2 K2 S1 3_666 3_666 26.201(18) ?
    O5 K2 S1 3_667 3_666 155.84(2) ?
    O6 K2 S1 3_666 3_666 22.895(18) ?
    O1 K2 S1 2_656 3_666 97.67(2) ?
    O7 K2 S1 . 2_646 109.94(2) ?
    O6 K2 S1 2_646 2_646 20.38(2) ?
    O1W K2 S1 . 2_646 84.12(2) ?
    O2 K2 S1 3_666 2_646 127.21(2) ?
    O5 K2 S1 3_667 2_646 98.27(2) ?
    O6 K2 S1 3_666 2_646 80.302(19) ?
    O1 K2 S1 2_656 2_646 145.27(2) ?
    S1 K2 S1 3_666 2_646 102.902(10) ?
    O7 K2 K1 . 1_656 116.69(2) ?
    O6 K2 K1 2_646 1_656 99.86(2) ?
    O1W K2 K1 . 1_656 64.86(2) ?
    O2 K2 K1 3_666 1_656 114.43(2) ?
    O5 K2 K1 3_667 1_656 41.02(2) ?
    O6 K2 K1 3_666 1_656 154.00(2) ?
    O1 K2 K1 2_656 1_656 43.784(19) ?
    S1 K2 K1 3_666 1_656 138.793(10) ?
    S1 K2 K1 2_646 1_656 106.147(8) ?
    O7 K2 K2 . 4_565 112.19(2) ?
    O6 K2 K2 2_646 4_565 75.48(2) ?
    O1W K2 K2 . 4_565 67.86(2) ?
    O2 K2 K2 3_666 4_565 71.370(18) ?
    O5 K2 K2 3_667 4_565 153.22(2) ?
    O6 K2 K2 3_666 4_565 33.178(19) ?
    O1 K2 K2 2_656 4_565 124.254(19) ?
    S1 K2 K2 3_666 4_565 50.703(5) ?
    S1 K2 K2 2_646 4_565 56.517(8) ?
    K1 K2 K2 1_656 4_565 131.084(6) ?
    O7 K2 K2 . 4_566 104.80(2) ?
    O6 K2 K2 2_646 4_566 35.86(2) ?
    O1W K2 K2 . 4_566 90.71(2) ?
    O2 K2 K2 3_666 4_566 174.19(2) ?
    O5 K2 K2 3_667 4_566 49.13(2) ?
    O6 K2 K2 3_666 4_566 129.27(2) ?
    O1 K2 K2 2_656 4_566 108.403(19) ?
    S1 K2 K2 3_666 4_566 152.157(10) ?
    S1 K2 K2 2_646 4_566 49.568(8) ?
    K1 K2 K2 1_656 4_566 64.932(5) ?
    K2 K2 K2 4_565 4_566 104.485(11) ?
    O7 S1 O6 . . 115.80(6) ?
    O7 S1 O5 . . 114.01(6) ?
    O6 S1 O5 . . 113.72(6) ?
    O7 S1 O2 . . 106.09(5) ?
    O6 S1 O2 . . 99.47(5) ?
    O5 S1 O2 . . 105.75(5) ?
    O7 S1 K2 . 3_666 117.03(4) ?
    O6 S1 K2 . 3_666 51.28(4) ?
    O5 S1 K2 . 3_666 127.54(4) ?
    O2 S1 K2 . 3_666 48.78(3) ?
    O7 S1 K2 . 2_656 134.65(4) ?
    O6 S1 K2 . 2_656 40.71(4) ?
    O5 S1 K2 . 2_656 73.18(4) ?
    O2 S1 K2 . 2_656 114.92(3) ?
    K2 S1 K2 3_666 2_656 79.729(8) ?
    O7 S1 K1 . 3_566 134.83(4) ?
    O6 S1 K1 . 3_566 109.13(4) ?
    O5 S1 K1 . 3_566 37.75(4) ?
    O2 S1 K1 . 3_566 69.61(3) ?
    K2 S1 K1 3_666 3_566 94.176(9) ?
    K2 S1 K1 2_656 3_566 79.600(8) ?
    C3 O1 K1 . 2_545 114.60(7) ?
    C3 O1 K2 . 2_646 116.45(7) ?
    K1 O1 K2 2_545 2_646 91.63(3) ?
    C3 O1 H1O . . 104.4(12) ?
    K1 O1 H1O 2_545 . 95.2(12) ?
    K2 O1 H1O 2_646 . 131.0(12) ?
    C6 O2 S1 . . 118.44(7) ?
    C6 O2 K2 . 3_666 134.86(7) ?
    S1 O2 K2 . 3_666 105.02(4) ?
    C7 O3 K1 . . 120.18(8) ?
    C7 O3 K1 . 3_566 120.90(8) ?
    K1 O3 K1 . 3_566 90.00(3) ?
    C7 O4 K1 . 4_566 133.68(8) ?
    S1 O5 K1 . 3_566 123.68(5) ?
    S1 O5 K2 . 3_667 138.63(5) ?
    K1 O5 K2 3_566 3_667 97.65(3) ?
    S1 O6 K2 . 2_656 118.92(5) ?
    S1 O6 K2 . 3_666 105.82(5) ?
    K2 O6 K2 2_656 3_666 110.96(3) ?
    S1 O7 K2 . . 163.84(6) ?
    C6 N1 C2 . . 117.72(11) ?
    C6 N1 K1 . 3_566 119.90(8) ?
    C2 N1 K1 . 3_566 119.70(8) ?
    N1 C2 C3 . . 121.82(11) ?
    N1 C2 C7 . . 116.38(11) ?
    C3 C2 C7 . . 121.79(11) ?
    O1 C3 C2 . . 121.99(11) ?
    O1 C3 C4 . . 119.11(11) ?
    C2 C3 C4 . . 118.90(11) ?
    C5 C4 C3 . . 118.94(11) ?
    C5 C4 H4 . . 120.5 ?
    C3 C4 H4 . . 120.5 ?
    C4 C5 C6 . . 117.37(11) ?
    C4 C5 H5 . . 121.3 ?
    C6 C5 H5 . . 121.3 ?
    N1 C6 C5 . . 125.24(11) ?
    N1 C6 O2 . . 115.26(11) ?
    C5 C6 O2 . . 119.36(11) ?
    O3 C7 O4 . . 124.78(11) ?
    O3 C7 C2 . . 118.96(11) ?
    O4 C7 C2 . . 116.25(11) ?
    K2 O1W K1 . 4_666 116.56(4) ?
    K2 O1W H1W . . 132.9(13) ?
    K1 O1W H1W 4_666 . 94.4(14) ?
    K2 O1W H2W . . 108.4(13) ?
    K1 O1W H2W 4_666 . 96.0(14) ?
    H1W O1W H2W . . 102.0(15) ?
loop_
    _geom_torsion_atom_site_label_1
    _geom_torsion_atom_site_label_2
    _geom_torsion_atom_site_label_3
    _geom_torsion_atom_site_label_4
    _geom_torsion_site_symmetry_1
    _geom_torsion_site_symmetry_2
    _geom_torsion_site_symmetry_3
    _geom_torsion_site_symmetry_4
    _geom_torsion
    _geom_torsion_publ_flag
    O7 S1 O2 C6 . . . . 55.28(10) ?
    O6 S1 O2 C6 . . . . 175.77(9) ?
    O5 S1 O2 C6 . . . . -66.14(10) ?
    K2 S1 O2 C6 3_666 . . . 167.38(11) ?
    K2 S1 O2 C6 2_656 . . . -144.57(8) ?
    K1 S1 O2 C6 3_566 . . . -77.22(8) ?
    O7 S1 O2 K2 . . . 3_666 -112.10(5) ?
    O6 S1 O2 K2 . . . 3_666 8.39(5) ?
    O5 S1 O2 K2 . . . 3_666 126.48(5) ?
    K2 S1 O2 K2 2_656 . . 3_666 48.05(4) ?
    K1 S1 O2 K2 3_566 . . 3_666 115.40(3) ?
    O7 S1 O5 K1 . . . 3_566 -133.28(6) ?
    O6 S1 O5 K1 . . . 3_566 90.99(7) ?
    O2 S1 O5 K1 . . . 3_566 -17.12(7) ?
    K2 S1 O5 K1 3_666 . . 3_566 32.58(8) ?
    K2 S1 O5 K1 2_656 . . 3_566 94.73(5) ?
    O7 S1 O5 K2 . . . 3_667 43.85(10) ?
    O6 S1 O5 K2 . . . 3_667 -91.88(9) ?
    O2 S1 O5 K2 . . . 3_667 160.01(7) ?
    K2 S1 O5 K2 3_666 . . 3_667 -150.29(5) ?
    K2 S1 O5 K2 2_656 . . 3_667 -88.14(7) ?
    K1 S1 O5 K2 3_566 . . 3_667 177.13(12) ?
    O7 S1 O6 K2 . . . 2_656 -129.41(6) ?
    O5 S1 O6 K2 . . . 2_656 5.50(8) ?
    O2 S1 O6 K2 . . . 2_656 117.46(5) ?
    K2 S1 O6 K2 3_666 . . 2_656 125.55(7) ?
    K1 S1 O6 K2 3_566 . . 2_656 45.88(6) ?
    O7 S1 O6 K2 . . . 3_666 105.04(6) ?
    O5 S1 O6 K2 . . . 3_666 -120.05(5) ?
    O2 S1 O6 K2 . . . 3_666 -8.09(5) ?
    K2 S1 O6 K2 2_656 . . 3_666 -125.55(7) ?
    K1 S1 O6 K2 3_566 . . 3_666 -79.67(4) ?
    O6 S1 O7 K2 . . . . -44.2(2) ?
    O5 S1 O7 K2 . . . . -179.00(19) ?
    O2 S1 O7 K2 . . . . 65.0(2) ?
    K2 S1 O7 K2 3_666 . . . 13.6(2) ?
    K2 S1 O7 K2 2_656 . . . -89.3(2) ?
    K1 S1 O7 K2 3_566 . . . 142.06(18) ?
    C6 N1 C2 C3 . . . . -0.18(17) ?
    K1 N1 C2 C3 3_566 . . . -161.62(9) ?
    C6 N1 C2 C7 . . . . -179.20(10)
                                  ?
    K1 N1 C2 C7 3_566 . . . 19.36(14) ?
    K1 O1 C3 C2 2_545 . . . 101.95(11) ?
    K2 O1 C3 C2 2_646 . . . -152.82(9) ?
    K1 O1 C3 C4 2_545 . . . -77.87(12) ?
    K2 O1 C3 C4 2_646 . . . 27.36(14) ?
    N1 C2 C3 O1 . . . . -179.28(11) ?
    C7 C2 C3 O1 . . . . -0.31(18) ?
    N1 C2 C3 C4 . . . . 0.54(18) ?
    C7 C2 C3 C4 . . . . 179.51(11) ?
    O1 C3 C4 C5 . . . . 179.41(11) ?
    C2 C3 C4 C5 . . . . -0.41(18) ?
    C3 C4 C5 C6 . . . . -0.03(18) ?
    C2 N1 C6 C5 . . . . -0.32(18) ?
    K1 N1 C6 C5 3_566 . . . 161.09(9) ?
    C2 N1 C6 O2 . . . . 175.49(10) ?
    K1 N1 C6 O2 3_566 . . . -23.10(13) ?
    C4 C5 C6 N1 . . . . 0.42(19) ?
    C4 C5 C6 O2 . . . . -175.23(11) ?
    S1 O2 C6 N1 . . . . 94.96(11) ?
    K2 O2 C6 N1 3_666 . . . -102.36(12) ?
    S1 O2 C6 C5 . . . . -88.96(12) ?
    K2 O2 C6 C5 3_666 . . . 73.72(14) ?
    K1 O3 C7 O4 . . . . -88.64(13) ?
    K1 O3 C7 O4 3_566 . . . 160.99(9) ?
    K1 O3 C7 C2 . . . . 89.91(11) ?
    K1 O3 C7 C2 3_566 . . . -20.46(14) ?
    K1 O4 C7 O3 4_566 . . . -30.63(18) ?
    K1 O4 C7 C2 4_566 . . . 150.78(8) ?
    N1 C2 C7 O3 . . . . 0.67(17) ?
    C3 C2 C7 O3 . . . . -178.36(11) ?
    N1 C2 C7 O4 . . . . 179.34(10) ?
    C3 C2 C7 O4 . . . . 0.31(17) ?
loop_
    _geom_hbond_atom_site_label_D
    _geom_hbond_atom_site_label_H
    _geom_hbond_atom_site_label_A
    _geom_hbond_site_symmetry_A
    _geom_hbond_distance_DH
    _geom_hbond_distance_HA
    _geom_hbond_distance_DA
    _geom_hbond_angle_DHA
    _geom_hbond_publ_flag
    O1 H1O O4 . 0.843(19) 1.760(19) 2.5429(13) 153.6(17) yes
    C4 H4 O5 4_565 0.95 2.64 3.3682(16) 133 yes
    C5 H5 O6 3_666 0.95 2.35 3.2943(15) 175 yes
    O1W H1W O3 1_655 0.832(15) 1.973(15) 2.7852(13) 165.0(17) yes
    O1W H2W O4 4_666 0.831(15) 2.091(15) 2.8910(14) 161.4(17) yes
_shelx_space_group_comment
;
The symmetry employed for this shelxl refinement is uniquely defined
by the following loop, which should always be used as a source of
symmetry information in preference to the above space-group names.
They are only intended as comments.
;
_shelx_estimated_absorpt_T_min     0.828
_shelx_estimated_absorpt_T_max     0.871
_shelx_hkl_file
;
  -1   0   0 0.53895 0.15747   5
   1   0   0 0.50412 0.42259   1
   1   0   0 0.52858 0.15944   3
   1   0   0 0.75043 0.17650   3
   1   0   0 1.07564 0.19262   4
   1   0   0 0.49271 0.15009   5
  -1   0   0 0.66892 0.17383   3
  -1   0   0 0.40613 0.13831   3
  -1   0   0 1.45463 0.55790   1
  -2   0   0 341.257 13.2642   5
   2   0   0 292.008 15.0422   1
   2   0   0 357.482 13.1731   3
   2   0   0 355.989 13.1902   4
   2   0   0 365.068 13.2680   5
  -2   0   0 380.230 13.2636   4
  -2   0   0 348.220 13.1813   3
  -2   0   0 321.257 15.4274   1
  -2   0   0 367.078 13.2472   3
   3   0   0 0.51209 0.28956   5
   3   0   0 0.66013 0.31389   4
  -3   0   0 -0.1208 1.30221   1
   3   0   0 -0.1976 1.05519   1
   3   0   0 -0.0457 0.22515   3
   3   0   0 0.43579 0.27710   3
  -3   0   0 -0.1224 0.21415   4
  -3   0   0 0.28696 0.30114   5
  -3   0   0 0.37288 0.29831   3
  -3   0   0 1.57242 0.40323   3
  -4   0   0 366.230 15.6331   3
  -4   0   0 399.271 15.5925   3
   4   0   0 399.642 15.5143   3
   4   0   0 403.668 15.6392   3
   4   0   0 423.930 15.6177   4
   4   0   0 391.587 15.6834   5
  -4   0   0 426.637 15.9139   5
  -4   0   0 406.004 20.4727   1
  -4   0   0 387.927 15.6450   4
   4   0   0 396.379 19.8720   1
   5   0   0 1.54255 0.70064   3
   5   0   0 4.11925 2.70054   1
  -5   0   0 3.45273 2.98029   1
  -6   0   0 268.966 11.6407   3
   6   0   0 269.070 11.4320   3
   6   0   0 271.122 11.2677   4
   6   0   0 273.248 17.4273   1
  -6   0   0 261.692 18.0786   1
  -6   0   0 258.903 11.4850   4
   6   0   0 256.194 11.4771   5
  -6   0   0 275.804 11.8228   5
   7   0   0 -0.1488 4.08821   1
   7   0   0 0.09374 0.73370   3
   7   0   0 0.33990 0.52412   4
  -7   0   0 -0.0376 0.68106   5
  -7   0   0 0.02869 0.85822   3
  -7   0   0 1.11992 4.62729   1
  -8   0   0 1130.08 55.7585   1
  -8   0   0 1134.82 43.8697   3
   8   0   0 1099.13 43.1400   4
  -8   0   0 1156.47 44.1047   5
   9   0   0 0.02019 0.94373   3
  -9   0   0 -1.2541 0.86603   3
  -9   0   0 0.44342 1.05976   5
  -9   0   0 -9.0644 9.55291   1
   0   1   0 0.31437 0.08765   4
  -1  -1   0 507.447 19.7247   1
   1   1   0 511.971 19.6821   1
  -1   1   0 473.274 19.3802   1
  -2  -1   0 255.326 10.2225   4
  -2  -1   0 265.337 10.0775   5
   2  -1   0 251.931 9.93289   3
   2  -1   0 274.090 12.2454   1
  -2  -1   0 254.689 10.0394   3
   2  -1   0 261.220 9.99603   3
   2  -1   0 254.532 9.87762   4
  -2  -1   0 267.466 10.1241   3
   2  -1   0 268.834 10.1978   5
  -2   1   0 265.045 9.92406   4
   2   1   0 276.078 10.1234   3
   2   1   0 269.765 10.1146   3
  -2   1   0 281.859 10.0758   3
   2   1   0 243.451 12.1750   1
  -2   1   0 249.296 10.0033   3
   2   1   0 258.372 10.0284   5
  -2   1   0 275.947 10.2662   5
   2   1   0 265.550 10.2080   4
  -2   1   0 244.756 12.1564   1
   3  -1   0 6.18743 0.76927   5
   3  -1   0 5.50401 0.64656   3
   3  -1   0 5.21464 0.66954   3
  -3  -1   0 7.34854 0.88371   3
   3  -1   0 6.17346 0.61309   4
  -3  -1   0 4.25194 1.72605   1
   3  -1   0 4.46267 1.67953   1
  -3  -1   0 7.25109 0.77003   3
  -3  -1   0 5.63950 0.77900   4
  -3  -1   0 4.92394 0.70341   5
  -3   1   0 7.47972 0.87624   5
  -3   1   0 5.29789 1.66309   1
   3   1   0 5.40112 0.72935   3
   3   1   0 8.00341 2.09304   1
   3   1   0 7.41595 0.82789   3
  -3   1   0 5.88027 0.71535   3
  -3   1   0 4.95479 0.63138   4
   3   1   0 5.19258 0.71963   4
  -3   1   0 5.10047 0.70769   3
  -4   1   0 3982.91 150.717   1
   5  -1   0 297.226 11.2564   4
  -5  -1   0 272.587 11.3574   3
   5  -1   0 258.549 11.5003   5
  -5  -1   0 297.375 11.6831   3
   5  -1   0 256.603 11.0805   3
  -5  -1   0 269.787 17.0791   1
   5  -1   0 275.351 11.3316   3
   5  -1   0 261.470 15.9808   1
  -5  -1   0 277.708 11.6744   4
  -5  -1   0 277.174 11.5940   5
  -5   1   0 270.182 11.3014   4
   5   1   0 274.001 11.4771   3
  -5   1   0 276.889 11.5635   3
   5   1   0 291.541 11.4086   3
   5   1   0 289.736 16.7453   1
   5   1   0 283.615 11.4575   5
   5   1   0 264.034 11.4095   4
  -5   1   0 289.167 11.8699   5
  -5   1   0 267.783 11.3457   3
  -5   1   0 257.462 16.5924   1
   6  -1   0 249.414 12.6171   5
  -6  -1   0 284.583 12.3508   3
   6  -1   0 307.469 18.3976   1
   6  -1   0 284.642 12.0516   3
  -6  -1   0 252.502 18.4287   1
   6  -1   0 295.992 11.8573   4
  -6  -1   0 283.116 12.4241   4
  -6  -1   0 293.827 12.4435   5
   6  -1   0 292.331 12.3185   3
  -6   1   0 305.756 12.4929   3
  -6   1   0 272.348 18.6075   1
  -6   1   0 299.413 12.1502   4
  -6   1   0 285.664 12.5860   5
   6   1   0 299.441 18.5049   1
   6   1   0 290.024 12.2601   3
   6   1   0 308.467 12.2802   4
   6   1   0 277.168 12.1469   5
   7  -1   0 5.16199 4.39078   1
   7  -1   0 3.50059 0.89765   4
  -7  -1   0 3.15918 1.08344   5
  -7  -1   0 4.08763 1.21543   3
   7  -1   0 4.92565 1.16346   3
  -7   1   0 5.19574 5.08556   1
   7   1   0 6.36431 4.69512   1
  -7   1   0 4.20752 1.13811   3
   7   1   0 5.11089 1.26664   3
  -7   1   0 2.95593 1.16534   5
   7   1   0 3.39757 1.01211   4
  -8  -1   0 102.503 14.6041   1
   8  -1   0 95.3177 5.30916   4
  -8  -1   0 97.3333 6.00980   5
  -8  -1   0 100.513 5.95851   3
   8  -1   0 104.097 13.0399   1
  -8   1   0 95.2635 6.11102   5
   8   1   0 98.2623 5.76124   3
  -8   1   0 103.089 6.12147   3
   8   1   0 101.874 13.2080   1
  -8   1   0 85.8586 13.3842   1
   9  -1   0 24.6374 2.64805   3
  -9  -1   0 16.8369 2.78108   5
  -9  -1   0 18.6036 2.81257   3
  -9  -1   0 21.1793 11.4464   1
   9   1   0 25.5087 2.72097   3
  -9   1   0 12.1865 10.2168   1
  -9   1   0 24.0111 3.17112   3
  -9   1   0 22.3177 2.95372   5
  -1  -2   0 295.581 12.9409   1
   1  -2   0 311.621 12.4518   1
  -1  -2   0 325.434 11.8631   4
  -1   2   0 299.749 11.6985   5
   1   2   0 304.216 11.8079   4
   1   2   0 313.811 12.9283   1
  -1   2   0 320.302 12.5642   1
  -2  -2   0 2829.39 101.102   2
  -2   2   0 2460.77 99.3941   2
   2   2   0 2521.14 100.172   2
  -3  -2   0 69.7895 3.27755   3
   3  -2   0 64.1053 2.93518   3
  -3  -2   0 68.2320 3.17102   5
   3  -2   0 66.5329 3.03272   3
   3  -2   0 64.5520 2.85502   4
   3  -2   0 81.4341 5.74636   1
  -3  -2   0 56.7677 5.33744   1
  -3  -2   0 67.4033 3.49259   4
   3  -2   0 64.0616 3.33591   5
  -3  -2   0 66.2720 3.15300   3
   3   2   0 64.6761 3.23440   3
   3   2   0 62.9444 3.22946   3
   3   2   0 69.3450 3.44396   4
  -3   2   0 71.5112 3.83822   5
  -3   2   0 70.8746 5.67526   1
  -3   2   0 65.5533 3.15764   3
  -3   2   0 65.9610 3.13583   3
  -3   2   0 60.2972 2.88808   4
   3   2   0 70.3677 3.14127   5
   3   2   0 73.0601 5.85269   1
  -4  -2   0 693.381 27.4777   4
  -4  -2   0 709.460 27.0534   3
  -4  -2   0 765.582 32.8603   1
   4  -2   0 685.897 26.7378   3
  -4  -2   0 794.256 27.3586   3
   4  -2   0 718.248 26.6932   4
   4  -2   0 729.165 31.5319   1
   4  -2   0 710.201 27.3508   5
   4  -2   0 709.434 26.9025   3
  -4   2   0 700.060 26.7955   4
  -4   2   0 692.247 27.1279   3
  -4   2   0 627.673 31.3644   1
   4   2   0 746.079 27.4366   4
   4   2   0 736.463 27.2654   3
  -4   2   0 711.371 27.0684   3
   4   2   0 716.599 31.9571   1
   4   2   0 758.783 27.2275   3
   4   2   0 711.333 27.0149   5
  -4   2   0 711.049 27.5017   5
   5  -2   0 4.44934 2.68667   1
  -5  -2   0 6.67028 3.08688   1
  -5  -2   0 3.86355 0.99486   4
   5  -2   0 2.63001 0.60525   4
  -5  -2   0 3.95339 0.82541   3
   5  -2   0 3.15409 0.74900   3
  -5  -2   0 4.17728 0.88808   5
   5  -2   0 3.61823 0.70388   3
  -5   2   0 2.89335 2.64736   1
  -5   2   0 3.49845 0.95291   5
   5   2   0 4.60225 1.01618   3
  -5   2   0 5.30862 1.01968   3
   5   2   0 4.05745 0.81833   5
  -5   2   0 3.81053 0.72078   4
   5   2   0 3.20315 0.84592   3
   5   2   0 3.55393 2.82612   1
  -5   2   0 6.02544 1.03800   3
   5   2   0 4.68664 0.94659   4
  -6  -2   0 259.159 18.3002   1
  -6  -2   0 261.941 11.6786   5
   6  -2   0 266.834 11.3357   3
   6  -2   0 263.196 11.0271   4
  -6  -2   0 263.692 11.6906   3
   6  -2   0 268.102 17.2200   1
   6  -2   0 262.409 11.0756   3
   6   2   0 289.393 12.3827   5
   6   2   0 276.220 11.7935   4
  -6   2   0 296.216 11.9666   3
   6   2   0 304.567 18.3180   1
  -6   2   0 262.055 17.9970   1
   6   2   0 271.277 11.7477   3
  -7  -2   0 2.43057 1.03755   4
   7  -2   0 4.33940 1.06962   3
  -7  -2   0 5.80377 1.38076   3
  -7  -2   0 -4.2313 4.65276   1
   7  -2   0 2.68183 4.14523   1
   7  -2   0 4.67440 0.93283   4
  -7  -2   0 2.63019 1.10942   5
  -7   2   0 2.95730 1.08331   3
   7   2   0 1.90553 4.95363   1
   7   2   0 3.47193 1.02727   4
  -7   2   0 1.23482 4.76967   1
  -7   2   0 2.51176 1.04933   5
   7   2   0 2.92824 1.06538   3
  -8  -2   0 195.274 18.8498   1
   8  -2   0 176.447 8.08113   4
   8  -2   0 165.500 8.76695   3
  -8  -2   0 171.894 8.92339   5
  -8  -2   0 174.343 8.97370   3
   8   2   0 175.758 8.85544   3
   8   2   0 183.550 17.1678   1
  -8   2   0 179.051 9.41224   5
  -8   2   0 191.523 18.5178   1
  -8   2   0 184.192 9.16078   3
  -9  -2   0 31.3775 3.26976   3
   9  -2   0 36.3606 3.00192   3
  -9  -2   0 26.9770 3.82318   5
  -9   2   0 32.1218 3.57436   5
   9   2   0 31.1394 3.32594   3
   0  -3   0 0.28572 0.17948   4
   0   3   0 0.59356 0.20899   4
  -1  -3   0 102.857 4.39451   4
  -1  -3   0 91.3244 5.21882   1
   1  -3   0 99.1723 4.63134   1
   1   3   0 99.8315 3.87187   3
   1   3   0 99.6457 3.79856   5
  -1   3   0 101.154 4.75298   1
   1   3   0 101.047 3.88698   3
   1   3   0 102.716 4.37375   4
   1   3   0 97.8970 5.18986   1
  -1   3   0 97.8664 3.82796   4
  -1   3   0 110.758 4.25859   5
  -2  -3   0 648.712 26.2451   1
   2  -3   0 583.887 25.0104   1
   2   3   0 627.639 25.9310   1
  -2   3   0 644.503 25.4890   1
   3  -3   0 950.620 35.1029   1
   3  -3   0 814.761 31.7925   5
  -3  -3   0 829.677 35.6824   1
  -3  -3   0 886.688 32.1258   4
  -3  -3   0 830.800 31.3996   3
   3   3   0 898.069 35.6543   1
   3   3   0 824.821 31.5838   3
  -3   3   0 825.400 31.8979   5
  -3   3   0 762.902 34.6801   1
  -4  -3   0 2483.03 90.0103   1
  -4   3   0 2098.67 88.1722   1
   4   3   0 2240.75 88.6315   1
  -5  -3   0 2312.09 85.2485   1
  -5  -3   0 1950.05 76.3851   3
   5  -3   0 2111.56 82.4208   1
   5   3   0 2094.65 77.0200   4
  -5   3   0 2006.91 83.1489   1
   5   3   0 2150.66 83.5602   1
   5   3   0 1933.93 76.5657   3
  -6  -3   0 463.604 25.9449   1
   6  -3   0 445.684 17.2205   4
   6  -3   0 440.665 17.4817   3
   6  -3   0 438.047 17.2751   3
  -6  -3   0 459.780 18.0709   5
  -6  -3   0 445.657 18.1106   3
   6  -3   0 436.749 23.9121   1
  -6  -3   0 439.556 18.6258   4
   6   3   0 416.723 24.3526   1
  -6   3   0 477.098 18.2978   3
  -6   3   0 423.612 18.5710   5
   6   3   0 472.564 18.4554   4
  -6   3   0 458.586 25.4036   1
   6   3   0 436.660 17.7998   5
   7  -3   0 44.9972 3.03563   3
   7  -3   0 36.1907 2.46976   4
   7  -3   0 28.6830 6.84923   1
  -7  -3   0 41.7222 3.29300   3
  -7  -3   0 40.4776 8.47551   1
  -7  -3   0 38.3301 3.04191   5
   7  -3   0 42.1444 2.77973   3
  -7  -3   0 38.1349 3.35617   4
   7   3   0 42.2035 8.21026   1
   7   3   0 38.9126 3.18435   3
  -7   3   0 38.5588 8.30421   1
  -7   3   0 43.1256 3.43046   3
  -7   3   0 40.3928 3.49200   5
  -8  -3   0 99.3813 15.1167   1
  -8  -3   0 112.416 6.56775   3
   8  -3   0 117.189 5.70862   4
   8  -3   0 123.817 6.00072   3
  -8  -3   0 125.687 6.83719   5
   8   3   0 120.853 13.4227   1
  -8   3   0 111.071 7.04433   5
   8   3   0 128.361 6.90293   3
  -8   3   0 123.377 6.96179   3
  -8   3   0 111.730 15.0305   1
   9  -3   0 1.74336 1.11656   3
  -9  -3   0 -10.998 10.3235   1
  -9  -3   0 3.76811 1.48521   5
  -9  -3   0 -0.9396 10.6490   1
   9   3   0 -0.6505 1.05011   3
  -1  -4   0 5349.68 194.003   2
  -1   4   0 5503.71 191.981   2
  -1   4   0 5015.21 191.664   2
   1   4   0 5136.12 193.503   2
  -2  -4   0 85.4037 3.37422   3
  -2  -4   0 85.5823 4.25405   4
  -2  -4   0 91.3882 6.05861   1
  -2  -4   0 89.5419 3.37421   3
   2  -4   0 81.8128 5.00514   1
  -2  -4   0 86.1755 3.47544   5
  -2   4   0 84.8281 4.05570   5
   2   4   0 86.7172 3.73480   3
   2   4   0 84.7550 3.45005   5
   2   4   0 91.9807 5.88036   1
  -2   4   0 85.6748 3.39798   3
  -2   4   0 83.7842 5.32496   1
   2   4   0 91.7356 4.25929   4
   2   4   0 87.3010 3.76784   3
  -2   4   0 85.8467 3.42721   3
  -3  -4   0 1093.79 44.7459   1
   3  -4   0 1162.02 43.5142   1
   3   4   0 1053.82 40.7973   4
   3   4   0 1088.93 40.3747   3
  -3   4   0 1088.54 40.7504   5
  -3   4   0 1044.67 43.6061   1
   3   4   0 1084.47 44.2887   1
   4  -4   0 320.451 12.1783   4
  -4  -4   0 315.605 17.9496   1
  -4  -4   0 325.686 12.8339   3
   4  -4   0 324.543 12.1228   3
  -4  -4   0 325.288 12.8363   5
  -4  -4   0 342.516 13.8250   4
  -4  -4   0 317.200 12.9369   3
   4  -4   0 348.984 16.9320   1
   4  -4   0 332.655 12.1553   3
  -4   4   0 328.652 12.9256   3
  -4   4   0 334.197 13.6115   5
   4   4   0 316.768 13.1160   3
  -4   4   0 325.217 17.2585   1
   4   4   0 349.259 13.6683   4
   4   4   0 334.413 13.2165   3
  -4   4   0 335.663 12.9795   3
   4   4   0 324.041 12.7410   5
   4   4   0 288.090 17.0487   1
  -5  -4   0 87.4615 9.26197   1
  -5  -4   0 79.9421 5.35586   4
   5  -4   0 83.7321 3.65194   3
  -5  -4   0 80.2580 4.27470   3
  -5  -4   0 83.4725 4.20666   5
   5  -4   0 92.6957 3.59196   4
  -5   4   0 78.9494 4.72374   5
   5   4   0 82.5721 4.70974   4
  -5   4   0 84.2365 8.28480   1
   5   4   0 81.4438 8.32201   1
   5   4   0 82.1146 4.47512   3
   5   4   0 78.5500 4.02440   5
   5   4   0 76.5013 4.36256   3
  -5   4   0 82.9406 4.35233   3
   6  -4   0 61.6015 3.20159   3
   6  -4   0 66.1768 8.06837   1
   6  -4   0 69.2850 3.36816   3
   6  -4   0 72.3158 3.23563   4
  -6  -4   0 68.8487 4.59968   4
  -6  -4   0 68.0750 3.91130   5
  -6  -4   0 63.4214 8.44340   1
  -6  -4   0 71.5017 4.11194   3
   6   4   0 66.2868 3.76150   5
  -6   4   0 74.2375 4.63114   5
   6   4   0 66.5129 8.90428   1
  -6   4   0 67.6801 8.65815   1
   6   4   0 65.2417 4.28399   4
  -6   4   0 63.4899 4.45813   3
   6   4   0 70.4386 4.27974   3
   7  -4   0 625.891 23.9210   3
   7  -4   0 611.193 32.4797   1
  -7  -4   0 590.744 34.5227   1
  -7  -4   0 632.224 25.0570   5
   7  -4   0 663.389 23.9560   4
  -7  -4   0 602.138 25.9055   4
   7   4   0 596.773 32.9456   1
  -7   4   0 691.302 25.6139   3
   7   4   0 664.255 25.5518   3
  -7   4   0 636.875 25.9903   5
  -7   4   0 608.731 33.8652   1
  -8  -4   0 330.346 14.4877   3
  -8  -4   0 315.212 25.1542   1
   8  -4   0 330.828 13.1395   4
   8  -4   0 328.978 13.2570   3
  -8  -4   0 348.731 14.5381   5
   8  -4   0 332.807 13.1260   3
  -8   4   0 329.123 24.4199   1
  -8   4   0 316.258 14.8517   3
  -8   4   0 322.706 15.2904   5
   8   4   0 332.127 14.8325   3
   0  -5   0 1.70505 0.43381   4
   0   5   0 0.94933 0.25255   5
   0   5   0 0.81547 0.31269   4
  -1  -5   0 138.063 6.01712   4
  -1  -5   0 135.278 6.91297   1
  -1   5   0 140.008 5.46365   1
   1   5   0 133.029 5.16764   5
  -1   5   0 134.412 5.39221   1
   1   5   0 130.654 5.90703   4
  -1   5   0 133.726 5.67501   5
  -1   5   0 136.871 5.41202   4
   1   5   0 145.629 6.82984   1
  -2  -5   0 229.942 11.6225   1
  -2  -5   0 213.162 9.41925   4
   2   5   0 219.899 8.70098   3
   2   5   0 223.359 8.33242   5
   2   5   0 236.847 9.45653   4
   2   5   0 218.606 8.73066   3
   2   5   0 216.212 11.1374   1
  -2   5   0 230.819 10.5101   1
  -3  -5   0 15.3725 1.06769   5
  -3  -5   0 19.3774 1.08757   3
  -3  -5   0 18.0409 1.76234   4
  -3  -5   0 17.6835 1.08340   3
  -3  -5   0 17.4574 3.65620   1
   3   5   0 19.4759 1.10067   5
   3   5   0 22.3634 3.46475   1
  -3   5   0 17.1764 1.60414   5
  -3   5   0 14.7819 2.77684   1
  -3   5   0 17.7201 1.19026   3
   3   5   0 15.5180 1.31171   3
  -3   5   0 21.0119 1.23288   3
   3   5   0 21.7774 1.79419   4
   3   5   0 16.1279 1.38448   3
  -4  -5   0 335.341 18.3292   1
  -4  -5   0 331.333 12.5153   5
  -4  -5   0 318.611 13.6541   4
   4  -5   0 331.105 16.5344   1
  -4  -5   0 319.918 12.5482   3
  -4  -5   0 317.988 12.4548   3
   4   5   0 314.515 12.9171   3
   4   5   0 318.842 12.3903   5
   4   5   0 322.745 12.9608   3
   4   5   0 334.670 17.6147   1
  -4   5   0 307.422 12.6192   3
  -4   5   0 328.431 13.4684   5
  -4   5   0 309.379 12.6046   3
  -4   5   0 302.156 16.8281   1
   4   5   0 321.575 13.4703   4
  -5  -5   0 3.45484 3.11073   1
  -5  -5   0 0.15583 0.59867   4
  -5  -5   0 0.09600 0.48517   3
  -5  -5   0 1.91339 0.71857   3
  -5  -5   0 1.01385 0.41685   5
   5  -5   0 -0.2759 2.10042   1
  -5   5   0 0.37494 0.46485   3
   5   5   0 -1.5500 2.53625   1
   5   5   0 0.43804 0.59919   4
  -5   5   0 0.74764 0.53355   3
   5   5   0 0.28781 0.38046   5
   5   5   0 1.03007 0.56622   3
  -5   5   0 0.01276 0.54344   5
  -5   5   0 -2.2513 2.26634   1
  -6  -5   0 112.530 5.76646   3
  -6  -5   0 112.067 5.66820   5
   6  -5   0 123.263 4.69034   4
  -6  -5   0 117.498 6.71161   4
  -6  -5   0 98.6202 11.4476   1
   6  -5   0 131.731 10.7520   1
  -6   5   0 118.617 6.61784   5
  -6   5   0 122.399 11.7658   1
   6   5   0 108.287 11.1192   1
   6   5   0 117.545 6.17108   3
   7  -5   0 31.6403 1.52451   3
   7  -5   0 34.3990 1.82737   4
  -7  -5   0 34.4604 2.76110   3
  -7  -5   0 35.2400 2.80345   5
  -7   5   0 41.0952 3.54026   5
  -7   5   0 38.1131 3.12583   3
  -7   5   0 35.7149 8.04594   1
   7   5   0 47.7968 10.3173   1
   7   5   0 29.5637 2.87927   3
  -8  -5   0 10.0643 1.70528   5
  -8  -5   0 9.76801 1.88338   3
  -8   5   0 2.34623 8.94323   1
  -8   5   0 10.1947 2.19244   5
   8   5   0 9.23310 2.00090   3
   0   6   0 74.7954 3.25264   5
   0   6   0 75.0413 3.56737   4
  -1  -6   0 2805.84 98.8938   1
  -1  -6   0 2526.57 98.4914   1
  -2  -6   0 860.956 33.5254   4
  -2  -6   0 894.239 35.9559   1
   2   6   0 862.929 32.5256   3
  -2   6   0 932.588 34.1491   1
  -2   6   0 873.997 34.1860   1
   2   6   0 880.304 33.4279   4
  -2   6   0 911.357 32.2520   4
   2   6   0 853.421 32.0318   5
   2   6   0 886.476 32.5866   3
   2   6   0 898.259 35.5612   1
  -2   6   0 848.227 33.1108   5
  -3  -6   0 73.8357 3.05762   5
  -3  -6   0 69.1644 4.20229   4
  -3  -6   0 66.0475 6.36098   1
  -3   6   0 75.2674 4.03462   5
   3   6   0 78.1983 4.22047   4
   3   6   0 72.9943 3.58319   3
  -3   6   0 71.8815 3.21970   3
   3   6   0 67.8131 2.98712   5
  -3   6   0 72.2610 3.17886   3
   3   6   0 77.4908 6.54875   1
  -3   6   0 72.5729 5.63547   1
   3   6   0 71.9031 3.60545   3
  -4  -6   0 11.7060 0.92379   3
  -4  -6   0 12.2942 0.98486   5
  -4  -6   0 14.3414 3.80173   1
  -4  -6   0 11.2578 1.05790   3
  -4   6   0 14.2331 3.27252   1
   4   6   0 10.7049 1.32566   3
   4   6   0 11.8921 1.29510   3
   4   6   0 11.9820 1.57905   4
   4   6   0 3.96786 2.52936   1
  -4   6   0 12.6513 1.58109   5
  -4   6   0 10.8533 1.11294   3
   4   6   0 12.2144 0.94586   5
  -4   6   0 11.1008 1.12338   3
  -5  -6   0 0.04187 0.44939   3
  -5  -6   0 2.92238 0.65345   5
  -5  -6   0 1.75207 3.22206   1
  -5  -6   0 1.36667 0.85217   4
   5   6   0 1.55586 0.76269   4
  -5   6   0 2.33543 2.69032   1
  -5   6   0 0.99747 0.76054   5
   5   6   0 0.55930 0.59149   3
  -5   6   0 -0.0834 0.52710   3
   5   6   0 0.87568 2.65350   1
  -5   6   0 0.18165 0.54644   3
  -6  -6   0 144.119 14.2991   1
  -6  -6   0 144.322 6.32301   5
  -6  -6   0 137.123 6.17927   3
  -6  -6   0 139.702 6.29434   3
  -6  -6   0 130.937 7.50273   4
  -6   6   0 126.455 7.25551   5
   6   6   0 126.068 12.1690   1
  -6   6   0 119.469 7.00518   3
   6   6   0 142.642 6.98697   3
  -6   6   0 118.818 12.1941   1
  -7  -6   0 873.192 44.8005   1
  -7  -6   0 806.785 33.1259   3
  -7  -6   0 882.787 33.2808   5
  -7   6   0 917.856 43.7452   1
  -7   6   0 904.737 34.9244   5
  -7   6   0 861.806 33.8685   3
   7   6   0 841.344 34.0422   3
  -8  -6   0 626.459 23.6697   5
  -8  -6   0 560.168 24.1319   3
   8   6   0 570.138 24.3104   3
  -8   6   0 573.381 25.0074   5
  -8   6   0 603.525 24.4231   3
  -1  -7   0 3.59946 0.83325   4
  -1  -7   0 0.72115 0.97483   1
  -1  -7   0 2.86021 1.08342   1
  -1   7   0 2.18654 0.45549   4
   1   7   0 3.29016 0.73109   4
   1   7   0 2.35383 0.30318   5
   1   7   0 1.53496 0.25579   5
  -1   7   0 1.66113 0.47450   5
  -2  -7   0 131.346 6.36769   4
  -2  -7   0 127.875 8.10188   1
  -2   7   0 122.984 6.23654   1
  -2   7   0 128.746 5.06593   4
   2   7   0 130.320 6.22749   4
  -2   7   0 135.645 5.99153   5
   2   7   0 127.283 5.31429   3
  -2   7   0 134.091 6.20632   1
   2   7   0 127.918 5.35780   3
  -3  -7   0 1563.57 62.2149   1
  -3  -7   0 1598.39 58.4432   4
  -3   7   0 1599.29 60.1799   1
  -3   7   0 1449.61 59.5026   1
   3   7   0 1547.05 58.1603   4
  -3   7   0 1516.20 56.6766   3
   3   7   0 1510.66 57.2423   3
   3   7   0 1544.52 61.4043   1
  -3   7   0 1637.49 57.9867   5
  -4  -7   0 31.1108 2.71563   4
  -4  -7   0 23.5583 1.36763   5
  -4  -7   0 24.7363 4.73668   1
   4   7   0 25.0282 1.95076   3
   4   7   0 22.5620 2.12115   3
  -4   7   0 22.3047 1.63633   3
   4   7   0 27.3906 4.68939   1
  -4   7   0 24.5793 4.32633   1
   4   7   0 22.7908 2.27162   4
  -4   7   0 22.0515 3.91662   1
  -4   7   0 24.3345 2.27883   5
  -4   7   0 23.4040 1.65353   3
  -5  -7   0 1008.09 36.9871   3
  -5  -7   0 1027.49 46.0387   1
  -5  -7   0 1029.48 37.3329   5
  -5  -7   0 989.537 39.3467   4
  -5   7   0 975.592 43.7968   1
   5   7   0 1079.58 39.1710   3
  -5   7   0 999.519 37.8373   3
  -5   7   0 1017.81 45.4563   1
  -5   7   0 971.645 38.8626   5
  -5   7   0 957.986 37.7657   3
   5   7   0 1000.57 44.7272   1
  -6  -7   0 36.4022 3.46398   4
  -6  -7   0 31.5634 7.95500   1
  -6  -7   0 30.7310 2.10808   3
  -6  -7   0 35.3009 2.31075   5
  -6  -7   0 33.0816 2.23138   3
  -6   7   0 37.9220 6.44319   1
  -6   7   0 31.3500 6.32049   1
   6   7   0 32.9215 2.81954   3
  -6   7   0 36.9681 2.73529   3
  -6   7   0 31.6071 3.18550   5
  -7  -7   0 232.684 9.95103   3
  -7  -7   0 237.964 10.0370   5
   7   7   0 227.609 10.9422   3
  -7   7   0 227.177 10.6963   3
  -8  -7   0 76.2707 4.67135   3
  -8   7   0 79.5724 5.47649   3
   8   7   0 83.0821 6.23049   3
   0   8   0 212.723 9.02655   4
   0   8   0 220.162 8.59624   5
  -1  -8   0 16.2737 2.07652   1
  -1  -8   0 16.9543 2.02732   1
   1   8   0 16.6246 0.91463   5
  -1   8   0 19.3823 1.31987   4
   1   8   0 12.8368 1.41962   4
   1   8   0 14.6247 0.89923   5
  -2  -8   0 382.005 17.2845   1
  -2  -8   0 393.881 15.6627   4
  -2  -8   0 361.631 17.4177   1
   2   8   0 376.764 15.4009   4
  -2   8   0 372.540 14.9978   5
   2   8   0 360.116 14.2606   3
  -2   8   0 376.675 14.0725   4
   2   8   0 375.157 14.2432   3
  -3  -8   0 202.698 12.7327   1
  -3  -8   0 207.124 12.3989   1
  -3  -8   0 206.752 9.97621   4
  -3   8   0 219.349 10.9573   1
  -3   8   0 217.205 9.59807   5
   3   8   0 223.398 8.95415   3
  -3   8   0 214.400 8.26197   3
   3   8   0 214.571 8.95333   3
  -3   8   0 233.393 10.8116   1
   3   8   0 221.819 9.94386   4
  -3   8   0 210.111 8.30396   3
  -4  -8   0 1.58599 0.92911   4
  -4  -8   0 -0.6867 3.06001   1
  -4   8   0 -0.6441 2.16723   1
   4   8   0 1.05613 0.58633   3
  -4   8   0 1.43680 2.08936   1
  -4   8   0 1.87896 0.54060   3
   4   8   0 1.34746 0.76397   3
  -4   8   0 0.66706 0.67161   5
  -4   8   0 1.53167 0.50254   3
   4   8   0 1.19022 0.77720   4
  -5  -8   0 83.7385 9.81538   1
  -5  -8   0 83.8131 3.74852   5
  -5  -8   0 86.9888 5.63781   4
  -5   8   0 85.8815 4.42149   3
  -5   8   0 82.4852 4.39293   3
  -5   8   0 88.6243 8.83859   1
  -5   8   0 92.2955 5.43842   5
  -5   8   0 81.4975 8.33183   1
   5   8   0 91.1483 4.91396   3
  -6  -8   0 102.409 4.60859   5
   6   8   0 98.9572 5.66003   3
  -6   8   0 97.3853 10.4116   1
  -6   8   0 100.233 5.34712   3
  -6   8   0 93.4804 6.07709   5
  -7  -8   0 -0.0145 0.56081   3
  -7  -8   0 0.52156 0.65489   5
  -7  -8   0 -0.3204 6.68453   1
  -7   8   0 -0.3942 0.90317   5
  -7   8   0 -6.8457 5.63133   1
  -7   8   0 1.01303 0.78260   3
   0   9   0 0.86023 0.33255   5
   0   9   0 0.10489 0.40032   4
  -1  -9   0 99.7818 5.09093   1
  -1   9   0 105.056 4.73393   4
  -1   9   0 106.768 4.88156   5
   1   9   0 101.226 5.22807   4
   1   9   0 102.707 4.16645   5
   1   9   0 104.933 4.15881   5
  -2  -9   0 190.622 9.99189   1
  -2  -9   0 185.237 10.1561   1
  -2   9   0 173.841 7.07980   4
   2   9   0 177.598 8.34585   4
   2   9   0 168.960 7.19764   3
  -2   9   0 180.646 7.99975   5
   2   9   0 182.116 7.20458   3
  -3  -9   0 2854.29 111.623   1
  -3  -9   0 2942.76 111.218   1
   3   9   0 2817.57 106.580   3
  -3   9   0 3102.96 107.945   1
  -3   9   0 2846.21 107.466   1
  -4  -9   0 210.443 14.1898   1
  -4  -9   0 205.020 13.6819   1
  -4   9   0 191.691 8.09034   3
  -4   9   0 202.040 8.09086   3
   4   9   0 202.332 8.71293   3
   4   9   0 186.304 8.60859   3
  -4   9   0 188.288 11.4252   1
  -4   9   0 195.556 9.30437   5
  -5   9   0 628.958 24.9524   5
  -5   9   0 610.972 28.8394   1
   5   9   0 614.929 24.1379   3
  -5   9   0 585.174 23.8680   3
  -5   9   0 605.663 23.4813   3
  -6  -9   0 48.5762 9.36618   1
  -6   9   0 50.0323 3.49558   3
  -6   9   0 47.9515 8.05289   1
   6   9   0 50.4231 3.90869   3
  -6   9   0 53.3068 4.30990   5
  -7   9   0 343.712 15.7826   5
  -7   9   0 321.479 14.4746   3
   7   9   0 339.104 15.1026   3
   0  10   0 1041.72 39.8273   4
   0  10   0 1073.83 39.1980   5
   1  10   0 2325.05 85.2568   4
   1  10   0 2270.02 83.7149   5
  -1  10   0 2308.14 84.5161   4
   1  10   0 2309.59 83.7056   5
  -2 -10   0 122.962 7.93290   1
   2  10   0 128.947 5.47268   3
   2  10   0 133.839 6.66039   4
  -2  10   0 126.670 6.17732   5
   2  10   0 125.746 5.41353   3
  -2  10   0 132.612 5.38527   4
  -3 -10   0 -0.8076 2.50853   1
  -3 -10   0 2.58332 2.41200   1
  -3  10   0 1.16368 0.28664   3
   3  10   0 1.74216 0.61555   3
   3  10   0 0.78932 0.52204   3
  -3  10   0 -0.0268 0.66779   5
  -3  10   0 1.35713 0.31333   3
  -4 -10   0 370.897 19.8345   1
  -4 -10   0 324.467 22.3487   1
   4  10   0 348.120 14.6490   3
  -4  10   0 352.407 13.9924   3
  -4  10   0 347.410 15.3767   5
  -4  10   0 373.649 16.9651   1
  -4  10   0 369.358 16.4317   1
  -4  10   0 361.949 13.9675   3
   4  10   0 376.356 14.7541   3
  -5 -10   0 45.9334 8.06267   1
  -5  10   0 49.8291 3.93845   5
   5  10   0 43.2477 3.33362   3
  -5  10   0 46.9034 2.91271   3
  -5  10   0 39.4140 6.37524   1
  -6 -10   0 35.8579 9.37236   1
  -6  10   0 47.6985 3.37256   3
   6  10   0 53.0907 3.95756   3
  -6  10   0 49.9804 8.11464   1
   0  11   0 -0.2585 0.37209   5
   0  11   0 0.21315 0.56086   4
  -1  11   0 17.5786 1.64358   5
   1  11   0 18.7696 1.00201   5
  -1  11   0 21.3148 1.73162   4
   1  11   0 19.6257 0.99695   5
   1  11   0 21.2834 2.14557   4
  -2 -11   0 21.1313 3.14803   1
  -2 -11   0 19.3562 3.16907   1
   2  11   0 17.2657 2.09915   4
  -2  11   0 22.7079 1.99657   5
  -2  11   0 21.9161 1.43713   4
   2  11   0 20.5754 1.60751   3
  -3 -11   0 5.88768 3.11111   1
  -3 -11   0 6.38811 3.02817   1
  -3  11   0 7.04849 0.58406   3
  -3  11   0 6.44454 1.33131   5
  -3  11   0 6.07469 0.58738   3
   3  11   0 7.10894 1.12721   3
   3  11   0 6.96189 1.09972   3
  -4 -11   0 169.568 12.4496   1
  -4  11   0 160.745 7.06847   3
  -4  11   0 173.847 8.58125   5
  -4  11   0 171.440 7.05880   3
  -5 -11   0 31.6646 7.08630   1
   5  11   0 43.0537 3.16115   3
  -5  11   0 35.0203 3.40755   5
  -5  11   0 38.2208 2.56952   3
  -5  11   0 32.4431 5.54260   1
  -6  11   0 104.919 5.82022   3
  -6  11   0 107.306 11.8811   1
  -6  11   0 126.213 7.25562   5
   0  12   0 8.33023 1.33101   4
   0  12   0 9.35556 1.00964   5
  -1  12   0 793.756 29.2269   5
   1  12   0 789.026 28.0129   3
   1  12   0 733.734 29.8116   4
  -1  12   0 739.542 29.0627   4
  -2  12   0 144.292 6.20984   4
   2  12   0 149.434 6.28317   3
  -2  12   0 149.354 7.13861   5
   2  12   0 147.966 6.30918   3
  -3 -12   0 236.524 13.0646   1
   3  12   0 220.177 9.81552   3
  -3  12   0 238.115 8.84020   3
   3  12   0 239.140 9.88581   3
  -3  12   0 229.629 8.86594   3
  -3  12   0 238.734 10.7808   5
  -4 -12   0 70.1245 8.81787   1
   4  12   0 76.1344 4.51814   3
  -4  12   0 83.2204 3.87614   3
  -4  12   0 86.5710 5.35560   5
  -4  12   0 78.7491 3.89213   3
  -5  12   0 8.41702 1.82333   5
  -5  12   0 12.2591 1.79571   3
   5  12   0 12.9526 1.79858   3
   0  13   0 -0.0883 0.37418   5
   1  13   0 60.6543 2.66935   3
   1  13   0 58.0170 2.64686   3
  -1  13   0 60.3269 3.48118   4
  -1  13   0 60.4184 3.48716   5
   2  13   0 394.936 15.2263   3
  -2  13   0 395.737 15.1224   4
  -2  13   0 398.888 16.1651   5
   2  13   0 375.785 15.2184   3
  -3  13   0 119.664 4.57084   3
   3  13   0 115.340 5.60540   3
   3  13   0 96.3623 6.67713   3
  -3  13   0 120.039 6.38667   5
  -4 -13   0 1262.24 51.9452   1
  -4  13   0 1208.32 45.9085   3
   4  13   0 1239.53 46.9737   3
  -4  13   0 1258.16 47.9409   5
   0  14   0 450.060 18.4831   4
   0  14   0 455.452 17.2123   5
  -1  14   0 11.7599 1.57723   4
   1  14   0 13.3671 1.16005   3
  -1  14   0 11.3303 1.52604   5
   2  14   0 238.488 9.87814   3
  -2  14   0 243.221 10.7110   5
   3  14   0 23.1744 2.13133   3
  -3  14   0 17.8963 2.40958   5
  -9   0   1 -1.3691 0.94576   5
  -9   0   1 -0.2605 1.21707   3
   9   0  -1 1.19595 1.01126   3
  -9   0   1 -0.0588 9.30647   1
   9   0  -1 1.39237 8.75823   1
   8   0  -1 2.27494 1.01115   4
   8   0  -1 1.59289 1.10051   3
  -8   0   1 2.56496 1.16880   3
  -8   0   1 0.44771 4.66566   1
  -8   0   1 1.81113 1.14717   5
   8   0  -1 1.69700 6.66007   1
   7   0  -1 -5.3016 3.66606   1
   7   0  -1 1.44477 0.62567   4
   7   0  -1 0.25966 0.65943   3
  -7   0   1 0.56648 0.65660   5
  -7   0   1 4.13435 4.96767   1
  -7   0   1 -0.7958 0.75688   3
  -6   0   1 485.704 28.4580   1
   6   0  -1 554.869 21.8164   5
  -6   0   1 538.245 22.0135   5
   6   0  -1 568.757 21.7275   3
   6   0  -1 519.046 21.4160   4
   6   0  -1 576.000 28.5091   1
  -6   0   1 596.135 22.0563   3
  -5   0   1 0.49352 0.42651   3
   5   0  -1 0.74061 0.47575   5
  -5   0   1 1.63430 0.63534   5
   5   0  -1 1.14668 0.54717   3
   5   0  -1 0.45151 0.45432   3
  -5   0   1 1.19858 0.54384   3
   5   0  -1 0.70305 2.14862   1
   5   0  -1 0.66478 0.43568   4
  -5   0   1 2.62372 2.56510   1
   4   0  -1 1296.40 53.5878   1
  -4   0   1 1337.96 54.3363   1
  -3   0   1 1.06308 0.36465   4
  -3   0   1 0.45882 0.29956   3
  -3   0   1 0.28014 0.29024   5
   3   0  -1 0.87328 0.36656   5
  -3   0   1 -1.2125 1.10825   1
  -3   0   1 0.88240 0.34894   3
   3   0  -1 0.12909 0.24507   3
   3   0  -1 0.32094 0.29304   4
   3   0  -1 0.35987 0.26937   3
   3   0  -1 2.19185 1.37033   1
   2   0  -1 9999.99 350.247   2
  -2   0   1 9028.26 350.005   2
   1   0  -1 0.52992 0.16890   5
  -1   0   1 0.62213 0.18300   5
  -1   0   1 0.43593 0.36089   1
   1   0  -1 0.79347 0.54085   1
   1   0  -1 0.20437 0.12111   3
  -1   0   1 0.38661 0.15141   3
  -1   0   1 0.58953 0.16669   3
   0   0  -1 17.7957 0.85577   3
  -1   0  -1 0.72217 0.53625   1
   1   0   1 1.92199 0.28492   4
   1   0   1 2.72044 0.32045   3
  -1   0  -1 0.84796 0.58770   1
  -2   0  -1 6238.06 231.971   2
  -3   0  -1 0.64395 0.32251   3
   3   0   1 -1.5746 1.00699   1
  -3   0  -1 -0.1893 0.90271   1
  -3   0  -1 0.15664 0.23399   4
   3   0   1 0.54980 0.28289   3
   3   0   1 0.59188 0.33467   3
  -3   0  -1 0.27756 0.28687   5
   3   0   1 0.48772 0.28045   4
  -4   0  -1 578.395 22.1477   3
   4   0   1 593.906 22.0749   3
   4   0   1 619.043 22.0585   4
  -4   0  -1 549.099 22.1718   5
  -4   0  -1 562.054 21.9979   3
   4   0   1 567.676 21.9041   3
   4   0   1 565.957 26.5546   1
  -4   0  -1 565.611 27.0958   1
  -4   0  -1 577.797 22.1140   4
  -5   0  -1 1.49518 0.67892   5
   5   0   1 -0.0234 0.49062   3
  -5   0  -1 0.05633 0.39954   4
   5   0   1 2.30687 2.57139   1
  -5   0  -1 1.08348 0.47994   3
  -5   0  -1 0.51557 0.50867   3
   5   0   1 0.12764 0.39464   4
  -5   0  -1 2.78221 2.76898   1
  -6   0  -1 4368.65 169.871   1
   6   0   1 4413.11 168.762   1
  -7   0  -1 0.67810 0.76886   3
   7   0   1 0.81790 0.86084   3
  -7   0  -1 0.04694 4.83157   1
  -7   0  -1 0.72768 0.77587   4
  -7   0  -1 0.85544 0.78046   5
  -8   0  -1 116.335 15.3352   1
  -8   0  -1 102.212 6.36274   5
   8   0   1 106.715 5.96226   3
  -8   0  -1 86.8684 13.5831   1
  -8   0  -1 105.187 6.27517   3
  -9   0  -1 -0.5178 1.26427   3
  -9   0  -1 7.24210 10.4790   1
   9   0   1 0.10166 1.20912   3
  -9   0  -1 1.10637 1.18113   5
  -9  -1   1 1.59884 1.34474   3
  -9  -1   1 0.54179 9.97931   1
   9  -1  -1 -5.4005 9.02119   1
   9  -1  -1 0.12651 1.12896   3
   9   1  -1 16.3860 9.27413   1
  -9   1   1 0.34024 1.21778   5
   9   1  -1 1.71672 1.07407   3
  -9   1   1 0.76937 1.30438   3
  -9   1   1 8.60902 9.88116   1
  -8  -1   1 416.551 18.3072   3
  -8  -1   1 434.193 28.7578   1
   8  -1  -1 457.022 18.3679   4
   8  -1  -1 460.039 27.4894   1
   8  -1  -1 445.523 17.9181   3
  -8  -1   1 415.312 18.4386   5
   8   1  -1 438.811 18.2099   3
   8   1  -1 404.735 26.7678   1
  -8   1   1 434.474 18.7491   5
  -8   1   1 402.821 28.1765   1
  -8   1   1 428.390 18.4316   3
   7  -1  -1 17.9935 5.88440   1
  -7  -1   1 20.2546 2.28170   5
   7  -1  -1 23.2488 1.98150   4
  -7  -1   1 27.5865 7.34597   1
   7  -1  -1 22.1956 2.18363   3
  -7  -1   1 23.0516 2.46780   3
  -7   1   1 21.8216 2.33000   3
   7   1  -1 18.1142 2.15971   3
  -7   1   1 14.2395 6.11652   1
   7   1  -1 17.0185 5.83263   1
  -7   1   1 21.1386 2.41513   5
   7   1  -1 16.9975 2.06068   4
   6  -1  -1 3.54106 0.82757   3
  -6  -1   1 1.70606 0.75709   3
   6  -1  -1 8.18740 3.61082   1
   6  -1  -1 3.19757 0.90705   3
  -6  -1   1 2.88377 0.94286   5
  -6  -1   1 2.67534 2.57261   1
   6  -1  -1 3.21423 0.77630   4
   6   1  -1 2.93513 0.83835   5
  -6   1   1 2.96687 3.36082   1
   6   1  -1 2.56730 0.91740   4
  -6   1   1 1.78296 0.83997   5
   6   1  -1 2.21891 0.90006   3
  -6   1   1 2.76359 0.91648   3
   6   1  -1 2.43404 3.26091   1
  -5  -1   1 116.280 5.50729   3
   5  -1  -1 112.433 5.64490   5
   5  -1  -1 119.773 5.32432   4
   5  -1  -1 94.9965 8.83518   1
  -5  -1   1 124.197 5.80127   5
  -5  -1   1 117.945 5.79156   4
   5  -1  -1 122.955 5.54340   3
  -5  -1   1 111.172 5.62391   3
  -5  -1   1 129.969 10.4233   1
   5  -1  -1 118.348 5.34326   3
   5   1  -1 124.587 5.68159   4
  -5   1   1 105.438 5.57686   3
   5   1  -1 110.231 5.43538   3
   5   1  -1 119.060 9.74802   1
  -5   1   1 119.109 5.89978   5
  -5   1   1 114.876 5.97582   3
   5   1  -1 124.469 5.69606   3
  -5   1   1 115.864 10.1063   1
   5   1  -1 117.910 5.58982   5
  -4  -1   1 45.2202 2.64625   5
   4  -1  -1 42.9412 2.46227   3
  -4  -1   1 41.2647 2.43886   3
  -4  -1   1 38.7491 2.53955   3
   4  -1  -1 43.5125 2.59911   5
  -4  -1   1 41.1960 5.36071   1
  -4  -1   1 43.2676 2.67101   4
   4  -1  -1 41.9543 2.33887   3
   4  -1  -1 44.5488 2.34762   4
   4  -1  -1 44.1410 5.15756   1
   4   1  -1 41.9604 2.48178   3
  -4   1   1 49.8390 5.61872   1
   4   1  -1 44.9821 5.31060   1
  -4   1   1 42.1129 2.48565   3
   4   1  -1 40.6863 2.47735   5
   4   1  -1 50.1886 2.68666   4
  -4   1   1 41.6607 2.53624   3
  -4   1   1 43.3076 2.71052   5
   4   1  -1 40.1056 2.51758   3
  -3  -1   1 1323.33 53.1157   1
   3  -1  -1 1306.11 52.5183   1
  -3   1   1 1342.94 52.9349   1
   3   1  -1 1348.11 52.8957   1
   2  -1  -1 969.185 41.5427   1
  -2   1   1 1059.75 41.9616   1
   2   1  -1 1195.27 42.4071   1
  -1  -1   1 178.445 6.88111   3
  -1  -1   1 207.986 6.99090   5
   1  -1  -1 181.312 6.81854   3
   1  -1  -1 177.995 6.80901   3
   1  -1  -1 174.743 7.00393   5
  -1  -1   1 188.569 8.41553   1
  -1  -1   1 173.972 6.90138   3
  -1   1   1 191.979 6.87046   3
  -1   1   1 181.304 8.16357   1
  -1   1   1 176.683 7.01202   5
   1   1  -1 196.866 8.43084   1
   1   1  -1 175.113 6.92507   3
   1   1  -1 180.008 6.93402   5
   1   1  -1 181.108 6.90793   3
  -1   1   1 176.987 6.84953   3
   0  -1  -1 12.6535 0.68411   4
   0  -1   1 13.1455 1.11634   1
   0  -1  -1 13.4863 0.62121   5
   0   1  -1 12.8499 0.56841   3
   0   1  -1 12.4465 0.55978   3
   0   1  -1 14.3678 1.14283   1
   0   1   1 15.2972 0.62851   3
   0   1   1 13.5061 1.13772   1
   0   1   1 12.4609 0.61206   5
   0   1   1 12.6201 0.58522   3
  -1  -1  -1 1362.40 51.6499   2
  -1   1  -1 1261.47 50.9390   2
   3  -1   1 81.6131 3.67712   3
  -3  -1  -1 79.8947 3.89958   4
  -3  -1  -1 80.8505 3.78894   3
  -3  -1  -1 80.9458 3.72456   3
  -3  -1  -1 77.0878 6.39689   1
   3  -1   1 75.7333 3.53828   4
  -3  -1  -1 74.7829 3.69609   5
   3  -1   1 81.7934 6.22805   1
   3  -1   1 79.9614 3.58679   3
   3   1   1 84.5101 3.74938   3
   3   1   1 82.0500 3.79074   3
   3   1   1 85.9793 6.44624   1
   3   1   1 83.3061 3.85713   4
  -3   1  -1 79.9423 3.62987   4
  -3   1  -1 84.3437 3.77222   3
   3   1   1 74.7253 3.65959   5
  -3   1  -1 82.0403 6.37328   1
  -3   1  -1 79.0190 3.91978   5
  -3   1  -1 78.3687 3.68431   3
   4  -1   1 297.649 11.4611   3
  -4  -1  -1 282.351 11.5950   3
  -4  -1  -1 289.726 11.6035   5
   4  -1   1 278.228 15.4764   1
   4  -1   1 287.906 11.2843   4
  -4  -1  -1 266.170 11.6308   4
  -4  -1  -1 291.248 11.4939   3
  -4  -1  -1 280.845 16.1528   1
   4  -1   1 284.712 11.2880   3
  -4   1  -1 272.493 11.4188   3
   4   1   1 283.833 11.4417   3
  -4   1  -1 280.645 11.5582   3
  -4   1  -1 302.810 11.8424   5
   4   1   1 279.624 11.5331   3
  -4   1  -1 293.534 11.4305   4
   4   1   1 304.887 11.6607   4
   4   1   1 258.713 15.2988   1
   5  -1   1 292.164 11.5728   3
  -5  -1  -1 263.846 11.4759   5
   5  -1   1 280.970 11.1355   4
  -5  -1  -1 305.578 17.6942   1
  -5  -1  -1 268.615 11.3163   3
   5  -1   1 273.270 11.2667   3
  -5  -1  -1 275.639 11.6283   4
  -5  -1  -1 283.098 11.5744   3
   5  -1   1 272.501 16.3551   1
  -5   1  -1 253.673 11.2632   3
   5   1   1 261.766 11.2404   3
  -5   1  -1 248.731 16.4332   1
   5   1   1 282.140 11.4604   4
  -5   1  -1 266.139 11.4640   3
   5   1   1 268.175 11.4125   3
  -5   1  -1 283.405 11.3339   4
  -5   1  -1 271.401 11.6982   5
   5   1   1 280.241 16.6369   1
   6  -1   1 448.640 26.1529   1
  -6  -1  -1 507.796 20.6494   4
   6  -1   1 511.124 20.0107   4
   6  -1   1 524.756 20.2728   3
  -6  -1  -1 560.885 28.8432   1
  -6  -1  -1 524.343 20.6239   3
  -6  -1  -1 489.054 20.4956   5
  -6   1  -1 478.425 27.4854   1
  -6   1  -1 477.392 20.5056   3
   6   1   1 536.591 20.4645   4
  -6   1  -1 513.695 20.2899   4
   6   1   1 519.445 20.4671   3
   6   1   1 499.475 27.0206   1
  -6   1  -1 559.295 21.0115   5
   7  -1   1 344.234 14.2872   4
  -7  -1  -1 324.580 23.0476   1
  -7  -1  -1 335.162 14.9129   3
  -7  -1  -1 336.960 14.9221   5
  -7  -1  -1 343.057 14.9805   4
   7  -1   1 341.828 14.5123   3
  -7   1  -1 368.008 23.7933   1
   7   1   1 362.766 14.8402   3
   7   1   1 351.285 14.6441   4
  -7   1  -1 350.069 14.6511   4
  -7   1  -1 376.569 15.4050   5
  -7   1  -1 324.592 14.8663   3
   8  -1   1 24.3191 2.49591   3
  -8  -1  -1 25.1811 2.95413   3
  -8  -1  -1 28.3082 2.96089   5
   8  -1   1 32.8081 2.57068   4
  -8  -1  -1 24.0988 8.83202   1
  -8  -1  -1 32.2604 7.82907   1
   8   1   1 28.5784 2.83611   3
  -8   1  -1 23.9995 2.86788   5
  -8   1  -1 27.7290 9.34149   1
  -8   1  -1 17.2541 8.39399   1
  -8   1  -1 26.0712 2.85930   3
  -9  -1  -1 84.3108 5.88375   5
  -9  -1  -1 84.9478 5.99075   3
  -9  -1  -1 71.4014 14.4994   1
  -9  -1  -1 106.539 16.5870   1
   9  -1   1 90.1056 5.41802   3
  -9   1  -1 107.246 6.56001   5
  -9   1  -1 81.6275 6.49731   3
  -9  -2   1 5.39177 11.6836   1
  -9  -2   1 8.40506 1.84505   3
  -9  -2   1 12.9690 2.27704   5
   9  -2  -1 6.77649 1.55662   3
   9   2  -1 9.44280 9.15360   1
   9   2  -1 9.39524 2.00298   3
  -9   2   1 7.84090 1.71013   3
  -9   2   1 12.4171 2.31825   5
  -8  -2   1 3.59013 7.18684   1
  -8  -2   1 12.0747 1.95946   3
   8  -2  -1 15.9097 6.64239   1
   8  -2  -1 13.3101 1.66661   4
  -8  -2   1 9.63840 1.82721   5
   8  -2  -1 13.3449 1.80644   3
   8   2  -1 13.1142 6.83705   1
  -8   2   1 18.2698 7.62823   1
  -8   2   1 12.6181 2.22659   5
   8   2  -1 11.2206 1.84834   3
  -8   2   1 9.65463 1.87122   3
   7  -2  -1 7.19202 1.25637   3
  -7  -2   1 6.61625 5.67443   1
   7  -2  -1 9.28714 1.22775   4
   7  -2  -1 9.42594 4.76456   1
  -7  -2   1 8.49950 1.54343   3
   7   2  -1 10.5244 5.16199   1
  -7   2   1 9.97134 1.83205   5
  -7   2   1 6.95065 1.51559   3
   7   2  -1 9.37543 1.57774   4
   7   2  -1 9.95607 1.65404   3
  -7   2   1 8.61238 5.38857   1
   6  -2  -1 65.7188 3.64856   3
   6  -2  -1 71.9560 3.89029   3
  -6  -2   1 71.0926 4.20000   5
   6  -2  -1 70.4340 3.64388   4
   6  -2  -1 65.3970 7.95812   1
  -6  -2   1 75.1309 4.25331   3
  -6  -2   1 64.3436 9.20129   1
  -6   2   1 76.3966 4.57240   5
   6   2  -1 75.0544 8.99666   1
   6   2  -1 73.8517 4.24282   4
  -6   2   1 70.0354 8.71749   1
   6   2  -1 65.8816 4.40764   5
   6   2  -1 70.4415 4.17431   3
  -6   2   1 67.4309 4.17330   3
   5  -2  -1 367.411 18.9148   1
   5  -2  -1 322.852 13.0460   4
  -5  -2   1 335.181 13.9795   4
   5  -2  -1 338.603 13.1621   3
   5  -2  -1 301.288 14.0695   5
  -5  -2   1 319.265 13.3922   3
  -5  -2   1 317.333 19.2818   1
   5  -2  -1 337.619 13.3056   3
  -5  -2   1 329.276 13.6204   3
  -5  -2   1 350.169 13.7049   5
   5   2  -1 341.981 13.7955   4
  -5   2   1 341.870 13.6921   3
  -5   2   1 336.021 19.1865   1
   5   2  -1 337.226 13.4947   5
   5   2  -1 334.996 13.5612   3
   5   2  -1 347.618 19.0939   1
   5   2  -1 338.026 13.6695   3
  -5   2   1 329.421 13.9571   5
   4  -2  -1 113.629 5.50588   5
  -4  -2   1 126.965 5.89419   5
   4  -2  -1 111.190 5.01621   3
   4  -2  -1 119.954 5.17502   3
  -4  -2   1 119.194 5.43602   3
  -4  -2   1 133.226 5.85230   4
   4  -2  -1 115.205 8.52450   1
  -4  -2   1 114.016 5.27391   3
  -4  -2   1 135.094 9.53929   1
   4  -2  -1 121.107 4.98128   4
   4   2  -1 110.443 5.26151   5
   4   2  -1 121.882 8.86286   1
   4   2  -1 118.154 5.40040   3
  -4   2   1 111.201 5.64365   5
  -4   2   1 114.431 5.28956   3
  -4   2   1 116.012 5.36645   3
  -4   2   1 119.509 9.01320   1
   4   2  -1 116.456 5.42048   3
   4   2  -1 123.719 5.63050   4
   3  -2  -1 705.447 29.5535   1
   3  -2  -1 706.278 25.9101   3
  -3  -2   1 678.180 26.5515   4
  -3  -2   1 693.799 26.1293   3
   3  -2  -1 725.381 26.4496   5
  -3  -2   1 673.506 30.1434   1
  -3  -2   1 697.544 26.2425   3
  -3  -2   1 626.715 26.1245   5
   3   2  -1 722.120 26.5268   4
   3   2  -1 686.300 26.1433   5
  -3   2   1 743.939 30.1328   1
   3   2  -1 692.395 26.2509   3
   3   2  -1 737.675 26.3216   3
   3   2  -1 722.547 30.1486   1
   2  -2  -1 160.745 6.22444   3
  -2  -2   1 164.547 8.92977   1
  -2  -2   1 175.943 6.54851   3
  -2  -2   1 159.397 6.81549   4
  -2  -2   1 158.736 6.46933   5
  -2  -2   1 172.217 6.46244   3
   2  -2  -1 162.847 6.26400   3
   2  -2  -1 136.993 9.17240   1
   2  -2  -1 159.087 6.66018   5
  -2   2   1 168.935 6.75558   5
   2   2  -1 164.851 6.78947   4
   2   2  -1 163.787 6.52330   3
  -2   2   1 160.935 6.40051   3
   2   2  -1 169.182 6.48266   5
   2   2  -1 155.815 8.69583   1
  -2   2   1 171.150 6.42671   3
   2   2  -1 169.491 6.56819   3
  -2   2   1 164.025 8.56950   1
  -1  -2   1 44.4703 1.81841   3
   1  -2  -1 46.6308 2.86128   1
   1  -2  -1 42.1334 2.02473   5
  -1  -2   1 44.8677 1.79505   3
  -1  -2   1 39.2020 2.99461   1
   1  -2  -1 45.9338 1.75396   4
  -1  -2   1 42.8651 1.92316   5
  -1   2   1 46.6459 2.88783   1
   1   2  -1 45.2086 3.06712   1
   1   2  -1 46.9141 1.94514   5
   1   2  -1 44.5792 1.92290   3
  -1   2   1 43.2266 1.75148   4
   1   2  -1 47.1975 2.21311   4
   1   2  -1 44.3644 1.87858   3
  -1   2   1 44.7676 1.71890   3
  -1   2   1 43.0717 1.71348   3
  -1   2   1 47.4411 2.10399   5
   0  -2  -1 1389.94 52.8667   2
   0  -2   1 1350.03 52.6174   2
   0   2  -1 1478.21 52.8654   2
   0   2   1 1417.92 52.9377   2
  -1  -2  -1 0.50189 0.16588   3
  -1  -2  -1 0.72606 0.17608   3
  -1  -2  -1 0.54800 0.11305   5
  -1  -2  -1 0.17273 0.47334   1
  -1  -2  -1 0.89086 0.27007   4
  -1   2  -1 0.66031 0.15145   4
   1   2   1 1.24864 0.32020   4
   1   2   1 0.86899 0.21836   3
  -1   2  -1 0.67586 0.47266   1
  -1   2  -1 0.47388 0.13917   3
  -2  -2  -1 390.708 17.9722   1
   2  -2   1 407.532 15.0737   3
  -2  -2  -1 371.945 15.2987   3
   2  -2   1 373.830 15.0485   4
  -2  -2  -1 419.319 15.6879   4
   2  -2   1 403.762 15.1128   3
  -2  -2  -1 442.604 15.2401   5
  -2  -2  -1 403.402 15.2935   3
   2   2   1 361.762 15.2995   3
   2   2   1 399.890 17.9468   1
  -2   2  -1 400.952 15.2401   3
   2   2   1 415.289 15.6274   4
  -2   2  -1 461.929 18.0038   1
  -2   2  -1 418.536 15.1014   4
   2   2   1 416.091 15.3955   3
  -2   2  -1 425.243 15.2554   3
  -2   2  -1 402.589 15.5680   5
  -3  -2  -1 32.0832 1.86731   5
  -3  -2  -1 28.0780 2.06011   4
   3  -2   1 33.8994 1.82880   3
  -3  -2  -1 29.5834 3.96229   1
   3  -2   1 36.4964 3.96463   1
  -3  -2  -1 34.0885 1.92843   3
   3  -2   1 34.8209 1.72872   4
  -3  -2  -1 29.8925 1.93822   3
   3   2   1 36.9919 4.04925   1
  -3   2  -1 36.2483 1.97974   3
   3   2   1 35.0187 2.26575   3
  -3   2  -1 33.7287 1.75497   4
  -3   2  -1 32.6547 1.88715   3
  -3   2  -1 32.6955 2.13549   5
   3   2   1 34.7889 1.99848   3
   3   2   1 28.7052 2.03000   4
  -3   2  -1 34.8319 4.00363   1
   3   2   1 33.3361 1.85260   5
   4  -2   1 360.008 14.2667   3
  -4  -2  -1 366.702 14.5644   3
  -4  -2  -1 370.676 14.7126   3
   4  -2   1 343.768 14.1878   4
   4  -2   1 383.732 14.4534   3
  -4  -2  -1 402.043 20.0505   1
  -4  -2  -1 370.145 14.6495   5
  -4  -2  -1 358.023 14.9637   4
   4  -2   1 370.426 18.7773   1
   4   2   1 408.896 14.8503   3
  -4   2  -1 365.326 14.3414   4
   4   2   1 392.614 19.4732   1
  -4   2  -1 373.539 14.5848   3
  -4   2  -1 349.021 14.5880   3
  -4   2  -1 353.419 14.9118   5
   4   2   1 373.346 14.8721   4
  -4   2  -1 373.292 19.2824   1
   4   2   1 382.576 14.6794   3
   5  -2   1 99.7826 4.77229   3
   5  -2   1 99.3430 8.87541   1
  -5  -2  -1 102.704 5.06344   3
  -5  -2  -1 109.253 5.33243   3
  -5  -2  -1 109.729 5.22762   5
   5  -2   1 105.303 4.96331   3
   5  -2   1 111.326 4.81762   4
  -5  -2  -1 107.120 5.51870   4
  -5  -2  -1 100.815 9.74719   1
   5   2   1 105.596 9.49725   1
   5   2   1 107.689 5.28727   3
   5   2   1 97.0715 5.19919   4
  -5   2  -1 104.392 5.48106   5
   5   2   1 103.259 5.10359   3
  -5   2  -1 104.275 4.91806   4
  -5   2  -1 90.9882 9.01201   1
  -5   2  -1 100.976 5.19668   3
  -5   2  -1 101.045 5.07504   3
  -6  -2  -1 21.5974 2.18254   3
   6  -2   1 17.3848 1.67104   3
   6  -2   1 12.8462 4.31315   1
  -6  -2  -1 17.8980 1.90938   5
   6  -2   1 18.6538 1.75512   3
   6  -2   1 17.6559 1.59665   4
  -6  -2  -1 18.1425 2.08982   4
  -6   2  -1 19.3129 1.77290   4
   6   2   1 20.9706 2.32051   4
   6   2   1 21.1877 2.07318   3
   6   2   1 17.8223 5.01104   1
  -6   2  -1 16.6039 5.43270   1
  -6   2  -1 17.0780 2.12966   5
  -7  -2  -1 20.1846 2.30684   4
  -7  -2  -1 17.9174 2.08048   5
  -7  -2  -1 12.3617 6.14516   1
   7  -2   1 14.6794 1.82175   3
  -7  -2  -1 20.2236 2.22676   3
   7  -2   1 23.0324 1.83818   4
  -7   2  -1 18.6129 6.47685   1
  -7   2  -1 14.8220 2.16553   5
  -7   2  -1 17.2964 2.21938   3
   7   2   1 14.4260 2.11551   3
  -7   2  -1 19.1868 1.94764   4
  -8  -2  -1 7.59204 7.23850   1
   8  -2   1 2.08692 1.07925   4
  -8  -2  -1 1.13879 1.02424   5
  -8  -2  -1 6.83028 7.35454   1
  -8  -2  -1 1.22957 1.05576   3
  -8  -2  -1 2.58817 1.25264   4
  -8   2  -1 1.04643 1.03576   5
  -8   2  -1 -5.1123 6.90408   1
  -8   2  -1 -6.1345 6.78420   1
   8   2   1 2.11401 1.13438   3
  -8   2  -1 2.19823 1.30671   3
  -9  -3   1 13.5719 2.37584   5
  -9  -3   1 22.4998 3.24048   3
   9  -3  -1 18.9707 2.08575   3
   9   3  -1 13.4404 2.40729   3
   9   3  -1 26.4018 10.6410   1
  -9   3   1 19.7888 2.63664   3
   8  -3  -1 114.145 13.7023   1
   8  -3  -1 115.698 5.65039   4
  -8  -3   1 118.426 6.70040   3
  -8  -3   1 113.391 6.58425   5
  -8  -3   1 109.431 15.0414   1
   8  -3  -1 121.488 5.99709   3
   8   3  -1 128.478 6.90358   3
   8   3  -1 100.481 13.9584   1
  -8   3   1 130.572 7.03375   3
  -8   3   1 125.546 15.3642   1
  -8   3   1 124.207 7.29097   5
   7  -3  -1 118.467 5.54002   3
   7  -3  -1 127.944 5.51279   4
   7  -3  -1 117.000 5.71225   3
  -7  -3   1 119.934 6.33916   5
  -7  -3   1 118.512 6.35795   3
  -7  -3   1 113.809 13.2134   1
   7   3  -1 112.613 6.34900   3
  -7   3   1 119.701 6.81103   5
  -7   3   1 120.214 6.50393   3
  -7   3   1 106.384 12.5914   1
   7   3  -1 115.495 12.4043   1
  -6  -3   1 525.352 27.7594   1
   6  -3  -1 471.796 18.3081   4
   6  -3  -1 472.570 25.0672   1
   6  -3  -1 494.681 18.6788   3
  -6  -3   1 485.519 19.2267   5
   6  -3  -1 450.913 18.3847   3
  -6  -3   1 533.499 19.4372   3
  -6   3   1 491.034 19.3710   3
  -6   3   1 459.155 26.0818   1
   6   3  -1 445.829 25.4743   1
  -6   3   1 473.694 19.7821   5
   6   3  -1 433.200 18.8426   5
   6   3  -1 480.189 19.3496   3
   6   3  -1 496.017 19.6526   4
   5  -3  -1 161.890 7.83834   5
  -5  -3   1 178.467 8.26090   4
   5  -3  -1 174.146 7.25319   3
   5  -3  -1 178.037 12.0519   1
  -5  -3   1 181.894 7.78766   3
  -5  -3   1 155.814 12.2688   1
  -5  -3   1 178.767 7.70355   5
  -5  -3   1 172.623 7.99811   3
   5  -3  -1 177.981 6.99758   4
   5  -3  -1 169.489 7.08917   3
   5   3  -1 159.070 7.62645   3
  -5   3   1 188.005 8.07315   3
  -5   3   1 176.502 8.20357   5
   5   3  -1 172.288 7.52859   5
  -5   3   1 173.700 12.4458   1
  -5   3   1 167.098 7.67900   3
   5   3  -1 170.140 12.3559   1
   5   3  -1 160.269 7.88526   4
   5   3  -1 182.129 7.86390   3
  -4  -3   1 23.3934 2.03247   4
   4  -3  -1 25.3847 1.33910   4
   4  -3  -1 26.4334 1.52948   3
  -4  -3   1 21.2876 4.32945   1
   4  -3  -1 27.9035 1.62586   3
  -4  -3   1 23.2782 1.65339   3
   4  -3  -1 25.1348 1.95225   5
  -4  -3   1 28.0227 1.87685   3
  -4  -3   1 23.0949 1.69340   5
   4   3  -1 21.7664 4.14748   1
  -4   3   1 23.0765 4.16971   1
  -4   3   1 24.9781 1.77061   3
  -4   3   1 26.1971 1.74301   3
   4   3  -1 22.7671 1.66136   5
  -4   3   1 24.6279 2.03631   5
   4   3  -1 25.4961 1.85944   3
   4   3  -1 21.1257 1.72288   3
   4   3  -1 24.4762 1.99249   4
  -3  -3   1 1327.09 51.1491   1
   3  -3  -1 1194.97 49.5553   1
   3   3  -1 1266.00 50.5606   1
  -3   3   1 1256.16 50.1639   1
  -2  -3   1 1691.95 66.3575   1
   2  -3  -1 1793.84 65.5784   1
   2   3  -1 1741.98 66.2718   1
  -2   3   1 1708.82 65.7118   1
  -1  -3   1 1706.36 65.7118   2
   1  -3  -1 1695.33 64.1377   2
  -1   3   1 1703.11 64.4369   2
   0  -3   1 2460.59 90.0664   2
   0  -3  -1 2443.73 90.4536   2
   0   3   1 2389.28 90.4003   2
   0   3  -1 2482.84 90.2061   2
  -1  -3  -1 1574.67 60.4303   1
  -1   3  -1 1637.38 59.7868   1
  -2  -3  -1 3576.82 128.676   2
  -2   3  -1 3373.71 126.778   2
  -2   3  -1 3092.66 126.754   2
   3  -3   1 682.146 24.4111   4
  -3  -3  -1 684.931 24.8915   3
   3  -3   1 657.909 24.3655   3
  -3  -3  -1 651.832 24.7640   3
   3  -3   1 663.020 24.4211   3
   3  -3   1 659.493 28.2718   1
  -3  -3  -1 625.270 25.3113   4
  -3  -3  -1 649.385 29.1095   1
  -3  -3  -1 652.471 24.6648   5
   3   3   1 678.035 28.9626   1
  -3   3  -1 654.805 24.7565   3
   3   3   1 634.204 25.2289   4
   3   3   1 643.622 24.9160   3
  -3   3  -1 671.007 28.5334   1
  -3   3  -1 688.607 24.4584   4
   3   3   1 650.259 24.9725   3
  -3   3  -1 692.743 24.8050   3
  -3   3  -1 670.332 25.2743   5
  -4  -3  -1 83.0388 3.96014   5
  -4  -3  -1 81.5870 4.48363   4
   4  -3   1 85.1380 3.74973   3
  -4  -3  -1 84.9423 4.00686   3
   4  -3   1 81.1229 3.59967   4
   4  -3   1 64.4270 6.35839   1
   4  -3   1 81.8950 3.62534   3
  -4  -3  -1 92.7025 8.13556   1
  -4  -3  -1 84.1025 4.12616   3
   4   3   1 85.8761 7.53539   1
  -4   3  -1 83.0683 4.43935   5
  -4   3  -1 80.4655 3.98159   3
  -4   3  -1 86.0413 4.09667   3
   4   3   1 82.0661 4.37478   4
  -4   3  -1 74.6403 3.62666   4
   4   3   1 83.1705 4.10656   3
   4   3   1 85.9219 4.20864   3
  -4   3  -1 72.9417 6.98811   1
   5  -3   1 0.53029 0.41501   3
  -5  -3  -1 1.57388 0.63860   5
   5  -3   1 0.38882 0.32956   4
   5  -3   1 -0.1353 0.38436   3
  -5  -3  -1 -0.8386 1.74229   1
  -5  -3  -1 0.07096 0.52963   4
   5  -3   1 2.14978 2.37565   1
  -5  -3  -1 0.64103 0.51429   3
  -5  -3  -1 0.42870 0.45096   3
   5   3   1 0.40853 0.50979   3
  -5   3  -1 -0.0477 0.27366   4
  -5   3  -1 0.33534 0.48797   3
  -5   3  -1 -0.4758 0.42827   5
  -5   3  -1 0.22303 0.43423   3
   5   3   1 -0.3418 0.40725   3
  -5   3  -1 3.08959 2.51664   1
   5   3   1 1.76537 0.69430   4
   5   3   1 -2.2737 2.33352   1
  -6  -3  -1 245.460 10.4904   5
  -6  -3  -1 247.917 10.5781   3
  -6  -3  -1 234.149 17.3376   1
   6  -3   1 238.305 9.95973   3
  -6  -3  -1 235.301 11.0144   4
   6   3   1 256.089 17.0151   1
  -6   3  -1 201.791 16.0239   1
   6   3   1 252.265 10.8027   3
   6   3   1 222.631 10.6222   4
  -6   3  -1 254.811 11.1584   5
  -6   3  -1 232.947 9.93953   4
  -7  -3  -1 345.631 24.5853   1
  -7  -3  -1 377.321 16.1725   5
  -7  -3  -1 396.227 16.3066   3
   7  -3   1 388.605 15.4854   3
   7  -3   1 384.316 15.2683   4
  -7  -3  -1 394.230 16.8651   4
  -7   3  -1 390.381 16.3948   3
  -7   3  -1 387.358 16.8952   5
   7   3   1 370.555 16.2553   3
  -7   3  -1 399.015 24.8948   1
  -8  -3  -1 573.177 23.7932   3
   8  -3   1 596.428 22.8960   3
  -8  -3  -1 570.304 34.9068   1
  -8  -3  -1 559.928 23.6744   5
  -8  -3  -1 578.024 35.4931   1
   8  -3   1 586.057 22.6518   4
  -8   3  -1 554.670 34.4756   1
  -8   3  -1 607.167 24.2763   3
   8   3   1 588.856 23.9461   3
  -9  -4   1 2.04815 1.53869   3
   9   4  -1 2.85550 1.67492   3
  -8  -4   1 377.250 16.3308   5
   8  -4  -1 381.196 24.5670   1
  -8   4   1 410.757 28.0035   1
   8   4  -1 386.093 25.6370   1
  -8   4   1 373.714 16.6221   3
   8   4  -1 375.979 16.6434   3
   7  -4  -1 39.1713 2.28870   3
  -7  -4   1 26.8542 7.28276   1
   7  -4  -1 34.8454 2.09191   4
  -7  -4   1 37.3742 2.92204   5
  -7  -4   1 33.9716 3.22168   3
   7  -4  -1 21.0921 6.65341   1
  -7   4   1 35.3854 3.31293   5
   7   4  -1 44.1786 8.68612   1
  -7   4   1 40.0243 8.24247   1
  -7   4   1 37.8650 3.21520   3
   7   4  -1 39.1932 3.15634   3
   7   4  -1 36.5601 2.73426   5
   6  -4  -1 69.8183 8.11765   1
   6  -4  -1 76.8811 3.56175   3
  -6  -4   1 76.7744 4.36608   3
  -6  -4   1 66.2132 9.44527   1
  -6  -4   1 74.9724 4.27811   5
   6  -4  -1 74.2269 3.65464   3
   6  -4  -1 79.2944 3.47357   4
   6   4  -1 72.8964 4.10122   5
   6   4  -1 71.8103 9.07972   1
  -6   4   1 73.1781 9.82910   1
  -6   4   1 81.4263 4.57159   3
  -6   4   1 85.7733 5.04325   5
   6   4  -1 80.2008 4.60954   3
   6   4  -1 77.0867 4.71448   4
  -5  -4   1 57.3400 3.17615   3
  -5  -4   1 58.7334 3.88319   4
   5  -4  -1 58.2694 3.59478   5
   5  -4  -1 56.3920 2.52389   4
   5  -4  -1 58.3351 2.69211   3
  -5  -4   1 58.7376 3.30484   5
  -5  -4   1 61.9249 7.81006   1
  -5  -4   1 53.6810 3.23611   3
  -5   4   1 49.6726 3.15551   3
   5   4  -1 58.3268 3.72054   4
  -5   4   1 58.4722 3.35415   3
   5   4  -1 56.1983 6.97645   1
  -5   4   1 59.5747 3.83829   5
   5   4  -1 60.6806 3.55838   3
   5   4  -1 54.6353 3.35456   3
  -5   4   1 68.4779 7.51111   1
   5   4  -1 55.3612 3.12495   5
   4  -4  -1 7.94256 1.19830   5
  -4  -4   1 4.75915 0.78649   5
  -4  -4   1 6.44450 0.82547   3
   4  -4  -1 5.53488 0.41375   3
  -4  -4   1 6.17230 2.62133   1
   4  -4  -1 5.69671 0.42436   3
  -4  -4   1 4.47551 1.02037   4
  -4  -4   1 8.22435 0.94296   3
   4  -4  -1 2.53539 2.08612   1
  -4   4   1 5.25022 0.87656   3
   4   4  -1 4.39872 0.88633   3
  -4   4   1 3.13889 2.51064   1
   4   4  -1 6.94796 1.09221   3
  -4   4   1 5.74205 1.10991   5
  -4   4   1 4.41137 0.73878   3
   4   4  -1 2.28989 2.07498   1
   4   4  -1 5.26279 1.01732   4
   3  -4  -1 960.739 36.7223   1
  -3  -4   1 908.859 37.9931   1
  -3  -4   1 906.018 33.3429   5
  -3  -4   1 886.051 33.2260   3
   3  -4  -1 899.810 33.8273   5
  -3  -4   1 900.682 34.2103   4
   3   4  -1 909.014 34.0986   4
   3   4  -1 924.782 37.6367   1
   3   4  -1 917.817 33.3011   5
  -3   4   1 861.301 33.2648   3
  -3   4   1 903.812 36.9906   1
   3   4  -1 838.430 33.5204   3
  -2  -4   1 753.497 28.4098   5
  -2  -4   1 755.120 31.5997   1
   2  -4  -1 791.396 30.5069   1
   2  -4  -1 790.444 28.9040   5
   2   4  -1 797.247 31.5242   1
   2   4  -1 758.878 28.5691   3
  -2   4   1 758.755 30.7112   1
   1  -4  -1 66.0740 3.42762   1
  -1  -4   1 63.5067 4.13644   1
   1  -4  -1 69.5690 3.00058   5
   1  -4  -1 65.3442 2.77097   4
   1   4  -1 69.5805 4.13050   1
  -1   4   1 66.8315 2.75328   4
   1   4  -1 64.6793 2.78952   5
  -1   4   1 63.8403 2.99940   5
   1   4  -1 65.2609 3.23754   4
   1   4  -1 67.8880 2.51940   3
   1   4  -1 67.9943 2.51283   3
   0  -4  -1 0.56007 0.25490   4
   0  -4   1 1.42418 0.45107   1
   0  -4  -1 0.77170 0.48490   1
   0   4   1 0.72482 0.18000   5
   0   4  -1 0.45969 0.34320   1
   0   4  -1 0.84090 0.30336   4
  -1  -4  -1 842.486 33.1078   1
  -1  -4  -1 853.438 33.2554   1
  -1   4  -1 837.826 32.7713   1
  -1   4  -1 872.158 32.3304   1
  -2  -4  -1 64.0619 2.68111   3
  -2  -4  -1 65.5263 5.13291   1
  -2  -4  -1 64.4509 2.68422   3
  -2  -4  -1 64.0462 2.59513   5
  -2  -4  -1 60.6282 3.36770   4
   2   4   1 65.9133 2.97919   3
  -2   4  -1 62.6734 2.57338   4
  -2   4  -1 73.2006 4.74207   1
  -2   4  -1 61.2739 3.26068   5
   2   4   1 66.5135 3.40516   4
  -2   4  -1 63.6235 2.67572   3
   2   4   1 64.8797 2.99464   3
  -2   4  -1 66.6922 4.53739   1
  -2   4  -1 61.9561 2.69357   3
  -3  -4  -1 399.797 20.0235   1
  -3  -4  -1 405.797 15.7501   3
  -3  -4  -1 432.136 15.8506   3
  -3  -4  -1 410.116 15.6229   5
  -3  -4  -1 391.354 16.5231   4
  -3   4  -1 416.615 15.3479   4
   3   4   1 435.524 16.1027   3
   3   4   1 388.285 19.5253   1
  -3   4  -1 398.222 16.3578   5
   3   4   1 435.887 16.5552   4
  -3   4  -1 422.423 19.3460   1
  -3   4  -1 438.815 15.8033   3
   3   4   1 406.378 16.0197   3
  -4  -4  -1 98.5304 4.60383   3
   4  -4   1 98.1054 3.98513   3
  -4  -4  -1 100.150 4.51443   5
  -4  -4  -1 109.352 5.44583   4
  -4  -4  -1 100.517 8.69582   1
   4  -4   1 96.3400 3.94743   3
   4  -4   1 99.0278 4.10328   4
   4   4   1 107.218 4.91823   3
  -4   4  -1 105.317 8.19600   1
   4   4   1 101.166 5.20746   4
  -4   4  -1 102.160 4.16812   4
  -4   4  -1 94.7237 4.61862   3
  -4   4  -1 95.4768 4.60778   3
   4   4   1 101.592 4.91683   3
   4   4   1 86.7754 7.99578   1
  -4   4  -1 100.055 5.18132   5
  -5  -4  -1 1024.66 37.6894   5
  -5  -4  -1 974.302 38.7267   4
  -5  -4  -1 958.032 44.9761   1
   5  -4   1 1016.72 36.9614   3
   5  -4   1 996.975 37.0129   4
  -5  -4  -1 960.653 37.6232   3
   5  -4   1 1015.86 37.0527   3
  -5  -4  -1 1031.47 37.9046   3
  -5   4  -1 991.525 38.5316   5
  -5   4  -1 1021.10 37.9403   3
   5   4   1 1018.37 38.1299   3
  -5   4  -1 1031.38 44.4802   1
  -5   4  -1 978.780 37.1190   4
   5   4   1 1034.72 38.5609   4
  -5   4  -1 975.667 37.7532   3
   5   4   1 1025.81 44.6007   1
   6  -4   1 354.900 14.2477   3
   6  -4   1 370.150 14.3179   4
  -6  -4  -1 348.859 22.6228   1
  -6  -4  -1 362.482 15.2322   3
   6  -4   1 364.423 14.3824   3
  -6  -4  -1 374.603 15.1260   5
  -6  -4  -1 378.413 16.1283   4
   6   4   1 364.141 15.7965   4
  -6   4  -1 373.079 15.4612   3
  -6   4  -1 404.252 22.8978   1
  -6   4  -1 390.721 16.0739   5
   6   4   1 367.272 15.5111   3
  -7  -4  -1 424.417 27.4026   1
   7  -4   1 406.227 16.8326   3
  -7  -4  -1 423.281 18.8214   4
  -7  -4  -1 430.928 17.9904   3
  -7  -4  -1 462.338 18.0142   5
  -7   4  -1 432.621 18.2355   3
  -7   4  -1 483.835 27.0264   1
   7   4   1 443.603 18.3359   3
  -7   4  -1 442.185 18.9158   5
  -7   4  -1 420.054 26.4573   1
  -8  -4  -1 171.978 8.64167   3
  -8  -4  -1 197.076 19.4306   1
   8  -4   1 177.125 7.49203   4
  -8  -4  -1 170.594 8.49636   5
   8  -4   1 148.271 8.03689   3
  -8  -4  -1 161.479 18.7230   1
  -8  -4  -1 175.284 9.40154   4
  -8   4  -1 159.742 17.4121   1
  -8   4  -1 176.647 9.46501   5
  -8  -5   1 22.7145 9.18934   1
   8  -5  -1 20.3974 1.32694   4
  -8  -5   1 22.0533 2.49628   5
  -8  -5   1 19.4876 2.30015   3
  -8   5   1 22.6572 3.03352   5
  -8   5   1 23.7381 2.87518   3
   8   5  -1 25.8366 8.70978   1
  -8   5   1 12.4211 8.39301   1
   7  -5  -1 25.5949 1.36703   3
   7  -5  -1 28.8543 1.46914   4
  -7  -5   1 24.4377 7.66552   1
  -7  -5   1 32.0262 2.60764   3
  -7  -5   1 27.9378 2.41860   5
  -7   5   1 30.8317 3.06688   5
   7   5  -1 29.9128 7.39642   1
   7   5  -1 28.1173 2.29508   5
  -7   5   1 28.7598 2.81864   3
  -7   5   1 29.1722 7.33108   1
   7   5  -1 27.4589 2.82697   3
  -6  -5   1 74.7615 9.84499   1
   6  -5  -1 72.5613 8.06568   1
  -6  -5   1 62.9974 3.79467   5
  -6  -5   1 62.2504 3.67828   3
  -6  -5   1 73.7133 4.03447   3
  -6   5   1 74.1824 4.23739   3
   6   5  -1 71.7049 9.06277   1
  -6   5   1 79.0504 4.84868   5
   6   5  -1 73.7199 4.36825   3
  -6   5   1 58.9656 8.26209   1
   6   5  -1 64.5202 3.71058   5
  -5  -5   1 230.985 9.30747   3
  -5  -5   1 210.899 15.1606   1
  -5  -5   1 225.025 9.27101   5
  -5  -5   1 214.713 9.07012   3
   5  -5  -1 200.266 9.76508   5
   5  -5  -1 247.807 14.1016   1
   5   5  -1 195.504 9.44807   3
   5   5  -1 230.143 10.2559   4
   5   5  -1 231.582 9.72985   3
  -5   5   1 230.416 9.48699   3
   5   5  -1 212.184 9.07607   5
  -5   5   1 224.988 9.35500   3
  -5   5   1 219.627 14.3516   1
   5   5  -1 202.367 14.1642   1
  -5   5   1 230.717 10.2277   5
  -4  -5   1 384.823 15.6318   4
   4  -5  -1 338.436 14.9562   5
  -4  -5   1 377.294 20.0998   1
  -4  -5   1 373.888 14.4484   5
  -4  -5   1 359.775 14.2613   3
   4  -5  -1 365.470 18.1712   1
  -4   5   1 388.449 15.3608   5
  -4   5   1 386.460 19.1489   1
  -4   5   1 390.797 14.5759   3
   4   5  -1 358.559 14.3226   5
   4   5  -1 395.395 14.9014   3
  -4   5   1 356.882 14.4609   3
   4   5  -1 370.982 14.8160   3
   4   5  -1 371.065 15.3397   4
   4   5  -1 368.085 19.2762   1
   3  -5  -1 37.7307 2.37329   5
  -3  -5   1 35.1000 1.71797   3
  -3  -5   1 36.1984 1.69742   3
   3  -5  -1 35.7924 3.64550   1
  -3  -5   1 35.9716 1.90979   5
  -3  -5   1 36.4734 2.61521   4
  -3  -5   1 33.5871 4.49707   1
  -3   5   1 36.9973 3.97385   1
   3   5  -1 38.7871 2.20259   3
   3   5  -1 35.8433 1.88769   5
  -3   5   1 36.6605 2.44935   5
   3   5  -1 35.6104 2.13241   3
  -3   5   1 36.7826 1.91010   3
   3   5  -1 44.8295 4.62989   1
  -3   5   1 36.7184 1.88282   3
   3   5  -1 37.7477 2.56880   4
   2  -5  -1 1302.44 50.9304   1
  -2  -5   1 1396.56 52.8643   1
   2   5  -1 1354.40 52.3693   1
  -2   5   1 1338.68 51.4165   1
   1  -5  -1 767.715 28.1319   1
  -1  -5   1 765.489 29.6429   1
  -1   5   1 754.408 28.2494   1
   1   5  -1 736.323 29.3153   1
   1   5  -1 755.830 28.4121   4
   1   5  -1 747.467 27.7724   5
   0  -5  -1 189.654 7.61858   4
   0  -5  -1 178.342 7.80273   1
   0  -5   1 194.522 7.33623   1
   0  -5  -1 191.496 7.72374   1
   0   5   1 190.967 7.58242   4
   0   5  -1 183.432 7.58468   4
   0   5  -1 187.190 7.30468   1
   0   5   1 184.261 7.18505   5
  -1  -5  -1 17.8052 1.48741   4
  -1  -5  -1 18.6393 2.27085   1
  -1  -5  -1 20.7490 2.27574   1
   1   5   1 20.5093 1.52428   4
  -1   5  -1 20.7277 1.67852   1
  -1   5  -1 21.8302 1.64624   1
   1   5   1 20.3508 0.98220   3
   1   5   1 20.8535 0.97992   3
  -1   5  -1 19.6653 1.19287   4
  -1   5  -1 19.8418 1.38954   5
  -2  -5  -1 172.661 10.1495   1
  -2  -5  -1 193.468 8.34171   4
  -2  -5  -1 193.043 10.5415   1
  -2   5  -1 188.658 7.21891   4
  -2   5  -1 196.962 7.19367   3
  -2   5  -1 188.123 7.20078   3
   2   5   1 209.611 7.71933   3
   2   5   1 197.067 7.64945   3
  -2   5  -1 193.230 8.07269   5
  -2   5  -1 198.269 9.49485   1
   2   5   1 181.817 8.17313   4
  -2   5  -1 179.208 9.32606   1
  -3  -5  -1 15.2848 3.29771   1
  -3  -5  -1 9.40196 0.71390   5
  -3  -5  -1 8.13216 0.72644   3
  -3  -5  -1 9.20725 1.28051   4
  -3  -5  -1 9.35311 0.78152   3
  -3   5  -1 11.0696 2.54707   1
  -3   5  -1 8.42348 0.80822   3
  -3   5  -1 10.3193 2.43728   1
   3   5   1 12.3638 1.14937   3
  -3   5  -1 7.00277 0.78847   3
  -3   5  -1 9.93659 0.48583   4
   3   5   1 9.57134 0.99669   3
   3   5   1 8.23200 1.16629   4
  -4  -5  -1 2.64502 0.54910   5
  -4  -5  -1 2.08377 0.82366   4
  -4  -5  -1 2.80141 2.21505   1
  -4  -5  -1 3.66838 0.71196   3
  -4  -5  -1 3.00565 0.62664   3
  -4   5  -1 2.32196 2.00582   1
  -4   5  -1 2.76820 0.60626   3
   4   5   1 2.69561 0.75626   3
   4   5   1 -0.2437 2.04537   1
  -4   5  -1 2.92758 0.63573   3
   4   5   1 6.06850 1.19218   4
  -4   5  -1 4.21884 1.00419   5
  -4   5  -1 -0.4711 2.09886   1
  -4   5  -1 3.41756 0.33093   4
   4   5   1 2.63530 0.74893   3
  -5  -5  -1 43.4790 3.34388   4
  -5  -5  -1 39.9319 2.52449   3
  -5  -5  -1 38.2520 2.39364   5
  -5  -5  -1 43.6354 7.11036   1
  -5  -5  -1 35.8650 2.50655   3
  -5   5  -1 36.8573 2.58182   3
   5   5   1 37.9692 3.02015   4
  -5   5  -1 40.8188 6.68186   1
  -5   5  -1 45.8939 3.71825   5
  -5   5  -1 38.2942 2.64136   3
  -5   5  -1 30.9474 5.50503   1
   5   5   1 37.1610 2.76266   3
   6  -5   1 145.423 5.64417   4
  -6  -5  -1 132.790 6.55372   3
  -6  -5  -1 138.534 7.56312   4
  -6  -5  -1 128.844 6.39270   5
  -6  -5  -1 136.204 13.3666   1
  -6   5  -1 139.231 6.83299   3
  -6   5  -1 111.038 12.0280   1
   6   5   1 145.886 7.12378   3
  -6   5  -1 145.100 7.51066   5
   7  -5   1 107.440 4.69977   4
  -7  -5  -1 114.912 5.87886   3
  -7  -5  -1 110.323 5.67774   5
  -7  -5  -1 107.574 6.71034   4
  -7  -5  -1 101.942 13.4646   1
  -7   5  -1 102.575 6.03920   3
   7   5   1 104.209 6.11930   3
  -7   5  -1 115.470 12.7840   1
  -7   5  -1 110.512 6.71355   5
  -8  -5  -1 244.638 11.1365   3
  -8  -5  -1 255.759 22.4190   1
   8   5   1 246.933 11.7694   3
  -8   5  -1 224.751 11.4908   3
  -8   5  -1 215.007 20.9837   1
  -8   5  -1 259.653 12.4140   5
  -8  -6   1 1.09443 0.89250   5
   8   6  -1 -0.6783 0.86604   3
  -8   6   1 -4.1575 7.60862   1
  -8   6   1 0.54894 1.06343   5
  -7  -6   1 84.9423 4.77349   5
   7  -6  -1 78.9362 9.97751   1
  -7  -6   1 98.0725 13.0067   1
  -7   6   1 78.7243 10.9493   1
  -7   6   1 90.6345 5.80288   5
   7   6  -1 78.3429 10.9505   1
   7   6  -1 83.9196 5.26905   3
  -7   6   1 86.3257 5.17350   3
  -6  -6   1 74.6042 4.02623   5
   6  -6  -1 80.0230 8.60117   1
  -6  -6   1 62.9643 9.63901   1
  -6  -6   1 69.8436 3.79458   3
  -6   6   1 72.2935 4.84810   5
   6   6  -1 74.3914 4.57212   3
   6   6  -1 93.9753 9.99913   1
  -6   6   1 65.7409 8.75561   1
   6   6  -1 72.6400 3.84423   5
  -5  -6   1 191.300 7.84300   3
  -5  -6   1 182.740 7.65801   3
  -5  -6   1 170.024 13.4849   1
   5   6  -1 202.031 8.56951   3
   5   6  -1 190.033 8.97653   4
   5   6  -1 172.723 7.68220   5
  -5   6   1 175.657 12.6822   1
  -5   6   1 194.301 8.20985   3
   5   6  -1 171.784 12.9984   1
  -5   6   1 190.081 8.09747   3
  -4  -6   1 60.6914 2.62699   3
   4  -6  -1 48.5604 5.38446   1
  -4  -6   1 59.5684 2.65982   3
  -4  -6   1 49.4378 6.46737   1
  -4  -6   1 55.4361 2.86977   5
  -4   6   1 64.0283 3.78516   5
   4   6  -1 55.1947 3.24593   3
  -4   6   1 55.0451 2.97405   3
   4   6  -1 65.0014 6.66901   1
   4   6  -1 60.8540 3.79724   4
  -4   6   1 61.2774 3.04605   3
  -4   6   1 59.2376 6.27998   1
   4   6  -1 57.1015 2.82724   5
   4   6  -1 57.5050 3.28946   3
  -3  -6   1 618.529 27.3536   1
  -3  -6   1 618.155 22.3513   5
   3  -6  -1 577.475 24.9531   1
  -3   6   1 607.447 23.3173   5
   3   6  -1 605.479 22.7462   3
  -3   6   1 615.316 22.3088   3
  -3   6   1 595.851 25.7574   1
   3   6  -1 573.167 22.2779   5
   3   6  -1 631.780 23.6406   4
  -3   6   1 576.524 22.3033   3
   3   6  -1 600.885 26.6338   1
   3   6  -1 587.796 22.7613   3
  -2  -6   1 50.5745 4.64169   1
   2  -6  -1 42.2875 3.10420   1
  -2   6   1 47.7948 1.97614   4
  -2   6   1 46.0086 3.52899   1
   2   6  -1 47.6272 2.28206   3
  -2   6   1 49.9945 2.76235   5
   2   6  -1 54.3368 4.42373   1
   2   6  -1 47.8584 2.95104   4
   2   6  -1 49.1630 2.16689   5
   2   6  -1 45.3619 2.29270   3
  -1  -6   1 1378.79 50.9188   1
   1   6  -1 1300.49 50.3893   1
   0  -6  -1 97.2095 4.38747   1
   0  -6  -1 98.9541 4.32129   1
   0   6  -1 96.9604 4.45403   4
   0   6   1 99.0962 4.04053   5
   0   6   1 98.5623 4.44280   4
  -1  -6  -1 191.970 9.44277   1
  -1  -6  -1 200.268 9.52487   1
  -1  -6  -1 192.370 8.39335   4
  -1   6  -1 203.415 7.66780   1
  -1   6  -1 200.440 8.10812   5
   1   6   1 201.199 7.35118   3
   1   6   1 192.350 7.32926   3
  -1   6  -1 202.913 7.69401   1
  -1   6  -1 195.464 7.82914   4
   1   6   1 191.846 8.30733   4
  -2  -6  -1 10.6820 2.84494   1
  -2  -6  -1 10.3626 1.31384   4
  -2  -6  -1 9.54451 2.13733   1
  -2   6  -1 10.3631 1.82447   1
   2   6   1 10.9821 0.92293   3
  -2   6  -1 10.3448 0.68912   4
  -2   6  -1 9.42357 1.09656   5
   2   6   1 9.08057 0.86858   3
  -2   6  -1 11.2429 1.93561   1
   2   6   1 10.6471 1.25831   4
  -3  -6  -1 406.934 20.2116   1
  -3  -6  -1 426.532 17.0181   4
  -3  -6  -1 453.190 20.8308   1
  -3  -6  -1 407.840 15.2750   5
   3   6   1 421.578 16.1346   3
  -3   6  -1 420.570 16.6547   5
  -3   6  -1 422.728 19.0223   1
  -3   6  -1 403.848 18.9731   1
  -3   6  -1 392.963 15.6591   3
   3   6   1 425.563 16.1450   3
  -3   6  -1 394.705 15.6242   3
   3   6   1 409.446 16.7832   4
  -4  -6  -1 516.637 21.6521   4
  -4  -6  -1 483.120 25.9435   1
  -4  -6  -1 539.969 20.0949   5
  -4   6  -1 544.853 20.4917   3
  -4   6  -1 501.293 20.4129   3
  -4   6  -1 566.813 27.2415   1
   4   6   1 536.399 22.1920   4
   4   6   1 537.757 20.8881   3
  -4   6  -1 566.737 21.5316   5
  -4   6  -1 566.180 25.1321   1
  -5  -6  -1 847.276 41.4008   1
  -5  -6  -1 912.206 35.2571   4
  -5  -6  -1 918.710 33.5401   3
  -5  -6  -1 981.843 34.1423   3
  -5  -6  -1 931.816 33.5280   5
  -5   6  -1 923.617 33.9960   3
  -5   6  -1 961.035 35.0814   5
  -5   6  -1 818.532 39.1658   1
   5   6   1 830.512 34.8173   4
  -5   6  -1 781.496 34.2050   3
  -5   6  -1 894.443 40.2728   1
   5   6   1 924.847 34.3727   3
  -6  -6  -1 189.342 8.11613   5
  -6  -6  -1 180.064 15.3880   1
  -6  -6  -1 163.399 15.1554   1
  -6  -6  -1 185.947 8.22551   3
  -6  -6  -1 193.103 9.67783   4
  -6  -6  -1 182.292 8.07889   3
  -6   6  -1 195.799 8.69343   3
  -6   6  -1 183.582 14.3692   1
  -6   6  -1 186.432 9.31052   5
  -6   6  -1 175.879 14.6688   1
   6   6   1 185.067 8.89916   3
  -7  -6  -1 645.865 35.6908   1
  -7  -6  -1 608.880 35.6185   1
  -7  -6  -1 627.560 25.0414   5
  -7  -6  -1 641.344 26.9218   4
  -7   6  -1 635.761 34.3881   1
  -7   6  -1 663.996 26.8149   5
  -7   6  -1 654.829 25.8279   3
   7   6   1 652.771 26.0605   3
  -8  -6  -1 48.7349 3.66299   3
   8   6   1 53.8687 4.22685   3
  -8   6  -1 51.4263 4.26667   3
  -8  -7   1 8.04582 1.55215   3
  -8  -7   1 9.47454 1.61193   5
  -8   7   1 8.01956 1.70483   3
   8   7  -1 10.8867 2.17106   3
  -7  -7   1 339.724 13.7264   5
  -7  -7   1 341.931 13.5494   3
  -7   7   1 326.566 15.2133   5
   7   7  -1 321.534 14.5778   3
  -7   7   1 322.132 14.3300   3
  -6  -7   1 306.110 12.1211   5
  -6  -7   1 301.420 11.8232   3
   6  -7  -1 286.196 17.3248   1
  -6  -7   1 281.188 20.1367   1
  -6  -7   1 290.182 11.6730   3
   6   7  -1 299.408 19.3465   1
  -6   7   1 311.351 13.3125   3
  -6   7   1 289.013 19.1563   1
   6   7  -1 295.604 12.9161   3
  -6   7   1 303.474 13.5726   5
   6   7  -1 277.893 11.8435   5
  -5  -7   1 435.577 25.3057   1
  -5  -7   1 462.610 17.3462   3
  -5  -7   1 480.185 17.9277   5
   5  -7  -1 482.528 22.8069   1
  -5  -7   1 461.846 17.3586   3
  -5   7   1 450.659 23.7633   1
   5   7  -1 459.777 18.6827   3
  -5   7   1 473.449 18.3202   3
  -5   7   1 441.680 18.1622   3
  -5   7   1 469.823 19.3786   5
   5   7  -1 497.186 24.8588   1
  -4  -7   1 51.2574 6.48840   1
  -4  -7   1 54.8611 2.58504   5
   4  -7  -1 52.5465 5.22375   1
   4   7  -1 50.2313 2.47012   5
  -4   7   1 52.8168 3.50935   5
  -4   7   1 51.5367 2.73876   3
   4   7  -1 54.4785 3.11765   3
   4   7  -1 48.8232 3.50675   4
   4   7  -1 61.1035 6.53277   1
  -4   7   1 47.2553 2.67611   3
  -4   7   1 44.9920 5.65848   1
   4   7  -1 51.2535 3.09516   3
  -3  -7   1 172.767 10.8045   1
   3  -7  -1 145.730 8.17498   1
  -3   7   1 153.994 6.08198   3
  -3   7   1 155.082 7.12739   5
   3   7  -1 149.881 6.01773   5
   3   7  -1 150.791 7.34318   4
  -3   7   1 148.851 8.80560   1
   3   7  -1 165.266 9.94643   1
   3   7  -1 152.188 6.55049   3
   3   7  -1 152.129 6.58537   3
  -3   7   1 152.304 6.04065   3
  -2  -7   1 13.9427 2.80754   1
   2   7  -1 17.0241 1.64539   4
  -2   7   1 16.1332 1.84769   1
  -2   7   1 15.1181 0.87082   4
   2   7  -1 13.7146 1.01796   3
  -2   7   1 18.6112 1.53742   5
   2   7  -1 14.3866 0.90013   5
   2   7  -1 17.3313 2.68982   1
   2   7  -1 14.8056 1.06058   3
  -1  -7   1 969.450 37.3164   1
  -1   7   1 972.897 35.9467   5
   1   7  -1 950.066 35.5929   5
  -1   7   1 967.697 35.7777   4
   1   7  -1 964.471 36.8493   1
   1   7  -1 978.892 36.4495   4
   0  -7  -1 9.41694 1.05812   4
   0   7  -1 9.42900 0.85096   5
   0   7   1 9.61726 1.02430   4
   0   7  -1 7.15112 0.94191   4
   0   7   1 9.26188 0.74296   5
  -1  -7  -1 1218.90 49.9317   1
  -1  -7  -1 1302.22 48.8545   1
   1   7   1 1327.01 46.3282   3
  -1   7  -1 1255.57 47.0204   4
  -2  -7  -1 23.6298 1.99163   4
  -2  -7  -1 18.8382 3.14968   1
  -2  -7  -1 21.5126 3.28647   1
  -2   7  -1 13.6677 1.41737   5
   2   7   1 16.4556 1.20360   3
  -2   7  -1 19.8195 2.24427   1
   2   7   1 16.5827 1.64691   4
   2   7   1 16.0677 1.20316   3
  -2   7  -1 17.5111 1.03600   4
  -3  -7  -1 914.705 35.5365   4
  -3  -7  -1 947.366 39.3074   1
  -3  -7  -1 936.612 39.3892   1
  -3   7  -1 911.199 37.3101   1
   3   7   1 922.746 35.3520   4
  -3   7  -1 904.423 33.8999   3
  -3   7  -1 877.320 33.9408   3
  -3   7  -1 936.893 35.1502   5
   3   7   1 918.970 34.4870   3
   3   7   1 924.976 34.5012   3
  -3   7  -1 943.503 37.2619   1
  -4  -7  -1 214.788 14.4220   1
  -4  -7  -1 220.697 10.2436   4
  -4  -7  -1 225.760 14.4613   1
  -4  -7  -1 217.587 8.23711   5
   4   7   1 207.731 9.26645   3
  -4   7  -1 213.437 12.8124   1
   4   7   1 224.189 9.34933   3
   4   7   1 204.585 9.88410   4
  -4   7  -1 211.864 8.84109   3
  -4   7  -1 217.145 8.83374   3
  -4   7  -1 223.255 9.90181   5
  -4   7  -1 207.837 12.5337   1
  -5  -7  -1 4.15108 0.77892   3
  -5  -7  -1 5.80897 0.80880   5
  -5  -7  -1 4.47151 1.30275   4
  -5  -7  -1 10.0224 4.41865   1
  -5  -7  -1 6.08819 0.77237   3
  -5   7  -1 4.65997 1.12671   3
  -5   7  -1 3.20308 1.12104   5
  -5   7  -1 6.03507 3.76910   1
  -5   7  -1 0.01100 3.55130   1
   5   7   1 5.92262 1.20809   3
  -5   7  -1 5.44252 1.05422   3
  -6  -7  -1 12.7438 1.37517   5
  -6  -7  -1 12.3457 2.19759   4
  -6  -7  -1 11.1855 5.23997   1
  -6  -7  -1 16.6250 6.51778   1
  -6  -7  -1 16.2231 1.49005   3
  -6   7  -1 13.8803 1.86059   3
  -6   7  -1 16.9345 2.23071   5
  -6   7  -1 7.19433 5.14644   1
   6   7   1 14.6923 1.91864   3
  -7  -7  -1 242.029 12.7388   4
  -7  -7  -1 251.755 10.8949   5
  -7  -7  -1 219.752 19.9356   1
  -7   7  -1 275.436 12.8710   5
   7   7   1 268.112 12.1270   3
  -7   7  -1 278.211 20.2128   1
  -7   7  -1 265.805 11.8139   3
  -8  -7  -1 10.0168 1.73834   5
  -8   7  -1 13.2736 2.33224   3
  -7  -8   1 71.2372 3.90343   5
  -7   8   1 67.4371 4.51448   3
   7   8  -1 77.4678 5.53668   3
  -7   8   1 63.4745 4.99527   5
  -7   8   1 62.5275 10.0310   1
   6   8  -1 25.5979 2.53193   3
  -6   8   1 25.8462 2.82772   5
  -6   8   1 22.9388 5.59970   1
  -6   8   1 26.7735 2.29897   3
  -5  -8   1 6.88525 0.86787   5
  -5  -8   1 6.76415 4.32172   1
   5   8  -1 6.75602 0.75627   5
  -5   8   1 6.32352 1.08101   3
   5   8  -1 7.37074 1.47672   3
  -5   8   1 3.70145 1.22060   5
  -5   8   1 6.89515 1.09411   3
  -5   8   1 2.06003 3.54719   1
   5   8  -1 3.48748 3.51478   1
  -4  -8   1 160.391 11.5336   1
  -4   8   1 134.989 6.94989   5
  -4   8   1 135.609 5.87164   3
   4   8  -1 136.159 6.35722   3
  -4   8   1 134.659 5.88435   3
   4   8  -1 142.517 5.46368   5
  -4   8   1 142.367 9.48876   1
   4   8  -1 123.832 6.96693   4
   4   8  -1 131.773 10.1930   1
  -3  -8   1 90.6600 7.62481   1
   3   8  -1 76.6341 3.96272   3
  -3   8   1 83.1487 5.82987   1
   3   8  -1 80.7951 3.30521   5
   3   8  -1 84.5504 3.99943   3
  -3   8   1 81.3895 5.38928   1
  -3   8   1 79.8509 3.37793   3
  -3   8   1 89.7473 4.62957   5
  -3   8   1 81.1510 3.42655   3
   3   8  -1 81.3503 4.74734   4
   3   8  -1 80.6141 6.83892   1
  -2  -8   1 254.988 12.8954   1
   2   8  -1 262.713 10.9349   4
   2   8  -1 247.157 9.70180   3
   2   8  -1 252.849 12.2868   1
   2   8  -1 247.543 9.49175   5
   2   8  -1 240.795 9.73249   3
  -2   8   1 258.086 10.4877   5
  -2   8   1 246.267 9.57612   4
  -1  -8   1 38.1599 2.76777   1
  -1  -8   1 36.0404 2.86590   1
   1   8  -1 37.5644 1.90775   5
   1   8  -1 30.3069 2.33481   4
  -1   8   1 35.3874 2.12216   5
  -1   8   1 32.7182 1.99502   4
   1   8  -1 38.1846 1.85631   5
   0  -8  -1 170.057 7.52425   4
   0   8  -1 170.355 7.47153   4
   0   8   1 168.260 6.83063   5
   0   8  -1 177.583 7.09421   5
  -1  -8  -1 712.794 28.5118   1
  -1  -8  -1 746.116 27.8658   4
  -1  -8  -1 704.638 28.5077   1
  -1   8  -1 709.917 27.0431   4
   1   8   1 735.379 27.6917   4
  -1   8  -1 716.094 27.2720   5
  -2  -8  -1 509.627 22.5490   1
  -2  -8  -1 506.590 22.6801   1
  -2  -8  -1 527.227 20.5814   4
  -2   8  -1 513.757 19.5608   1
  -2   8  -1 519.641 20.0362   5
  -2   8  -1 510.553 19.0794   4
   2   8   1 494.247 19.2676   3
   2   8   1 496.940 20.2911   4
  -2   8  -1 512.339 19.5583   1
   2   8   1 515.974 19.2758   3
  -3  -8  -1 65.8681 4.27270   4
  -3  -8  -1 67.2485 6.72589   1
  -3  -8  -1 56.0809 6.46340   1
  -3   8  -1 64.8023 2.88728   3
  -3   8  -1 60.6740 5.05467   1
   3   8   1 63.5510 3.42297   3
  -3   8  -1 66.0149 5.30510   1
   3   8   1 67.8451 4.76358   4
  -3   8  -1 69.3810 4.00478   5
   3   8   1 65.5524 3.43024   3
  -3   8  -1 66.4778 2.94588   3
  -4  -8  -1 581.235 29.1872   1
  -4  -8  -1 627.213 29.2909   1
  -4  -8  -1 606.628 24.6338   4
  -4   8  -1 645.301 22.9315   3
  -4   8  -1 590.031 27.1362   1
   4   8   1 610.621 23.4676   3
  -4   8  -1 618.728 26.9781   1
  -4   8  -1 580.849 22.8603   3
   4   8   1 567.350 23.3350   3
  -5  -8  -1 7.11354 5.18197   1
  -5  -8  -1 8.80795 1.85959   4
  -5  -8  -1 14.0428 0.91119   5
  -5  -8  -1 12.2125 4.69713   1
   5   8   1 17.0974 1.86093   3
  -5   8  -1 10.9220 3.72488   1
  -5   8  -1 14.0963 1.50981   3
  -5   8  -1 13.3426 2.05612   5
  -5   8  -1 17.6752 4.79577   1
  -6  -8  -1 10.8328 1.10630   5
  -6  -8  -1 11.7100 2.21252   4
  -6  -8  -1 -0.1225 4.59759   1
  -6   8  -1 10.4298 6.01654   1
  -6   8  -1 8.89898 1.54049   3
   6   8   1 10.8349 1.81878   3
  -6   8  -1 9.53330 1.85110   5
  -7  -8  -1 0.69679 0.83086   3
  -7  -8  -1 3.37441 0.85333   5
  -7   8  -1 12.4410 7.61974   1
   7   8   1 4.64099 1.26760   3
  -7   8  -1 2.14227 1.28570   5
  -7   8  -1 3.26383 1.09505   3
  -7  -9   1 137.246 6.24964   5
  -7   9   1 140.784 7.32624   3
   7   9  -1 148.388 7.83126   3
   6   9  -1 54.2671 3.91746   3
  -6   9   1 52.2659 3.48587   3
  -6   9   1 49.5697 8.02533   1
  -6   9   1 50.2405 4.14943   5
  -5  -9   1 120.972 14.1773   1
  -5   9   1 120.064 10.2636   1
   5   9  -1 115.745 11.5712   1
  -5   9   1 136.997 9.96188   1
  -5   9   1 121.333 5.88155   3
   5   9  -1 129.726 6.48983   3
  -5   9   1 127.297 5.95780   3
  -5   9   1 136.739 7.15212   5
  -4  -9   1 2.95949 2.76480   1
  -4   9   1 0.79514 2.45717   1
   4   9  -1 0.00489 0.38924   3
  -4   9   1 -0.7307 1.95219   1
  -4   9   1 -0.1012 0.37714   3
   4   9  -1 0.61257 0.58649   3
   4   9  -1 1.36559 2.51610   1
  -4   9   1 -0.1749 0.35541   3
  -3  -9   1 290.472 15.8059   1
  -3   9   1 287.920 10.7428   3
   3   9  -1 279.907 11.5223   3
   3   9  -1 288.403 12.6275   4
   3   9  -1 287.225 11.5053   3
  -3   9   1 277.464 12.1962   1
  -3   9   1 282.675 12.4990   1
  -3   9   1 301.634 12.3507   5
  -3   9   1 283.919 10.7752   3
  -2  -9   1 264.873 12.8858   1
  -2  -9   1 258.381 13.2716   1
   2   9  -1 267.453 10.0139   5
  -2   9   1 265.189 10.2761   4
   2   9  -1 267.369 10.3783   3
   2   9  -1 267.826 9.98214   5
   2   9  -1 264.402 10.3221   3
   2   9  -1 273.142 11.6404   4
  -2   9   1 269.471 11.1590   5
  -1  -9   1 338.245 13.2352   1
   1   9  -1 335.405 12.8212   5
  -1   9   1 332.317 13.2186   4
   1   9  -1 340.444 13.8970   4
   1   9  -1 336.840 12.9054   5
   0   9  -1 168.146 6.92402   5
   0   9  -1 166.018 7.32240   4
   0   9   1 159.919 7.25760   4
   0   9   1 166.061 6.67727   5
  -1  -9  -1 856.081 33.1936   1
  -1  -9  -1 861.070 33.0629   4
  -1  -9  -1 875.678 33.3098   1
   1   9   1 863.146 32.8734   4
  -1   9  -1 846.240 32.2127   4
  -1   9  -1 851.738 32.4257   5
   1   9   1 866.993 31.3048   3
  -2  -9  -1 361.507 17.8818   1
  -2  -9  -1 395.539 17.9780   1
  -2  -9  -1 409.585 17.2127   4
   2   9   1 378.245 14.8523   3
   2   9   1 398.877 14.8551   3
   2   9   1 388.277 16.0208   4
  -2   9  -1 373.792 14.6696   4
  -2   9  -1 389.796 15.6544   5
  -3  -9  -1 1280.13 49.0056   4
  -3  -9  -1 1280.04 52.3352   1
  -3  -9  -1 1302.06 52.7206   1
  -3   9  -1 1263.12 46.8665   3
  -3   9  -1 1274.45 49.2329   1
  -3   9  -1 1272.33 46.8168   3
   3   9   1 1274.35 47.5819   3
  -3   9  -1 1294.88 49.0723   1
   3   9   1 1301.88 48.7649   4
   3   9   1 1222.56 47.5541   3
  -3   9  -1 1318.24 48.4498   5
  -4  -9  -1 32.5921 5.98342   1
  -4  -9  -1 29.5698 5.69058   1
  -4  -9  -1 28.8667 2.94481   4
  -4   9  -1 27.0362 4.52626   1
   4   9   1 26.3445 2.26622   3
  -4   9  -1 29.5561 1.93688   3
  -4   9  -1 31.7965 2.77313   5
   4   9   1 29.7408 2.28261   3
  -4   9  -1 32.4643 2.02356   3
  -4   9  -1 25.5485 4.21217   1
  -5  -9  -1 653.211 32.5304   1
  -5  -9  -1 642.756 26.9351   4
  -5   9  -1 642.422 24.8549   3
   5   9   1 639.732 25.4790   3
  -5   9  -1 624.580 24.8535   3
  -5   9  -1 676.344 26.3695   5
  -5   9  -1 641.527 30.3963   1
  -6  -9  -1 2.66101 1.42165   4
  -6  -9  -1 6.74489 6.02617   1
  -6   9  -1 6.97225 1.75377   5
   6   9   1 6.14301 1.43349   3
  -6   9  -1 4.95219 1.24224   3
  -6   9  -1 7.68262 5.75887   1
  -7   9  -1 3.67234 1.34129   3
   7   9   1 3.99937 1.46311   3
  -6 -10   1 5.75558 6.05316   1
   6  10  -1 19.4677 2.34736   3
  -6  10   1 16.2491 1.93020   3
  -6  10   1 20.3788 2.63551   5
  -6  10   1 12.0649 6.24826   1
  -5 -10   1 184.469 14.9218   1
  -5  10   1 192.211 8.34203   3
  -5  10   1 185.004 8.30616   3
  -5  10   1 189.442 9.56218   5
  -5  10   1 190.502 12.8249   1
   5  10  -1 204.311 9.07220   3
  -4 -10   1 23.6377 4.59045   1
  -4 -10   1 12.1591 4.59570   1
  -4  10   1 21.9620 2.35617   5
  -4  10   1 24.3552 1.67234   3
   4  10  -1 22.8233 2.00543   3
   4  10  -1 21.9246 2.01350   3
  -4  10   1 21.3015 3.54104   1
  -4  10   1 25.8430 1.64767   3
  -4  10   1 21.6660 3.42378   1
  -3 -10   1 137.500 9.29653   1
  -3 -10   1 135.500 9.81537   1
   3  10  -1 130.249 5.96706   3
  -3  10   1 130.786 5.17498   3
   3  10  -1 136.670 5.98793   3
  -3  10   1 130.387 6.64211   5
  -3  10   1 131.989 5.14750   3
  -2 -10   1 525.592 21.9478   1
  -2  10   1 512.235 19.7748   5
  -2  10   1 491.922 18.8096   4
   2  10  -1 482.383 18.7902   3
   2  10  -1 499.877 18.2767   5
   2  10  -1 504.963 18.2716   5
   2  10  -1 494.790 20.3395   4
   2  10  -1 488.652 18.8597   3
   1  10  -1 2163.93 80.0812   4
   1  10  -1 2087.69 78.8456   5
   1  10  -1 2189.43 78.8183   5
  -1  10   1 2179.82 79.8607   4
  -1  10   1 2177.39 79.3646   5
   0  10  -1 669.636 24.9572   5
   0  10   1 643.148 24.2090   5
   0  10   1 646.037 25.0105   4
   0  10  -1 634.405 25.0110   4
  -1 -10  -1 167.461 6.97030   1
  -1 -10  -1 162.980 6.90161   1
  -1  10  -1 170.121 7.37459   5
   1  10   1 177.311 7.85641   4
   1  10   1 171.698 6.32153   3
   1  10   1 164.922 6.29121   3
  -1  10  -1 148.517 7.48413   4
  -2 -10  -1 222.708 10.2625   4
  -2 -10  -1 217.891 11.6546   1
  -2 -10  -1 216.414 11.4950   1
   2  10   1 209.623 9.00346   3
   2  10   1 217.670 9.98288   4
  -2  10  -1 219.200 8.68561   4
  -2  10  -1 225.354 9.65447   5
  -3 -10  -1 1.76142 2.85839   1
  -3 -10  -1 4.24362 1.25431   4
  -3 -10  -1 -1.9941 2.48010   1
  -3  10  -1 3.94054 0.54187   3
   3  10   1 3.13804 0.78083   3
  -3  10  -1 5.11224 1.13147   5
   3  10   1 3.09059 0.80425   3
  -3  10  -1 3.14590 0.49190   3
  -4 -10  -1 36.4688 3.51090   4
  -4 -10  -1 40.6775 6.47572   1
  -4  10  -1 37.7496 3.21898   5
  -4  10  -1 44.5465 4.94626   1
  -4  10  -1 37.3891 2.26457   3
   4  10   1 40.2550 2.83662   3
  -4  10  -1 35.5470 2.26622   3
  -4  10  -1 42.1031 4.96368   1
  -5 -10  -1 542.032 22.7279   4
  -5 -10  -1 526.295 28.0289   1
  -5  10  -1 506.873 20.4572   3
  -5  10  -1 550.540 22.1180   5
  -5  10  -1 499.231 20.4714   3
  -5  10  -1 535.590 25.5879   1
   5  10   1 520.792 21.2055   3
  -6  10  -1 328.467 20.3276   1
  -6  10  -1 332.038 14.0987   3
   6  10   1 346.537 14.7857   3
  -6  10  -1 327.422 15.4035   5
  -6  11   1 1.96394 0.92549   3
  -6  11   1 4.22530 6.10051   1
  -6  11   1 0.41230 1.06566   5
  -5 -11   1 145.790 12.6428   1
   5  11  -1 141.550 7.22352   3
  -5  11   1 140.838 6.57107   3
  -5  11   1 150.107 9.94901   1
  -5  11   1 144.407 7.88763   5
  -4 -11   1 257.775 15.2121   1
   4  11  -1 211.862 10.4516   3
  -4  11   1 229.518 10.8041   5
  -4  11   1 233.593 9.33618   3
  -4  11   1 236.360 9.41526   3
  -3 -11   1 9.15815 3.35368   1
  -3 -11   1 14.7370 3.73947   1
   3  11  -1 16.1521 1.61047   3
  -3  11   1 15.6173 1.96599   5
   3  11  -1 16.6325 1.57165   3
  -3  11   1 16.5994 0.90704   3
  -3  11   1 16.3485 0.92046   3
  -2 -11   1 115.506 6.47996   1
   2  11  -1 103.247 5.94344   4
  -2  11   1 112.482 4.82802   4
  -2  11   1 113.163 5.58732   5
   2  11  -1 110.571 4.87054   3
   1  11  -1 25.0639 2.24220   4
  -1  11   1 21.8170 1.78572   5
  -1  11   1 23.3836 1.80266   4
   1  11  -1 22.3149 1.45309   5
   1  11  -1 22.8493 1.42652   5
   0  11   1 76.8002 3.50958   5
   0  11  -1 76.5511 3.79688   5
   0  11   1 78.9107 4.25331   4
   0  11  -1 75.9493 4.23032   4
   1  11   1 56.3588 3.75247   4
   1  11   1 58.3501 2.53726   3
   1  11   1 60.5522 2.56000   3
  -1  11  -1 58.1222 3.38127   5
  -1  11  -1 62.6344 3.35414   4
  -2 -11  -1 343.191 15.8094   1
  -2 -11  -1 357.619 16.0887   1
   2  11   1 321.931 14.5827   4
   2  11   1 338.493 13.3701   3
   2  11   1 348.520 13.3629   3
  -2  11  -1 355.921 14.3241   5
  -2  11  -1 333.369 13.2376   4
   3  11   1 149.123 6.54300   3
  -3  11  -1 151.593 7.36915   5
   3  11   1 136.240 6.46253   3
  -3  11  -1 140.737 5.64143   3
  -3  11  -1 137.336 5.67360   3
  -4 -11  -1 5.23420 4.42277   1
  -4  11  -1 8.20109 1.98317   1
  -4  11  -1 10.7632 1.15942   3
  -4  11  -1 10.0759 1.20862   3
  -4  11  -1 10.5118 1.81705   5
   4  11   1 9.69790 1.49245   3
  -5 -11  -1 -4.7569 4.76274   1
  -5  11  -1 1.70453 0.79124   3
  -5  11  -1 1.24094 0.95601   5
  -5  11  -1 1.62164 0.83428   3
  -5  11  -1 1.83647 3.64437   1
   6  11   1 362.979 15.6675   3
  -6  11  -1 355.008 14.8848   3
  -6  11  -1 342.640 20.4810   1
  -6  11  -1 353.772 16.4468   5
  -5  12   1 97.1111 4.78375   3
  -5  12   1 79.6711 5.63212   5
   5  12  -1 94.4019 5.42043   3
  -4 -12   1 110.066 9.83557   1
  -4  12   1 89.6888 4.45322   3
   4  12  -1 97.3133 5.18254   3
  -4  12   1 96.8541 4.45534   3
  -4  12   1 105.662 5.93351   5
  -3 -12   1 104.999 7.74561   1
  -3  12   1 105.024 4.01683   3
   3  12  -1 91.9849 4.91927   3
  -3  12   1 102.218 4.03997   3
   3  12  -1 100.624 4.92238   3
   2  12  -1 44.2865 2.36826   3
  -2  12   1 41.4098 2.31321   4
  -2  12   1 40.1672 2.88135   5
   1  12  -1 30.3196 1.64281   5
   1  12  -1 26.0895 1.25642   3
  -1  12   1 29.8810 2.11752   5
   1  12  -1 27.5356 1.26105   3
   1  12  -1 26.0490 1.58929   5
  -1  12   1 28.4763 2.12711   4
   1  12  -1 35.0563 2.72914   4
   0  12   1 0.91541 0.40001   5
   0  12  -1 1.74518 0.75955   4
   0  12  -1 0.60832 0.45067   5
   0  12   1 1.22405 0.71446   4
   1  12   1 54.5053 2.49972   3
   1  12   1 53.7260 3.80771   4
   1  12   1 57.2899 2.53175   3
  -1  12  -1 54.2004 3.22332   4
  -1  12  -1 55.4937 3.34610   5
  -2 -12  -1 167.226 8.15526   1
  -2 -12  -1 147.335 8.11015   1
   2  12   1 151.966 6.71593   3
  -2  12  -1 164.476 6.67376   4
   2  12   1 158.997 6.76311   3
  -2  12  -1 158.836 7.58069   5
  -3 -12  -1 195.554 12.1769   1
  -3  12  -1 194.799 7.59809   3
  -3  12  -1 193.860 7.63361   3
  -3  12  -1 199.893 9.34632   5
   3  12   1 195.206 8.55718   3
  -4 -12  -1 509.334 26.2848   1
   4  12   1 535.782 20.9361   3
  -4  12  -1 519.423 21.7297   5
  -4  12  -1 521.727 19.9713   3
   5  12   1 296.897 12.7486   3
  -5  12  -1 271.240 14.4556   5
  -4 -13   1 3.64800 4.10406   1
   4  13  -1 0.20969 0.69586   3
  -4  13   1 0.00840 0.52202   3
  -4  13   1 -0.8772 0.80427   5
  -3 -13   1 12.2264 3.65142   1
  -3  13   1 12.1832 0.95574   3
   3  13  -1 13.4164 1.54195   3
  -3  13   1 14.7450 0.88912   3
  -3  13   1 15.3349 1.91413   5
   2  13  -1 439.196 16.4824   3
  -2  13   1 415.464 17.2597   5
   2  13  -1 412.439 16.4863   3
  -2  13   1 438.010 16.4389   4
   1  13  -1 135.370 5.53193   5
   1  13  -1 139.488 5.51887   3
   1  13  -1 146.843 5.50509   3
  -1  13   1 140.010 6.52413   4
  -1  13   1 132.379 6.26732   5
   1  13  -1 142.110 5.56783   5
   0  13   1 489.574 18.5658   5
   0  13  -1 516.673 19.2107   5
   0  13   1 488.300 18.5592   5
   0  13  -1 489.338 19.1989   5
  -1  13  -1 276.074 11.8365   4
   1  13   1 294.590 11.0275   3
  -1  13  -1 291.593 12.0098   5
   1  13   1 280.715 10.9863   3
  -2  13  -1 403.400 15.5661   4
   2  13   1 401.338 15.7323   3
  -2  13  -1 412.674 16.7890   5
   2  13   1 395.672 15.7531   3
   3  13   1 88.0483 5.15314   3
  -3  13  -1 95.1195 3.89590   3
  -3  13  -1 92.2020 5.49455   5
  -4 -13  -1 94.3650 10.4029   1
  -4  13  -1 106.039 4.90052   3
   4  13   1 105.030 5.71739   3
  -4  13  -1 114.813 6.56606   5
  -3  14   1 15.8673 2.08046   5
  -2  14   1 71.2684 4.21408   5
   2  14  -1 70.4991 3.60810   3
  -1  14   1 135.777 6.21137   5
   1  14  -1 138.521 5.53621   3
  -1  14   1 134.751 6.48334   4
   0  14   1 33.7004 2.74057   4
   0  14  -1 32.9353 2.72947   4
   0  14  -1 34.0634 2.21302   5
   1  14   1 56.9560 2.79250   3
  -1  14  -1 56.6775 3.47112   5
  -1  14  -1 55.0877 3.42462   4
  -2  14  -1 2.29822 0.97112   5
   2  14   1 1.47201 0.78115   3
  -3  14  -1 6.20770 1.54156   5
   3  14   1 4.99599 1.16442   3
   9   0  -2 -0.2076 7.98526   1
   9   0  -2 0.84786 0.80226   3
  -9   0   2 -1.3086 6.93566   1
  -9   0   2 -0.5128 1.15695   3
  -9   0   2 -0.0220 1.14042   5
   8   0  -2 13.9299 1.85986   4
   8   0  -2 13.6546 7.03320   1
   8   0  -2 17.1306 2.24451   3
  -8   0   2 15.9464 2.23593   3
  -8   0   2 12.2882 2.16702   5
  -7   0   2 -1.5529 4.50526   1
   7   0  -2 -1.5908 3.90498   1
   7   0  -2 1.06405 0.65173   4
   7   0  -2 0.73784 0.70943   3
  -7   0   2 -0.0041 0.69912   3
  -7   0   2 0.23268 0.78066   5
  -6   0   2 192.619 15.1498   1
  -6   0   2 215.723 9.59940   5
  -6   0   2 215.612 9.40330   3
   6   0  -2 210.263 9.19363   3
   6   0  -2 195.628 9.20899   5
   6   0  -2 216.598 9.10507   4
   6   0  -2 184.045 13.7992   1
   5   0  -2 -0.3131 1.45891   1
  -5   0   2 -0.9356 2.40834   1
  -5   0   2 0.34097 0.56776   3
  -5   0   2 0.85805 0.49178   3
   5   0  -2 0.86602 0.45674   4
   5   0  -2 -0.0232 0.35757   3
   5   0  -2 0.29494 0.40272   5
  -5   0   2 0.45429 0.50720   5
   5   0  -2 0.08624 0.38110   3
   4   0  -2 389.187 15.0661   3
   4   0  -2 385.290 15.0124   4
   4   0  -2 335.749 18.9215   1
  -4   0   2 394.297 15.1709   3
   4   0  -2 392.838 15.0093   3
  -4   0   2 412.930 20.2904   1
  -4   0   2 377.357 14.9957   3
   4   0  -2 391.668 15.2094   5
  -4   0   2 377.026 15.2655   5
   3   0  -2 0.46609 0.37311   5
   3   0  -2 1.88384 0.45643   3
  -3   0   2 0.38814 0.33438   5
   3   0  -2 0.74485 0.29743   4
   3   0  -2 1.25323 1.21755   1
  -3   0   2 -0.0876 0.27037   3
  -3   0   2 0.23851 0.23857   3
  -3   0   2 0.36716 1.41232   1
   3   0  -2 0.14829 0.24107   3
   2   0  -2 789.401 32.1623   1
  -2   0   2 802.375 32.3547   1
  -1   0   2 0.65494 0.63222   1
  -1   0   2 1.31264 0.29575   5
   1   0  -2 3.77566 0.96020   1
   0   0  -2 343.252 14.0853   1
   0   0   2 331.900 13.9877   1
   1   0   2 0.41955 0.67705   1
   1   0   2 0.16551 0.15407   3
   1   0   2 0.37643 0.19472   4
  -1   0  -2 1.83740 0.88196   1
  -1   0  -2 0.12556 0.15659   3
  -1   0  -2 0.43830 0.21416   3
   1   0   2 0.51528 0.21982   3
  -2   0  -2 2767.60 107.004   2
  -3   0  -2 -0.7487 1.32150   1
   3   0   2 0.12005 0.29419   3
  -3   0  -2 -0.8374 1.31124   1
  -3   0  -2 -0.3739 0.25387   4
   3   0   2 1.73106 0.48403   4
  -3   0  -2 0.16979 0.24359   3
   3   0   2 -0.1082 0.31533   3
  -3   0  -2 0.31918 0.34196   5
  -4   0  -2 1624.78 65.8836   1
   5   0   2 -0.3134 0.49956   3
  -5   0  -2 -0.1683 0.45138   5
  -5   0  -2 0.54072 0.50469   3
  -5   0  -2 0.51652 0.55238   3
  -5   0  -2 -1.4078 2.57648   1
  -5   0  -2 -0.8155 0.32974   4
   5   0   2 0.60622 0.53087   3
   5   0   2 2.20624 0.72342   4
  -6   0  -2 205.005 15.5249   1
   6   0   2 179.491 8.32921   4
  -6   0  -2 182.098 14.3412   1
  -6   0  -2 177.023 8.52715   4
  -6   0  -2 190.747 8.81951   5
   6   0   2 187.242 8.52689   3
  -7   0  -2 1.49585 0.86467   4
  -7   0  -2 -1.1368 0.78417   3
  -7   0  -2 -5.7079 4.76725   1
  -7   0  -2 -1.4043 4.91471   1
   7   0   2 0.73501 0.62345   4
  -7   0  -2 0.13734 0.75006   5
   8   0   2 917.897 34.8605   3
  -8   0  -2 858.416 34.9579   4
  -8   0  -2 913.686 35.4806   5
  -8   0  -2 868.534 35.1961   3
   9  -1  -2 139.609 17.5687   1
  -9  -1   2 109.406 16.7995   1
   9  -1  -2 117.268 6.70407   3
  -9  -1   2 133.945 7.49223   3
   9   1  -2 122.145 6.96671   3
  -9   1   2 127.888 7.68977   5
   9   1  -2 125.641 16.7117   1
  -9   1   2 107.818 17.0550   1
  -9   1   2 124.124 7.31883   3
   8  -1  -2 57.6174 3.94411   3
   8  -1  -2 65.3385 10.7816   1
  -8  -1   2 68.8375 4.51659   3
  -8  -1   2 64.3574 4.60826   5
  -8  -1   2 36.6320 9.58159   1
   8   1  -2 55.9085 4.05294   3
  -8   1   2 65.1876 4.46893   3
  -8   1   2 57.5099 4.43949   5
   8   1  -2 61.9392 10.7314   1
  -8   1   2 37.4733 9.78196   1
  -7  -1   2 83.2265 5.10969   5
   7  -1  -2 83.4957 4.71556   3
  -7  -1   2 83.0086 5.01548   3
  -7  -1   2 83.8229 11.1927   1
   7  -1  -2 100.087 10.8281   1
   7  -1  -2 84.0470 4.47890   4
  -7   1   2 85.2021 5.27769   5
   7   1  -2 76.4741 4.79110   3
  -7   1   2 85.8792 5.04348   3
   7   1  -2 100.517 10.9921   1
  -7   1   2 67.0537 10.6647   1
   6  -1  -2 71.1601 4.39430   5
   6  -1  -2 78.6918 4.13814   3
   6  -1  -2 89.7418 9.17307   1
   6  -1  -2 75.5511 4.26988   3
  -6  -1   2 83.3825 4.67330   5
  -6  -1   2 80.9061 4.56604   3
   6  -1  -2 83.9236 4.17933   4
  -6  -1   2 70.2561 8.59692   1
   6   1  -2 76.6493 4.39052   5
  -6   1   2 83.7631 4.63708   3
   6   1  -2 83.4304 9.03191   1
   6   1  -2 77.7055 4.47239   3
   6   1  -2 81.8519 4.45031   4
  -6   1   2 75.6769 9.18985   1
  -6   1   2 76.5551 4.69293   5
   5  -1  -2 57.8364 3.43915   5
  -5  -1   2 57.7608 3.27083   3
   5  -1  -2 55.4781 3.19208   3
   5  -1  -2 59.5694 6.79546   1
   5  -1  -2 54.1453 3.03934   4
  -5  -1   2 56.9468 3.39684   3
  -5  -1   2 50.1710 6.98344   1
   5  -1  -2 57.9397 3.14836   3
  -5  -1   2 62.4108 3.55087   5
   5   1  -2 62.9053 3.44343   3
   5   1  -2 55.7745 3.31193   4
  -5   1   2 56.3580 7.06399   1
  -5   1   2 55.7323 3.37299   3
  -5   1   2 54.5551 3.51974   5
   5   1  -2 61.7114 7.10255   1
   5   1  -2 59.8048 3.35636   3
   5   1  -2 60.6381 3.39370   5
  -4  -1   2 85.1142 7.75365   1
   4  -1  -2 96.5628 4.16979   4
  -4  -1   2 84.3701 4.33392   3
   4  -1  -2 93.4177 4.29077   3
  -4  -1   2 87.2003 4.23676   3
  -4  -1   2 97.7883 4.54131   5
   4  -1  -2 84.4885 4.38383   5
   4  -1  -2 98.7061 7.65029   1
   4  -1  -2 94.1055 4.19491   3
   4   1  -2 96.3769 4.47591   4
   4   1  -2 91.0144 4.36050   3
  -4   1   2 91.2144 4.27658   3
  -4   1   2 89.6387 4.39094   3
   4   1  -2 84.6720 4.30073   5
   4   1  -2 82.6872 4.23780   3
  -4   1   2 86.9900 4.52639   5
   4   1  -2 76.9667 7.24356   1
  -4   1   2 95.4842 7.96997   1
  -3  -1   2 2688.62 103.970   1
   3   1  -2 2769.47 103.740   1
  -2  -1   2 217.993 8.98156   3
   2  -1  -2 244.578 9.16362   5
   2  -1  -2 221.465 8.86150   3
  -2  -1   2 234.503 8.95346   3
  -2  -1   2 203.394 11.4336   1
   2  -1  -2 249.282 11.5587   1
  -2  -1   2 238.090 9.08871   5
   2  -1  -2 229.992 8.89777   3
   2   1  -2 237.814 9.01428   3
  -2   1   2 222.039 9.12509   5
  -2   1   2 210.740 11.2469   1
  -2   1   2 223.816 8.92357   3
   2   1  -2 233.503 9.02018   3
   2   1  -2 249.842 9.10316   5
   2   1  -2 244.699 11.6706   1
  -2   1   2 236.854 8.98517   3
   1  -1  -2 81.4556 3.65120   5
  -1  -1   2 92.6285 3.57679   3
  -1  -1   2 79.2428 3.56697   3
   1  -1  -2 86.4249 3.52352   3
   1  -1  -2 88.6881 3.50772   3
  -1  -1   2 103.414 3.75210   5
  -1  -1   2 86.2042 5.16730   1
   1   1  -2 83.2952 3.57346   3
  -1   1   2 86.9724 3.69068   5
  -1   1   2 87.9805 5.13284   1
   1   1  -2 88.9865 3.63769   3
  -1   1   2 84.6866 3.56669   3
   1   1  -2 100.775 5.38145   1
   1   1  -2 95.9959 3.71369   5
  -1   1   2 87.9191 3.54908   3
   0  -1   2 1234.11 48.2815   2
   0   1  -2 1229.39 48.3768   2
   0   1   2 1252.13 48.3617   2
  -1  -1  -2 33.8614 1.79118   3
   1  -1   2 42.7376 1.80713   3
  -1  -1  -2 40.1473 1.87998   3
  -1  -1  -2 42.1460 2.01179   4
  -1  -1  -2 49.7076 3.60687   1
   1  -1   2 38.5500 1.84338   4
   1  -1   2 40.4092 3.17507   1
   1  -1   2 39.4409 1.79653   3
  -1   1  -2 39.6020 1.82367   3
  -1   1  -2 32.4387 2.94799   1
  -1   1  -2 41.7415 1.82800   3
  -1   1  -2 37.6614 1.82991   4
   1   1   2 38.8280 3.29036   1
   1   1   2 40.1248 1.88465   3
   1   1   2 39.1497 1.96877   4
   1   1   2 37.3446 1.82843   3
  -2  -1  -2 0.20379 0.94873   1
   2  -1   2 1.19471 0.31486   3
  -2  -1  -2 2.46500 0.52570   3
  -2  -1  -2 1.55312 1.11546   1
  -2  -1  -2 0.77578 0.27804   5
   2  -1   2 1.09954 0.30789   4
  -2   1  -2 1.24410 0.97755   1
  -2   1  -2 1.92534 0.41196   3
   2   1   2 1.95813 0.43520   4
  -2   1  -2 -0.1863 0.93781   1
  -2   1  -2 0.76778 0.26713   4
   2   1   2 0.39973 0.26963   3
  -3  -1  -2 24.7557 1.86631   3
  -3  -1  -2 23.6592 3.72445   1
   3  -1   2 23.0360 1.50975   4
  -3  -1  -2 24.4675 1.61759   3
  -3  -1  -2 18.7156 3.55233   1
   3  -1   2 23.6109 1.51208   3
  -3  -1  -2 22.5642 1.71091   4
  -3  -1  -2 26.9877 1.68160   5
  -3   1  -2 26.7252 1.62790   4
  -3   1  -2 25.8386 1.77511   5
  -3   1  -2 22.1690 3.39796   1
  -3   1  -2 24.0801 1.61866   3
   3   1   2 23.6891 1.69328   4
   3   1   2 23.5876 1.60122   3
  -3   1  -2 21.2977 3.70047   1
  -4  -1  -2 1598.54 70.1203   1
  -4   1  -2 1867.34 70.9804   1
  -4   1  -2 1801.19 70.6516   1
  -5  -1  -2 22.0527 1.96764   3
  -5  -1  -2 22.1069 2.04082   4
  -5  -1  -2 30.6486 5.76372   1
  -5  -1  -2 25.5822 2.08741   5
  -5  -1  -2 26.2935 2.15701   3
   5  -1   2 22.7026 1.82365   4
   5  -1   2 25.0649 1.95057   3
   5  -1   2 23.1210 1.77867   3
  -5   1  -2 23.3834 1.94310   3
  -5   1  -2 28.4084 2.20620   3
  -5   1  -2 22.7404 2.11170   5
   5   1   2 20.9334 1.85360   3
   5   1   2 23.2719 1.97306   4
  -5   1  -2 19.8360 4.88806   1
   5   1   2 24.6099 2.10396   3
  -5   1  -2 24.0188 1.93387   4
  -5   1  -2 28.8508 5.62143   1
  -6  -1  -2 596.359 30.6491   1
  -6  -1  -2 597.089 22.5241   5
   6  -1   2 555.661 21.8325   4
  -6  -1  -2 531.931 22.9104   3
  -6  -1  -2 650.735 31.3199   1
   6  -1   2 565.482 22.0197   3
  -6   1  -2 466.749 28.4711   1
  -6   1  -2 516.410 22.2576   3
  -6   1  -2 567.676 30.1254   1
  -6   1  -2 546.124 22.0532   4
   6   1   2 571.423 22.2206   4
   6   1   2 571.103 22.2635   3
   7  -1   2 106.960 5.20399   4
  -7  -1  -2 93.9194 5.56177   5
  -7  -1  -2 92.5992 11.8279   1
  -7  -1  -2 94.8652 5.56018   3
  -7  -1  -2 104.592 13.0066   1
  -7  -1  -2 94.0678 5.58664   4
   7  -1   2 86.6260 5.52328   3
   7   1   2 98.9131 5.41473   4
  -7   1  -2 93.3420 5.56695   3
  -7   1  -2 87.1757 5.62102   5
  -7   1  -2 102.175 12.6771   1
   7   1   2 95.1596 5.41420   3
  -7   1  -2 86.9897 11.8265   1
  -8  -1  -2 550.471 22.0286   3
  -8  -1  -2 542.993 21.9966   5
   8  -1   2 543.573 21.3282   3
   8  -1   2 491.136 20.9893   4
  -8  -1  -2 469.186 31.4680   1
  -8  -1  -2 511.399 21.8733   4
  -8  -1  -2 548.124 32.9087   1
  -8   1  -2 518.480 32.5473   1
  -8   1  -2 528.807 33.0867   1
  -8   1  -2 517.783 21.4533   4
  -8   1  -2 520.715 22.1310   5
   8   1   2 514.142 21.5517   3
  -9  -2   2 136.209 19.3974   1
   9  -2  -2 123.932 6.55377   3
  -9  -2   2 116.737 7.18804   5
   9   2  -2 137.758 17.3081   1
  -9   2   2 129.009 7.75798   5
   9   2  -2 123.138 8.07382   3
  -9   2   2 117.535 7.28506   3
  -9   2   2 114.523 18.1004   1
   8  -2  -2 73.0147 11.1417   1
  -8  -2   2 64.3017 11.7656   1
   8  -2  -2 78.3885 4.32796   4
   8  -2  -2 79.2927 4.58776   3
  -8  -2   2 75.6948 5.14701   5
  -8  -2   2 81.7127 5.09883   3
   8   2  -2 90.1156 12.6297   1
  -8   2   2 69.6111 12.1799   1
  -8   2   2 77.6757 5.10672   3
   8   2  -2 85.7094 5.18512   3
  -8   2   2 77.2819 5.39977   5
   7  -2  -2 270.637 18.6834   1
   7  -2  -2 303.064 12.2302   3
  -7  -2   2 278.191 20.5997   1
   7  -2  -2 272.539 11.7692   4
  -7  -2   2 281.563 12.6188   3
  -7  -2   2 326.281 13.8324   5
   7   2  -2 291.780 12.6648   3
  -7   2   2 283.851 12.7543   3
  -7   2   2 287.706 13.1055   5
  -7   2   2 276.054 20.4386   1
   7   2  -2 276.372 19.4769   1
   7   2  -2 291.713 12.6376   4
  -6  -2   2 59.8780 3.72911   5
  -6  -2   2 56.1432 3.63775   3
   6  -2  -2 55.3332 3.32437   3
   6  -2  -2 55.5082 7.63605   1
   6  -2  -2 63.3142 3.31545   3
  -6  -2   2 59.4471 9.11205   1
   6   2  -2 58.0380 3.66111   3
  -6   2   2 57.6825 3.94556   5
   6   2  -2 57.1555 3.69826   4
   6   2  -2 78.7834 8.80107   1
  -6   2   2 55.0427 7.41342   1
  -6   2   2 57.1896 3.74790   3
   6   2  -2 58.6903 3.60219   5
  -5  -2   2 815.177 31.6796   3
   5  -2  -2 884.554 37.8437   1
  -5  -2   2 873.930 39.0569   1
   5  -2  -2 868.820 31.5904   3
   5  -2  -2 810.864 31.3506   3
  -5  -2   2 939.078 32.0868   3
   5  -2  -2 793.261 32.4616   5
   5  -2  -2 774.065 31.4386   4
  -5  -2   2 740.458 31.7521   5
  -5   2   2 841.935 31.9208   3
   5   2  -2 843.866 38.0516   1
   5   2  -2 820.314 31.8682   3
   5   2  -2 868.365 31.8801   3
  -5   2   2 852.410 32.3232   5
  -5   2   2 804.255 37.9808   1
   5   2  -2 834.112 31.7914   5
   5   2  -2 889.788 32.1460   4
  -4  -2   2 304.593 11.6334   3
   4  -2  -2 303.197 11.8042   5
  -4  -2   2 273.930 11.5323   5
   4  -2  -2 285.690 11.2775   3
  -4  -2   2 275.307 11.3678   3
   4  -2  -2 282.207 15.4514   1
   4  -2  -2 300.079 11.1313   4
  -4  -2   2 281.859 16.2320   1
   4  -2  -2 278.623 11.1477   3
   4   2  -2 286.275 11.5776   3
  -4   2   2 313.697 16.3757   1
   4   2  -2 298.695 11.8203   4
  -4   2   2 299.854 11.9407   5
  -4   2   2 253.599 11.4211   3
  -4   2   2 284.850 11.4333   3
   4   2  -2 273.270 11.5051   3
   4   2  -2 281.420 11.4786   5
   4   2  -2 277.381 15.8065   1
  -3  -2   2 361.916 14.0677   3
   3  -2  -2 385.413 17.5652   1
  -3  -2   2 393.724 14.2749   3
   3  -2  -2 355.987 13.8676   3
   3  -2  -2 370.421 13.8341   4
  -3  -2   2 378.128 14.2570   5
   3  -2  -2 364.359 13.9488   3
   3  -2  -2 360.787 14.3653   5
  -3  -2   2 333.341 17.7354   1
  -3   2   2 319.078 17.3084   1
  -3   2   2 363.978 14.1145   3
   3   2  -2 360.113 14.1671   5
   3   2  -2 373.801 14.4896   4
  -3   2   2 356.310 14.1237   3
   3   2  -2 380.570 14.2538   3
   3   2  -2 399.238 18.1107   1
   3   2  -2 381.105 14.2704   3
  -2  -2   2 740.663 32.4673   1
  -2   2   2 823.378 32.4206   1
   2   2  -2 838.152 32.7139   1
  -1  -2   2 85.0567 5.11181   1
   1  -2  -2 88.3893 3.39743   4
   1  -2  -2 82.0350 3.55564   5
   1  -2  -2 95.6996 5.07059   1
  -1  -2   2 82.7839 3.32218   3
  -1  -2   2 86.0852 3.56443   5
  -1  -2   2 83.1418 3.35439   3
   1  -2  -2 84.8872 3.17916   3
   1   2  -2 73.4519 5.47130   1
   1   2  -2 78.9778 3.43410   3
  -1   2   2 85.8951 3.59349   5
  -1   2   2 82.3437 4.92209   1
   1   2  -2 83.7778 3.41614   3
  -1   2   2 86.1922 3.36042   3
  -1   2   2 85.5957 3.40091   4
  -1   2   2 85.7463 3.32722   3
   1   2  -2 86.6073 3.56357   5
   0  -2  -2 2.99012 0.33026   5
   0  -2  -2 3.80897 0.26066   3
   0  -2  -2 3.12257 0.25755   3
   0  -2  -2 4.28608 0.98620   1
   0  -2   2 4.21706 0.94729   1
   0  -2  -2 2.99260 0.41133   4
   0   2  -2 3.33579 0.29129   3
   0   2  -2 3.03469 0.27289   3
   0   2   2 2.55632 0.80120   1
   0   2   2 4.33967 0.44852   4
   0   2   2 3.80113 0.34985   5
   0   2   2 3.09154 0.33685   3
   0   2  -2 2.29284 0.82749   1
   0   2   2 2.67363 0.28772   3
   1  -2   2 827.180 28.5614   1
  -1   2  -2 609.376 27.9527   1
   1   2   2 704.966 28.6046   1
   2  -2   2 529.586 19.7381   3
  -2  -2  -2 596.331 23.7462   1
  -2  -2  -2 525.515 20.2987   4
  -2  -2  -2 520.112 22.9969   1
  -2  -2  -2 542.061 19.9997   3
  -2   2  -2 485.251 22.6082   1
  -2   2  -2 528.640 19.9085   3
  -2   2  -2 559.782 22.7791   1
  -2   2  -2 515.581 19.8723   3
   2   2   2 531.769 20.2597   4
  -3  -2  -2 491.956 22.3398   1
   3  -2   2 488.831 17.8580   3
   3  -2   2 457.263 17.7590   4
  -3  -2  -2 516.147 18.5087   4
  -3  -2  -2 496.355 18.1237   3
  -3  -2  -2 463.944 17.9865   3
  -3  -2  -2 555.565 23.1603   1
  -3  -2  -2 475.769 17.9312   5
   3  -2   2 447.513 17.7092   3
  -3   2  -2 413.287 21.4202   1
   3   2   2 467.503 18.1100   3
  -3   2  -2 473.962 21.7431   1
  -3   2  -2 458.973 18.2850   5
  -3   2  -2 477.099 17.8369   4
   3   2   2 424.161 17.9422   3
  -3   2  -2 450.063 17.9377   3
  -4  -2  -2 311.038 12.4318   4
  -4  -2  -2 286.033 11.8837   5
   4  -2   2 309.743 11.8015   3
  -4  -2  -2 307.353 12.1060   3
   4  -2   2 288.187 11.6275   4
  -4  -2  -2 295.258 11.9234   3
   4  -2   2 315.694 11.6781   3
  -4  -2  -2 316.203 17.1798   1
   4   2   2 300.238 12.0730   3
   4   2   2 301.078 12.2261   4
  -4   2  -2 287.215 11.7143   4
  -4   2  -2 313.741 12.3882   5
  -4   2  -2 263.729 16.0635   1
   4   2   2 269.210 11.8560   3
  -4   2  -2 286.344 11.8922   3
  -4   2  -2 274.374 11.9000   3
  -4   2  -2 312.694 16.7718   1
  -5  -2  -2 535.903 27.7027   1
   5  -2   2 549.789 20.7961   3
  -5  -2  -2 485.093 27.1721   1
  -5  -2  -2 511.959 20.8768   3
   5  -2   2 505.391 20.4974   3
  -5  -2  -2 570.305 21.1192   5
  -5  -2  -2 511.339 21.0663   3
   5  -2   2 583.888 21.2069   4
  -5  -2  -2 559.038 21.5320   4
  -5   2  -2 522.577 20.7326   4
  -5   2  -2 511.246 30.5990   1
   5   2   2 553.533 21.4812   3
   5   2   2 541.420 21.1615   3
  -5   2  -2 556.530 21.0395   3
  -5   2  -2 540.388 21.4606   5
  -5   2  -2 517.756 26.9849   1
   5   2   2 525.260 21.1835   4
  -5   2  -2 553.319 21.1638   3
  -6  -2  -2 62.2908 4.13965   4
  -6  -2  -2 66.5420 9.37499   1
   6  -2   2 59.9542 3.39838   3
  -6  -2  -2 55.6988 8.07898   1
   6  -2   2 59.3070 3.38689   4
  -6  -2  -2 64.3054 3.95014   5
   6  -2   2 60.6093 3.58817   3
  -6  -2  -2 63.3641 3.98904   3
  -6   2  -2 55.6227 8.38270   1
  -6   2  -2 63.0242 4.16607   5
  -6   2  -2 61.1612 3.60885   4
   6   2   2 58.2444 4.30861   3
  -6   2  -2 58.7846 3.87504   3
   6   2   2 63.4784 3.93601   4
  -6   2  -2 54.3761 8.49895   1
   7  -2   2 15.5484 1.69751   3
  -7  -2  -2 13.9632 1.87369   5
  -7  -2  -2 9.52380 1.92073   4
   7  -2   2 12.2867 1.62101   4
  -7  -2  -2 11.2920 1.81892   3
  -7  -2  -2 13.5299 6.05558   1
  -7  -2  -2 11.2705 6.33512   1
  -7   2  -2 12.8442 5.15396   1
  -7   2  -2 12.7294 1.67639   4
  -7   2  -2 25.0286 7.07999   1
   7   2   2 14.0646 1.94923   3
  -7   2  -2 11.8489 1.90028   3
  -7   2  -2 15.4900 2.13442   5
  -8  -2  -2 1.67008 1.25266   3
  -8  -2  -2 7.71695 7.85283   1
  -8  -2  -2 3.13285 1.48126   4
   8  -2   2 2.70829 1.10841   4
   8  -2   2 4.19631 1.22100   3
  -8  -2  -2 3.70898 7.94595   1
  -8  -2  -2 4.72591 1.44994   5
   8   2   2 5.60733 1.44077   3
  -8   2  -2 0.20765 7.68447   1
  -8   2  -2 4.32455 1.22950   4
  -8   2  -2 17.1851 12.2876   1
  -9  -3   2 2.12662 1.14130   5
  -9  -3   2 2.44000 1.21197   3
   9  -3  -2 3.38619 1.23260   3
  -9  -3   2 29.0391 10.9998   1
   9   3  -2 -1.4778 8.70915   1
  -9   3   2 3.37619 1.41596   3
  -9   3   2 3.23474 1.72448   5
   9   3  -2 2.84156 1.40761   3
   8  -3  -2 185.485 8.27198   4
  -8  -3   2 198.203 9.50623   5
   8  -3  -2 191.095 16.7924   1
  -8  -3   2 186.997 9.34381   3
  -8  -3   2 191.986 19.2066   1
   8  -3  -2 196.639 8.65296   3
  -8   3   2 182.496 18.8264   1
  -8   3   2 200.871 9.72056   3
  -8   3   2 186.924 9.93753   5
   8   3  -2 187.519 9.47839   3
   8   3  -2 195.946 17.6925   1
   7  -3  -2 130.045 6.23407   3
   7  -3  -2 139.069 6.49344   3
   7  -3  -2 147.463 6.23000   4
  -7  -3   2 136.304 14.3885   1
  -7  -3   2 142.964 7.17898   3
  -7  -3   2 138.128 7.10423   5
   7   3  -2 141.894 7.26239   3
  -7   3   2 151.580 7.39953   3
  -7   3   2 146.256 7.65799   5
   7   3  -2 104.644 12.2099   1
  -7   3   2 132.445 13.5775   1
  -6  -3   2 805.691 31.7129   5
  -6  -3   2 799.372 31.6615   3
   6  -3  -2 804.499 30.7629   4
   6  -3  -2 851.955 31.1489   3
   6  -3  -2 808.508 30.8813   3
  -6  -3   2 866.805 40.6727   1
   6  -3  -2 908.253 38.9274   1
  -6   3   2 863.291 31.9141   3
   6   3  -2 829.207 31.8393   3
  -6   3   2 804.573 32.3562   5
  -6   3   2 758.305 38.8536   1
   6   3  -2 780.083 38.5502   1
   6   3  -2 835.954 31.6004   5
  -5  -3   2 52.5661 3.18620   5
   5  -3  -2 50.9722 3.33351   5
  -5  -3   2 49.8012 3.13489   3
   5  -3  -2 55.1316 2.76201   3
   5  -3  -2 54.8157 6.45042   1
  -5  -3   2 47.0090 6.41281   1
   5  -3  -2 54.3345 2.86663   3
   5  -3  -2 57.9106 2.68117   4
   5   3  -2 49.1049 6.22349   1
   5   3  -2 55.0979 3.14092   5
   5   3  -2 53.6513 3.22171   3
  -5   3   2 48.2428 6.60184   1
  -5   3   2 57.5183 3.45846   3
  -5   3   2 50.2731 3.47479   5
   5   3  -2 56.4578 3.32492   3
  -5   3   2 57.2749 3.30695   3
   5   3  -2 54.7585 3.47397   4
   4  -3  -2 9.70910 1.14358   5
  -4  -3   2 7.18716 1.16235   3
   4  -3  -2 7.46211 0.75935   3
   4  -3  -2 7.81083 0.72633   3
  -4  -3   2 7.16036 0.91355   3
  -4  -3   2 5.70780 2.50909   1
   4  -3  -2 6.74543 0.61511   4
  -4   3   2 7.29309 0.92983   3
  -4   3   2 7.03100 1.15281   5
  -4   3   2 7.53538 2.70129   1
   4   3  -2 8.33004 1.02988   3
  -4   3   2 8.00562 1.02292   3
   4   3  -2 3.77481 2.32360   1
   4   3  -2 7.40028 1.04461   4
   4   3  -2 6.73095 0.88533   5
   3  -3  -2 49.6123 2.20062   3
   3  -3  -2 47.2558 2.75963   5
  -3  -3   2 53.1770 2.67032   5
   3  -3  -2 50.2606 2.23621   3
   3  -3  -2 51.8432 2.19327   4
  -3  -3   2 52.5732 5.35445   1
  -3  -3   2 54.6790 2.63651   3
   3  -3  -2 52.3387 4.73714   1
  -3  -3   2 49.2850 2.48886   3
  -3   3   2 50.7127 5.07626   1
  -3   3   2 52.6951 2.94087   5
   3   3  -2 55.7243 2.67537   5
   3   3  -2 52.0205 2.69650   3
  -3   3   2 52.3534 2.58068   3
   3   3  -2 47.3340 2.64234   3
   3   3  -2 50.1838 5.03311   1
  -3   3   2 49.2955 2.54360   3
  -2  -3   2 0.76069 0.22328   3
   2  -3  -2 0.18172 0.23273   5
  -2  -3   2 0.00284 0.19581   5
   2  -3  -2 -0.3717 0.71155   1
  -2  -3   2 -0.7808 0.89827   1
   2   3  -2 0.18401 0.20640   5
   2   3  -2 0.65354 0.26389   3
  -2   3   2 0.50470 0.20866   3
  -2   3   2 0.09859 0.15218   3
   2   3  -2 0.24421 0.82965   1
   2   3  -2 0.75200 0.30315   3
  -2   3   2 -0.2456 0.72476   1
   2   3  -2 -0.2271 0.22842   4
   1  -3  -2 289.770 10.7865   4
   1  -3  -2 280.640 10.9603   5
  -1  -3   2 281.310 12.8223   1
   1  -3  -2 294.383 12.4689   1
  -1   3   2 287.100 12.4855   1
   1   3  -2 291.241 10.7601   3
  -1   3   2 286.893 11.0064   5
   1   3  -2 297.338 10.9759   5
   1   3  -2 278.242 12.7076   1
   1   3  -2 292.715 10.7279   3
  -1   3   2 287.792 10.7872   4
  -1   3   2 282.301 10.5353   3
  -1   3   2 286.820 10.5518   3
   0   3  -2 1602.64 59.9293   1
  -1  -3  -2 140.293 5.33918   3
   1  -3   2 132.281 6.97133   1
  -1  -3  -2 132.663 5.31024   3
  -1  -3  -2 137.886 7.52625   1
  -1  -3  -2 134.627 5.85379   4
  -1  -3  -2 140.957 5.25337   5
  -1   3  -2 153.831 7.35102   1
  -1   3  -2 140.415 5.31090   3
   1   3   2 135.372 5.83165   4
   1   3   2 136.835 5.48512   3
   1   3   2 140.344 5.53627   3
  -1   3  -2 142.751 5.30969   3
  -2  -3  -2 719.129 27.1691   3
  -2  -3  -2 706.532 30.6261   1
  -2  -3  -2 771.295 30.7112   1
  -2   3  -2 685.573 29.9281   1
  -2   3  -2 781.090 30.0757   1
   2   3   2 737.636 27.6661   4
  -3  -3  -2 -0.5036 1.40455   1
   3  -3   2 1.51955 0.38052   3
   3  -3   2 1.47362 0.36442   4
   3  -3   2 2.80916 0.43144   3
  -3  -3  -2 1.58868 0.42552   5
  -3  -3  -2 0.83172 0.48246   4
  -3  -3  -2 2.83987 0.54552   3
  -3  -3  -2 1.78616 0.51992   3
  -3  -3  -2 2.97762 1.76777   1
  -3   3  -2 3.09947 0.49106   4
   3   3   2 1.29744 0.51379   4
  -3   3  -2 1.57123 0.47444   3
  -3   3  -2 2.03045 1.62684   1
  -3   3  -2 1.30226 1.49039   1
  -3   3  -2 0.41376 0.39403   5
   3   3   2 1.36173 0.50580   3
  -3   3  -2 2.21555 0.51635   3
   3   3   2 0.99983 0.47966   3
  -4  -3  -2 1.81492 0.58305   3
  -4  -3  -2 4.45877 2.91597   1
   4  -3   2 2.45596 0.50847   4
  -4  -3  -2 4.19619 2.51237   1
  -4  -3  -2 2.70364 0.69728   3
  -4  -3  -2 3.47518 0.89245   4
   4  -3   2 2.27160 0.50931   3
   4  -3   2 2.50661 0.54197   3
  -4   3  -2 0.38170 1.76359   1
  -4   3  -2 3.55918 0.61880   4
   4   3   2 2.90160 0.78077   4
   4   3   2 2.71837 0.73816   3
  -4   3  -2 6.44209 2.47961   1
  -4   3  -2 5.43592 0.88449   3
  -4   3  -2 2.24066 0.70247   5
  -4   3  -2 3.18181 0.65656   3
  -5  -3  -2 94.9782 4.78642   3
  -5  -3  -2 101.556 9.83166   1
  -5  -3  -2 102.429 5.02843   3
  -5  -3  -2 89.5067 11.2865   1
   5  -3   2 104.550 4.48883   4
   5  -3   2 100.548 4.43161   3
  -5  -3  -2 78.7636 4.61427   5
  -5  -3  -2 95.6420 5.40035   4
  -5   3  -2 93.1836 4.51220   4
   5   3   2 88.4464 5.05868   4
  -5   3  -2 102.087 5.39513   5
   5   3   2 97.0645 5.05928   3
  -5   3  -2 89.7061 4.76793   3
  -5   3  -2 95.9652 9.29221   1
  -5   3  -2 115.373 9.87633   1
  -5   3  -2 94.9123 4.95039   3
   6  -3   2 103.420 4.91998   3
   6  -3   2 104.348 5.08063   3
  -6  -3  -2 102.441 5.96523   4
  -6  -3  -2 103.177 5.58446   3
  -6  -3  -2 112.410 11.7823   1
  -6  -3  -2 100.253 5.39533   5
  -6  -3  -2 96.4863 10.9481   1
   6  -3   2 113.600 5.02471   4
   6   3   2 110.256 5.82257   4
  -6   3  -2 105.214 5.99564   5
   6   3   2 99.8545 5.58958   3
  -6   3  -2 101.422 5.57748   3
  -6   3  -2 104.132 11.1059   1
  -6   3  -2 106.362 5.13872   4
  -6   3  -2 102.359 10.7984   1
  -7  -3  -2 113.086 13.9539   1
  -7  -3  -2 125.364 13.9534   1
   7  -3   2 130.146 5.94128   4
  -7  -3  -2 122.399 6.58356   3
   7  -3   2 124.078 6.02158   3
  -7  -3  -2 119.426 6.99381   4
  -7   3  -2 126.664 6.83017   3
  -7   3  -2 112.073 13.4623   1
   7   3   2 125.947 6.74706   3
  -7   3  -2 116.666 6.96600   5
  -7   3  -2 129.383 6.16997   4
  -7   3  -2 139.632 14.1457   1
  -8  -3  -2 202.407 9.87608   3
  -8  -3  -2 211.057 9.81088   5
  -8  -3  -2 194.841 10.2786   4
   8  -3   2 199.978 8.83634   4
  -8  -3  -2 187.110 20.0883   1
  -8   3  -2 174.373 19.1195   1
  -8   3  -2 211.343 10.5658   5
  -8   3  -2 162.164 10.3898   3
   8   3   2 212.069 10.0700   3
  -9  -4   2 36.7094 3.38655   5
  -9  -4   2 27.7341 3.20004   3
   9   4  -2 32.8334 3.38681   3
   8  -4  -2 338.776 23.7196   1
  -8  -4   2 336.951 14.8866   5
   8  -4  -2 335.620 13.4586   3
   8  -4  -2 348.227 13.6691   3
  -8  -4   2 329.419 25.8886   1
  -8  -4   2 341.299 14.8055   3
   8   4  -2 368.143 15.3381   3
  -8   4   2 351.151 29.7770   1
  -8   4   2 351.938 15.2687   3
   8   4  -2 266.388 25.5769   1
  -7  -4   2 504.832 20.7359   5
   7  -4  -2 570.337 28.6049   1
   7  -4  -2 519.209 19.4672   4
   7  -4  -2 504.460 19.5459   3
  -7  -4   2 504.269 20.6952   3
  -7  -4   2 501.339 30.5009   1
   7   4  -2 442.012 20.3197   5
   7   4  -2 561.394 29.6645   1
   7   4  -2 528.971 21.0739   3
  -7   4   2 535.751 21.0966   3
  -7   4   2 476.122 29.1526   1
  -7   4   2 530.106 21.6774   5
   6  -4  -2 195.242 7.99231   3
  -6  -4   2 201.183 8.82934   3
  -6  -4   2 194.177 8.79003   5
   6  -4  -2 197.274 7.76991   4
   6  -4  -2 210.365 14.0680   1
  -6  -4   2 165.100 14.7028   1
   6  -4  -2 198.601 7.88987   3
  -6   4   2 182.753 14.5494   1
   6   4  -2 199.367 9.30259   4
   6   4  -2 186.751 8.55452   5
  -6   4   2 202.260 9.53234   5
  -6   4   2 215.943 9.12140   3
   6   4  -2 190.060 14.6782   1
   6   4  -2 181.980 9.56989   3
  -5  -4   2 45.7142 2.74376   3
  -5  -4   2 48.6114 2.91816   5
   5  -4  -2 49.5252 2.17196   4
   5  -4  -2 44.4808 3.06411   5
  -5  -4   2 54.3494 7.35266   1
  -5  -4   2 47.0019 2.92568   3
   5  -4  -2 47.5716 2.30515   3
  -5   4   2 46.8485 6.56388   1
   5   4  -2 43.9889 3.00150   3
   5   4  -2 43.0995 2.91534   3
   5   4  -2 51.1645 6.67916   1
  -5   4   2 46.1936 3.31832   5
   5   4  -2 46.8310 2.79547   5
  -5   4   2 46.1785 2.86770   3
   5   4  -2 44.0377 3.20674   4
  -5   4   2 52.3716 3.05048   3
  -4  -4   2 0.99904 0.40776   5
   4  -4  -2 0.21023 2.04401   1
   4  -4  -2 1.46062 0.24423   3
  -4  -4   2 1.66679 0.48227   3
   4  -4  -2 1.76785 0.24008   4
   4  -4  -2 1.71954 0.57513   5
  -4  -4   2 3.79001 2.25473   1
  -4  -4   2 1.77582 0.48551   3
   4   4  -2 0.69696 0.51911   3
  -4   4   2 1.44606 0.48268   3
  -4   4   2 1.51912 0.61446   5
  -4   4   2 1.11643 0.50495   3
   4   4  -2 1.03811 0.39779   5
   4   4  -2 -0.2038 1.75521   1
   4   4  -2 0.08400 0.49863   4
  -4   4   2 0.80735 1.77166   1
  -3  -4   2 69.6843 3.13747   3
  -3  -4   2 62.1462 3.17823   5
   3  -4  -2 61.6293 5.16290   1
  -3  -4   2 75.3265 6.46423   1
   3  -4  -2 69.6203 3.53323   5
  -3  -4   2 67.8360 3.03944   3
   3   4  -2 69.1248 3.37152   3
   3   4  -2 69.0453 3.20344   5
  -3   4   2 72.6193 5.92638   1
  -3   4   2 71.6684 3.15840   3
  -3   4   2 64.7216 3.09218   3
   3   4  -2 63.4550 3.65348   4
  -3   4   2 63.4847 3.56423   5
   3   4  -2 62.9512 5.80612   1
   2  -4  -2 67.5314 4.54797   1
  -2  -4   2 66.1818 5.19708   1
  -2  -4   2 64.0271 2.93229   5
  -2  -4   2 62.6434 2.47889   3
   2  -4  -2 64.0574 2.54502   4
   2  -4  -2 62.2481 3.12269   5
  -2   4   2 60.6352 2.65371   3
   2   4  -2 59.2683 4.85959   1
  -2   4   2 56.4876 4.53025   1
   2   4  -2 69.0624 3.46814   4
  -2   4   2 62.8255 2.65832   3
   2   4  -2 64.3389 2.92781   5
   2   4  -2 67.5253 2.97218   3
   2   4  -2 64.2540 2.90472   3
  -2   4   2 69.0889 3.27044   5
  -1  -4   2 911.394 36.3485   1
   1   4  -2 962.610 36.2958   1
  -1   4   2 917.822 35.7335   1
   0  -4  -2 360.367 13.8390   4
   0  -4  -2 357.028 15.0866   1
   0  -4  -2 359.525 13.4011   5
   0  -4   2 355.910 14.7285   1
   0   4   2 372.034 13.4438   5
   0   4  -2 383.439 15.0496   1
   0   4   2 349.379 14.9385   1
   0   4   2 355.909 13.8005   4
   1  -4   2 347.673 14.2240   1
  -1  -4  -2 330.511 14.9023   1
  -1  -4  -2 321.166 13.0696   4
  -1  -4  -2 348.443 14.8667   1
   1   4   2 325.672 12.5305   3
  -1   4  -2 347.140 14.4084   1
   1   4   2 334.283 12.5841   3
   1   4   2 334.472 13.0660   4
  -1   4  -2 328.393 12.1639   3
  -1   4  -2 325.250 12.1589   3
  -2  -4  -2 1791.40 64.0705   1
  -2   4  -2 1537.85 62.7865   1
  -2   4  -2 1602.84 62.6370   1
  -3  -4  -2 181.317 7.20054   5
  -3  -4  -2 178.147 7.37598   3
  -3  -4  -2 182.711 8.13971   4
  -3  -4  -2 183.419 11.3953   1
  -3  -4  -2 181.528 7.40976   3
  -3  -4  -2 176.045 11.2023   1
   3   4   2 179.901 7.58133   3
  -3   4  -2 158.890 10.4081   1
   3   4   2 169.024 7.91628   4
  -3   4  -2 169.004 7.34182   3
  -3   4  -2 179.943 7.08847   4
  -3   4  -2 184.957 10.6614   1
   3   4   2 185.924 7.67316   3
  -3   4  -2 191.449 7.40396   3
  -3   4  -2 206.742 8.12860   5
  -4  -4  -2 1088.93 39.3748   3
   4  -4   2 1029.25 38.7766   4
   4  -4   2 1011.01 38.5128   3
  -4  -4  -2 1049.00 39.0858   5
   4  -4   2 1062.56 38.5804   3
  -4  -4  -2 1029.23 39.2209   3
  -4  -4  -2 1026.41 40.1014   4
  -4  -4  -2 1156.54 46.1934   1
  -4   4  -2 1072.64 39.3355   3
  -4   4  -2 1036.74 39.2878   3
   4   4   2 1063.74 39.5961   3
  -4   4  -2 1036.29 44.5026   1
  -4   4  -2 1019.77 39.9107   5
   4   4   2 1031.03 39.9153   4
  -4   4  -2 1094.14 44.8855   1
  -4   4  -2 1056.40 38.8316   4
  -5  -4  -2 7.49294 1.22637   3
  -5  -4  -2 6.92407 1.42112   4
  -5  -4  -2 6.16019 1.13463   3
  -5  -4  -2 2.95238 3.61735   1
   5  -4   2 8.52566 0.87989   3
  -5  -4  -2 5.45600 0.96414   5
   5  -4   2 6.72560 0.80321   3
   5  -4   2 7.09842 0.81570   4
  -5  -4  -2 8.15529 3.95384   1
  -5   4  -2 5.88904 3.74682   1
  -5   4  -2 7.33870 1.19653   3
   5   4   2 8.32814 1.43821   4
  -5   4  -2 3.83555 2.92001   1
   5   4   2 5.74880 1.19186   3
  -5   4  -2 5.77842 1.02243   3
  -5   4  -2 5.88775 1.32321   5
  -6  -4  -2 187.505 15.3260   1
  -6  -4  -2 204.273 8.65699   5
  -6  -4  -2 190.534 9.44914   4
   6  -4   2 188.351 7.92543   3
  -6  -4  -2 189.136 8.73251   3
   6  -4   2 183.795 7.78234   3
  -6  -4  -2 182.040 15.4026   1
   6  -4   2 192.256 7.96040   4
  -6   4  -2 204.187 9.52779   5
  -6   4  -2 194.539 8.89917   3
  -6   4  -2 180.547 14.7439   1
  -6   4  -2 183.622 8.05368   4
   6   4   2 191.953 9.00025   3
  -6   4  -2 187.674 14.6268   1
  -7  -4  -2 89.3293 11.3166   1
  -7  -4  -2 114.400 13.8923   1
  -7  -4  -2 108.536 5.75186   5
   7  -4   2 104.647 5.02753   4
  -7  -4  -2 117.153 6.74081   4
  -7  -4  -2 109.765 5.96225   3
   7  -4   2 107.416 5.08385   3
  -7   4  -2 110.122 6.08995   3
   7   4   2 111.173 6.17027   3
  -7   4  -2 95.8311 12.2700   1
  -7   4  -2 99.5313 5.15178   4
  -7   4  -2 105.878 6.43217   5
  -7   4  -2 86.7813 12.3032   1
  -8  -4  -2 1.99955 8.27291   1
  -8  -4  -2 8.63575 1.92391   4
  -8  -4  -2 -6.2418 8.52452   1
   8  -4   2 4.48833 1.70940   4
  -8  -4  -2 8.90317 1.80037   3
   8  -4   2 6.30988 1.15395   3
  -8  -4  -2 7.00756 1.55532   5
  -8   4  -2 1.20482 7.70754   1
   8   4   2 6.54278 1.67043   3
  -8   4  -2 7.45168 1.78052   5
  -8   4  -2 9.65330 1.87244   3
  -8  -5   2 15.4543 2.15349   3
   8  -5  -2 17.1457 1.07003   4
   8  -5  -2 10.6130 6.48217   1
  -8  -5   2 6.17642 8.03634   1
  -8  -5   2 15.8018 2.18397   5
  -8   5   2 12.0239 2.38502   5
  -8   5   2 13.7251 2.20877   3
   8   5  -2 -3.9049 6.46797   1
  -8   5   2 12.1213 7.51757   1
  -7  -5   2 0.37758 0.76715   3
  -7  -5   2 -3.0149 5.25396   1
   7  -5  -2 0.93107 0.30809   3
  -7  -5   2 1.11783 0.67182   5
   7  -5  -2 1.33094 0.32357   4
   7   5  -2 -0.1163 0.73732   5
  -7   5   2 -0.4280 0.81386   5
  -7   5   2 1.74008 0.87179   3
  -7   5   2 4.70855 5.01528   1
   7   5  -2 2.13290 4.71046   1
  -6  -5   2 2.55167 4.15064   1
  -6  -5   2 1.71749 0.67665   3
  -6  -5   2 0.05976 0.57964   3
   6  -5  -2 5.84178 3.45102   1
  -6   5   2 -3.6063 4.07688   1
   6   5  -2 5.55386 4.08233   1
   6   5  -2 0.64725 0.73431   3
  -6   5   2 1.17644 0.82284   5
  -6   5   2 0.25769 0.68036   3
   6   5  -2 0.27688 0.49751   5
  -5  -5   2 237.930 9.65150   5
  -5  -5   2 229.650 9.34985   3
   5  -5  -2 205.970 9.95907   5
  -5  -5   2 213.587 15.3219   1
   5  -5  -2 226.939 13.9177   1
   5   5  -2 232.548 9.95005   3
  -5   5   2 232.219 10.4019   5
   5   5  -2 216.318 14.6136   1
  -5   5   2 245.884 15.1216   1
   5   5  -2 226.026 11.2545   4
  -5   5   2 223.522 9.57969   3
  -5   5   2 229.251 9.71022   3
   5   5  -2 231.493 9.48918   5
   5   5  -2 232.634 9.91318   3
   4  -5  -2 709.856 31.3141   1
  -4  -5   2 663.423 32.8114   1
   4  -5  -2 692.835 27.7198   5
  -4  -5   2 725.128 26.9474   3
  -4  -5   2 691.730 27.2050   5
  -4  -5   2 716.711 27.0876   3
  -4   5   2 785.968 28.1753   5
   4   5  -2 759.142 27.5924   3
  -4   5   2 738.297 32.2754   1
   4   5  -2 694.560 32.4195   1
   4   5  -2 698.875 27.5042   3
  -4   5   2 730.749 27.2216   3
  -4   5   2 762.127 27.3069   3
   4   5  -2 735.340 28.1532   4
  -3  -5   2 497.680 18.3816   3
  -3  -5   2 512.094 18.8348   5
  -3  -5   2 501.034 18.3429   3
  -3  -5   2 511.143 23.5339   1
   3  -5  -2 494.673 19.2644   5
   3   5  -2 498.388 23.0207   1
  -3   5   2 496.914 18.6593   3
   3   5  -2 504.443 19.6758   4
  -3   5   2 487.781 19.4080   5
  -3   5   2 515.703 22.4341   1
   3   5  -2 487.686 19.0007   3
   3   5  -2 481.736 18.7495   5
   3   5  -2 485.755 18.9778   3
  -3   5   2 485.739 18.6428   3
  -2  -5   2 1845.75 77.8198   1
   2  -5  -2 2036.15 76.6923   1
   2   5  -2 2163.61 78.0434   1
  -2   5   2 2132.44 77.2941   1
   1  -5  -2 316.195 12.1538   5
  -1  -5   2 313.687 14.1075   1
   1  -5  -2 322.213 12.1088   4
   1  -5  -2 317.796 13.2648   1
  -1   5   2 312.238 13.2372   1
   1   5  -2 336.605 12.2104   5
   1   5  -2 310.190 11.6327   3
   1   5  -2 316.633 13.8841   1
   1   5  -2 328.502 12.6849   4
  -1   5   2 318.548 12.0714   4
   1   5  -2 300.581 11.6368   3
  -1   5   2 316.416 12.2349   5
   0  -5  -2 350.932 14.2370   1
   0  -5  -2 322.206 12.9591   4
   0  -5  -2 336.163 12.4419   5
   0  -5   2 324.337 13.6056   1
   0   5   2 325.355 12.9328   4
   0   5   2 334.263 12.4850   5
   0   5   2 334.768 14.0250   1
   0   5  -2 346.629 13.8408   1
  -1  -5  -2 617.598 24.9168   1
  -1  -5  -2 605.838 25.0731   1
  -1  -5  -2 607.347 23.1950   4
  -1   5  -2 631.580 24.2496   1
   1   5   2 603.227 22.4375   3
   1   5   2 583.709 23.0826   4
   1   5   2 605.525 22.4712   3
  -2  -5  -2 1.72959 1.70921   1
  -2  -5  -2 6.53639 1.98803   1
  -2  -5  -2 2.57257 0.71184   4
  -2   5  -2 3.06336 0.71663   5
  -2   5  -2 2.73297 1.36661   1
  -2   5  -2 2.69768 0.38960   3
  -2   5  -2 4.33232 0.45692   3
   2   5   2 3.69834 0.61524   3
   2   5   2 3.13527 0.73564   4
  -3  -5  -2 9.64098 0.85037   3
  -3  -5  -2 10.2886 0.75096   5
  -3  -5  -2 8.72462 1.28422   4
  -3   5  -2 8.52965 2.45769   1
  -3   5  -2 10.8790 2.53921   1
  -3   5  -2 11.1537 0.74184   4
   3   5   2 10.5331 1.08653   3
   3   5   2 8.48171 1.06800   3
   3   5   2 10.3428 1.30724   4
  -3   5  -2 10.5103 1.26239   5
  -3   5  -2 8.23901 0.88072   3
  -3   5  -2 10.8520 0.95039   3
  -4  -5  -2 131.582 10.4639   1
  -4  -5  -2 124.701 5.57295   3
  -4  -5  -2 129.373 6.59637   4
  -4  -5  -2 126.051 5.41280   5
  -4  -5  -2 131.809 10.2983   1
  -4  -5  -2 126.313 5.63730   3
  -4   5  -2 131.022 6.42082   5
  -4   5  -2 134.324 9.64598   1
  -4   5  -2 128.221 5.16132   4
  -4   5  -2 124.695 5.69616   3
   4   5   2 115.630 5.85197   3
   4   5   2 122.011 5.95817   3
   4   5   2 134.675 6.47124   4
  -4   5  -2 129.190 5.71661   3
  -4   5  -2 128.270 9.63806   1
  -5  -5  -2 78.5394 8.92312   1
  -5  -5  -2 80.8509 4.37942   3
  -5  -5  -2 70.7682 4.75375   4
  -5  -5  -2 73.1121 3.81976   5
  -5  -5  -2 75.1247 4.06394   3
  -5  -5  -2 67.1405 8.56965   1
  -5   5  -2 76.5094 8.19933   1
  -5   5  -2 76.7576 3.46258   4
   5   5   2 80.5474 4.71947   4
  -5   5  -2 81.6192 8.35705   1
  -5   5  -2 74.8086 4.67941   5
   5   5   2 78.5768 4.43483   3
  -5   5  -2 69.5309 4.00756   3
  -5   5  -2 84.0898 4.27096   3
  -6  -5  -2 3.77021 1.19150   4
  -6  -5  -2 -3.6825 4.11401   1
  -6  -5  -2 0.51159 0.70572   3
  -6  -5  -2 -3.5062 3.92466   1
  -6  -5  -2 0.34408 0.55939   5
  -6   5  -2 1.70349 0.74909   3
  -6   5  -2 -0.2361 3.63156   1
  -6   5  -2 -1.0931 3.82036   1
  -6   5  -2 0.12803 0.76007   5
   6   5   2 4.45263 1.20812   3
  -7  -5  -2 3.91011 1.11506   5
  -7  -5  -2 12.3400 6.58900   1
  -7  -5  -2 1.47655 1.31373   4
   7  -5   2 3.48461 0.71017   4
  -7  -5  -2 10.5327 6.84119   1
   7   5   2 6.15595 1.36463   3
  -7   5  -2 4.36082 1.19980   3
  -7   5  -2 2.03836 1.08039   5
  -7   5  -2 1.87253 5.44642   1
  -8  -5  -2 74.9935 4.78392   5
  -8  -5  -2 76.0842 14.4019   1
  -8  -5  -2 82.0268 4.95622   3
  -8   5  -2 76.8258 5.22667   3
   8   5   2 75.4512 5.22963   3
  -8   5  -2 76.8551 5.77798   5
  -8  -6   2 199.937 9.30359   5
  -8   6   2 201.577 10.5396   5
   8   6  -2 198.288 9.93073   3
  -8   6   2 163.865 17.7622   1
  -7  -6   2 50.8796 9.93149   1
  -7  -6   2 65.4813 4.01522   3
   7  -6  -2 63.3864 9.78250   1
  -7  -6   2 68.7510 4.14650   5
  -7   6   2 81.6746 4.82029   3
   7   6  -2 73.8678 4.74470   3
  -7   6   2 71.3408 5.07427   5
   7   6  -2 64.5199 10.0206   1
   7   6  -2 62.2822 3.84491   5
  -7   6   2 63.0929 10.0696   1
  -6  -6   2 286.661 11.9301   5
  -6  -6   2 322.641 12.1462   3
  -6  -6   2 284.361 19.9344   1
   6  -6  -2 278.768 17.1554   1
  -6  -6   2 285.568 11.8182   3
   6   6  -2 287.580 12.4716   3
   6   6  -2 294.527 18.8456   1
   6   6  -2 266.640 11.6454   5
  -6   6   2 269.577 12.8863   5
  -6   6   2 285.520 18.9009   1
  -6   6   2 277.377 12.8189   3
  -5  -6   2 10.7274 4.29968   1
  -5  -6   2 11.1355 1.18475   5
  -5  -6   2 9.92670 1.14068   3
  -5  -6   2 8.29106 0.97608   3
  -5   6   2 7.91364 1.45384   5
   5   6  -2 7.00322 1.03087   5
  -5   6   2 10.5751 1.34824   3
   5   6  -2 10.3863 1.36148   3
  -5   6   2 10.0054 1.15041   3
  -5   6   2 9.35347 3.52412   1
   5   6  -2 8.56641 3.75817   1
   5   6  -2 12.0716 1.71963   4
  -4  -6   2 354.930 20.2838   1
   4  -6  -2 415.168 18.7777   1
  -4  -6   2 393.417 14.7949   5
  -4  -6   2 381.722 14.2218   3
  -4  -6   2 382.209 14.2709   3
   4   6  -2 395.886 15.1923   3
  -4   6   2 374.977 14.7852   3
   4   6  -2 375.821 14.6770   5
  -4   6   2 358.375 19.0071   1
  -4   6   2 367.524 14.7386   3
   4   6  -2 372.309 15.7871   4
  -4   6   2 383.636 15.6826   5
   4   6  -2 381.501 19.8106   1
   4   6  -2 372.867 15.1377   3
   3  -6  -2 1239.05 46.2022   1
   3  -6  -2 1147.59 43.6531   5
  -3  -6   2 1155.69 48.1395   1
  -3  -6   2 1198.74 43.1009   5
   3   6  -2 1148.33 47.5289   1
  -3   6   2 1137.39 42.8939   3
   3   6  -2 1165.26 44.1535   4
   3   6  -2 1159.83 43.0438   5
   3   6  -2 1155.39 43.3511   3
   3   6  -2 1155.30 43.3046   3
  -3   6   2 1174.52 43.8764   5
  -3   6   2 1189.80 46.7707   1
   2  -6  -2 726.716 25.9058   4
   2  -6  -2 707.917 26.5504   5
  -2  -6   2 651.956 29.3880   1
   2  -6  -2 710.186 27.8366   1
   2   6  -2 717.978 26.2029   3
  -2   6   2 718.434 25.8588   4
   2   6  -2 717.029 29.3238   1
   2   6  -2 710.362 27.0761   4
  -2   6   2 661.221 27.1108   5
   2   6  -2 695.103 26.0877   3
   2   6  -2 723.729 26.1945   5
  -2   6   2 702.032 28.2234   1
   1  -6  -2 100.329 4.86856   1
  -1  -6   2 87.8758 5.57907   1
   1  -6  -2 97.4199 4.16487   4
   1  -6  -2 93.8772 4.12281   5
  -1   6   2 97.5141 4.22601   5
   1   6  -2 93.8989 4.13592   5
   1   6  -2 91.7490 5.39711   1
  -1   6   2 96.1133 4.10936   4
  -1   6   2 95.1973 4.79540   1
   1   6  -2 89.3570 4.55201   4
   0  -6  -2 267.438 11.3481   1
   0  -6  -2 273.202 10.7626   4
   0  -6  -2 269.664 11.6894   1
   0  -6   2 277.459 11.0174   1
   0   6  -2 258.346 11.0502   1
   0   6  -2 262.677 10.7394   4
   0   6   2 269.663 10.6915   4
   0   6   2 265.403 10.1414   5
  -1  -6  -2 102.486 6.20656   1
  -1  -6  -2 105.566 5.02663   4
  -1  -6  -2 110.783 6.47292   1
  -1   6  -2 106.883 5.21863   1
   1   6   2 100.323 4.19154   3
  -1   6  -2 98.3079 5.45661   1
   1   6   2 107.301 4.24743   3
   1   6   2 102.568 4.95994   4
  -2  -6  -2 7.67471 2.13084   1
  -2  -6  -2 9.55499 1.27178   4
  -2  -6  -2 7.71842 2.13269   1
   2   6   2 8.46186 0.88532   3
  -2   6  -2 8.04367 0.58543   3
  -2   6  -2 8.14098 1.04605   5
  -2   6  -2 7.84393 0.57811   3
  -2   6  -2 8.69971 1.87538   1
  -2   6  -2 6.44674 1.77145   1
  -2   6  -2 8.65331 0.70860   4
   2   6   2 9.45190 1.18471   4
  -3  -6  -2 278.768 15.3752   1
  -3  -6  -2 274.113 10.1349   5
  -3  -6  -2 286.913 11.9577   4
  -3  -6  -2 250.368 14.9954   1
   3   6   2 259.455 11.6259   4
  -3   6  -2 283.943 11.6298   5
  -3   6  -2 268.642 10.6390   3
  -3   6  -2 278.691 14.2243   1
  -3   6  -2 272.127 10.2909   4
   3   6   2 272.542 11.0702   3
   3   6   2 275.914 11.1022   3
  -3   6  -2 283.134 14.1451   1
  -4  -6  -2 11.0269 1.02333   3
  -4  -6  -2 9.59084 0.86552   5
  -4  -6  -2 11.6698 1.04132   3
  -4  -6  -2 9.79824 3.52608   1
  -4  -6  -2 9.95660 1.67083   4
  -4   6  -2 13.1713 1.65545   5
  -4   6  -2 10.2150 1.15707   3
  -4   6  -2 10.8394 1.17479   3
   4   6   2 10.1062 1.22063   3
  -4   6  -2 9.56252 0.64856   4
   4   6   2 10.2015 1.30681   3
  -4   6  -2 5.52391 2.86490   1
   4   6   2 9.07510 1.53943   4
  -5  -6  -2 344.299 13.6163   3
  -5  -6  -2 352.098 20.8383   1
  -5  -6  -2 383.970 15.4277   4
  -5  -6  -2 300.503 14.0042   3
  -5  -6  -2 355.352 13.5147   5
  -5  -6  -2 334.698 20.7862   1
  -5   6  -2 381.893 20.2150   1
  -5   6  -2 334.217 14.8258   5
  -5   6  -2 340.249 13.9526   3
  -5   6  -2 316.406 19.1389   1
  -5   6  -2 344.318 13.9916   3
  -6  -6  -2 38.9481 9.46315   1
  -6  -6  -2 34.7666 2.57664   3
  -6  -6  -2 39.3900 7.53318   1
  -6  -6  -2 31.4139 3.22773   4
  -6  -6  -2 35.8673 2.41088   5
  -6   6  -2 39.9318 7.91012   1
   6   6   2 36.7682 3.07439   3
  -6   6  -2 32.9848 3.17405   5
  -6   6  -2 26.9504 6.42202   1
  -6   6  -2 39.1623 2.89135   3
  -7  -6  -2 2.57100 0.93915   5
  -7  -6  -2 1.31529 1.21729   4
  -7  -6  -2 17.7726 8.10190   1
  -7  -6  -2 3.28281 1.11968   3
  -7   6  -2 4.20999 1.27169   3
  -7   6  -2 -0.4161 5.54920   1
   7   6   2 2.29703 1.02087   3
  -8  -6  -2 10.8356 1.77942   5
  -8  -6  -2 11.4058 1.92083   3
   8   6   2 8.34373 2.08289   3
  -8   6  -2 12.9909 2.17810   3
  -8   7   2 36.6816 3.36078   3
  -8   7   2 28.2688 3.89999   5
   8   7  -2 32.9772 3.30655   3
  -7  -7   2 417.428 16.8759   3
   7  -7  -2 444.254 24.9268   1
  -7  -7   2 419.362 17.3563   5
  -7  -7   2 433.342 17.0792   3
   7   7  -2 444.440 18.3474   3
  -7   7   2 440.467 19.0120   5
  -7   7   2 420.678 17.9932   3
  -6  -7   2 0.69153 0.53268   3
  -6  -7   2 -4.9216 4.30193   1
  -6  -7   2 2.77493 0.84441   5
  -6  -7   2 0.46871 0.56955   3
   6  -7  -2 1.83492 3.16029   1
   6   7  -2 2.01920 0.64340   5
   6   7  -2 1.59215 0.92910   3
  -6   7   2 5.40049 4.70759   1
  -6   7   2 1.55380 0.97991   5
   6   7  -2 -2.2691 3.82872   1
   5  -7  -2 238.320 14.3772   1
  -5  -7   2 264.488 9.41814   3
  -5  -7   2 260.382 17.2272   1
  -5  -7   2 246.481 9.39886   3
   5   7  -2 241.833 10.0025   5
   5   7  -2 239.603 15.7555   1
  -5   7   2 237.358 10.2977   3
  -5   7   2 251.004 15.8142   1
  -5   7   2 264.341 11.4481   5
   5   7  -2 252.382 10.8107   3
  -5   7   2 229.487 10.2941   3
   4  -7  -2 179.358 8.03815   5
   4  -7  -2 184.128 10.4879   1
  -4  -7   2 145.140 11.6252   1
  -4  -7   2 176.358 7.22134   5
  -4   7   2 183.041 7.33377   3
  -4   7   2 168.516 7.24999   3
   4   7  -2 172.310 7.69350   3
  -4   7   2 171.425 11.2221   1
  -4   7   2 181.166 8.28448   5
   4   7  -2 172.534 7.13750   5
   4   7  -2 177.968 7.72304   3
   4   7  -2 175.005 11.7465   1
   4   7  -2 164.122 8.29995   4
   3  -7  -2 61.3649 3.45608   5
   3  -7  -2 60.4768 4.66055   1
  -3  -7   2 63.9980 6.45527   1
   3   7  -2 56.6950 3.12670   3
  -3   7   2 60.3336 3.56856   5
   3   7  -2 64.6279 3.88460   4
   3   7  -2 60.7414 3.12826   3
  -3   7   2 59.4692 2.71033   3
   3   7  -2 60.8029 2.87126   5
  -3   7   2 60.8684 5.23069   1
  -3   7   2 61.5218 2.74723   3
   3   7  -2 62.5678 5.79270   1
   2  -7  -2 577.384 21.8631   5
   2  -7  -2 590.566 22.6315   1
  -2  -7   2 601.665 25.0999   1
   2   7  -2 573.952 22.4489   4
  -2   7   2 575.419 22.9958   1
   2   7  -2 572.288 21.3277   3
  -2   7   2 579.740 22.0040   5
   2   7  -2 545.062 21.3832   3
   2   7  -2 562.084 21.3962   5
   2   7  -2 589.719 24.4950   1
  -2   7   2 532.338 21.1343   4
  -1  -7   2 78.5769 4.95486   1
   1  -7  -2 74.3685 3.47343   1
   1  -7  -2 74.7039 3.53004   4
  -1   7   2 74.0938 3.51940   1
   1   7  -2 74.7291 3.95583   4
   1   7  -2 72.3256 4.54482   1
  -1   7   2 74.3195 3.52939   5
   1   7  -2 72.0400 3.43652   5
  -1   7   2 74.4451 3.46305   4
   0  -7  -2 832.812 31.8285   1
   0  -7  -2 813.701 32.0860   1
   0  -7  -2 850.973 31.5391   4
   0  -7   2 840.949 30.9851   1
   0   7   2 831.647 30.7734   5
   0   7   2 832.576 31.4236   4
   0   7  -2 828.896 31.0223   1
   0   7  -2 861.579 31.5286   4
  -1  -7  -2 1116.92 41.7879   4
  -1  -7  -2 1116.31 43.5165   1
  -1  -7  -2 1099.92 43.2723   1
   1   7   2 1111.06 40.6670   3
  -1   7  -2 1109.77 41.5080   1
  -1   7  -2 1120.58 41.4474   5
  -1   7  -2 1119.78 41.2982   1
   1   7   2 1132.67 41.6870   4
   1   7   2 1096.52 40.6303   3
  -1   7  -2 1087.47 41.1424   4
  -2  -7  -2 171.800 10.1730   1
  -2  -7  -2 175.774 8.05277   4
  -2  -7  -2 177.646 10.2587   1
  -2   7  -2 180.933 7.76643   5
  -2   7  -2 172.206 6.95222   4
  -2   7  -2 167.042 6.52829   3
   2   7   2 161.500 7.33205   3
   2   7   2 173.157 7.14526   3
  -2   7  -2 176.481 6.53959   3
  -2   7  -2 177.045 8.79035   1
  -2   7  -2 174.765 8.97951   1
   2   7   2 178.957 7.94694   4
  -3  -7  -2 26.1279 4.46621   1
  -3  -7  -2 30.3250 5.00951   1
   3   7   2 30.7060 2.05895   3
   3   7   2 27.1329 1.99812   3
   3   7   2 27.9850 2.38205   4
  -3   7  -2 33.9040 4.14481   1
  -3   7  -2 27.1774 1.65652   3
  -3   7  -2 28.5405 3.78597   1
  -3   7  -2 28.4650 1.33515   4
  -3   7  -2 31.4120 2.40975   5
  -3   7  -2 27.6389 1.36395   4
  -3   7  -2 27.4069 1.62142   3
  -4  -7  -2 54.3082 2.26971   5
  -4  -7  -2 54.7906 7.05815   1
  -4  -7  -2 48.1344 3.74099   4
  -4  -7  -2 45.0045 6.64036   1
  -4   7  -2 55.4301 6.38173   1
  -4   7  -2 55.0709 3.71369   5
   4   7   2 52.7060 3.69798   4
  -4   7  -2 53.8250 2.96411   3
  -4   7  -2 54.2660 2.93688   3
   4   7   2 56.2193 3.30502   3
  -4   7  -2 56.3932 6.35369   1
   4   7   2 51.8368 3.28228   3
  -5  -7  -2 5.19218 0.75383   5
  -5  -7  -2 3.15361 3.71602   1
  -5  -7  -2 3.80235 4.40884   1
  -5  -7  -2 6.35206 1.58195   4
  -5  -7  -2 4.60318 0.76780   3
   5   7   2 3.75363 1.01455   3
  -5   7  -2 5.20400 1.31248   5
  -5   7  -2 5.86757 4.11457   1
  -5   7  -2 5.41561 3.81851   1
  -5   7  -2 7.04289 1.14501   3
  -5   7  -2 4.88800 1.05471   3
  -6  -7  -2 139.709 7.10347   3
  -6  -7  -2 140.813 14.1225   1
  -6  -7  -2 135.792 14.4307   1
  -6  -7  -2 157.626 6.65376   5
   6   7   2 153.919 7.74076   3
  -6   7  -2 163.599 7.51542   3
  -6   7  -2 154.764 13.9889   1
  -6   7  -2 149.936 8.19723   5
  -7  -7  -2 263.495 22.0607   1
  -7  -7  -2 278.258 11.5774   5
  -7  -7  -2 281.479 11.6414   3
  -7   7  -2 290.259 12.6734   3
  -7   7  -2 268.959 20.2511   1
  -7   7  -2 269.343 13.3296   5
  -7  -8   2 19.2375 1.35450   3
  -7  -8   2 21.6275 2.00065   5
  -7   8   2 32.6445 8.52833   1
   7   8  -2 19.7653 1.86919   5
   7   8  -2 21.9842 2.54442   3
  -7   8   2 23.8499 2.44365   3
  -7   8   2 18.2931 2.80531   5
   6  -8  -2 1029.24 43.7478   1
  -6  -8   2 999.082 37.5021   5
   6   8  -2 987.651 38.5531   3
   6   8  -2 944.409 37.2734   5
  -6   8   2 1012.99 45.4912   1
  -6   8   2 1026.39 39.3715   5
  -6   8   2 1001.99 38.1449   3
   5  -8  -2 85.8801 7.68646   1
  -5  -8   2 89.1123 9.64366   1
  -5  -8   2 87.4078 4.07143   5
   5   8  -2 73.2561 8.68123   1
  -5   8   2 85.5538 4.39701   3
  -5   8   2 89.1878 8.57304   1
  -5   8   2 91.0107 5.31789   5
  -5   8   2 79.2272 4.28034   3
   4  -8  -2 516.812 22.4533   1
  -4  -8   2 485.339 25.4531   1
  -4   8   2 484.135 19.1664   3
  -4   8   2 520.978 20.4512   5
   4   8  -2 515.285 19.7710   3
   4   8  -2 511.613 18.9860   5
  -4   8   2 517.496 23.6469   1
   4   8  -2 513.014 24.6552   1
   4   8  -2 513.619 20.7286   4
  -4   8   2 520.254 19.2450   3
   4   8  -2 438.156 19.9894   3
  -3  -8   2 19.3707 3.97614   1
   3  -8  -2 15.6096 2.46490   1
   3   8  -2 18.0723 1.93257   4
   3   8  -2 17.1849 1.48399   3
  -3   8   2 18.4626 1.07720   3
   3   8  -2 17.4293 1.17804   5
  -3   8   2 17.3161 1.74040   5
   3   8  -2 18.0720 1.45574   3
  -3   8   2 11.4379 2.49248   1
  -3   8   2 17.6112 1.07182   3
   3   8  -2 17.1834 3.25620   1
   2  -8  -2 112.283 5.02854   1
  -2  -8   2 104.304 7.44509   1
   2   8  -2 116.637 5.79582   4
   2   8  -2 114.108 4.77075   5
  -2   8   2 115.416 5.28052   1
  -2   8   2 114.379 5.33850   5
   2   8  -2 107.937 4.74997   3
   2   8  -2 111.644 4.68841   3
  -2   8   2 112.800 4.63609   4
   2   8  -2 106.434 6.99978   1
  -1  -8   2 0.35048 1.04928   1
   1  -8  -2 4.72480 0.77561   4
   1   8  -2 0.72590 0.90610   1
  -1   8   2 0.97205 0.42929   5
   1   8  -2 3.11193 0.57591   5
  -1   8   2 2.06328 0.50316   4
   1   8  -2 3.35587 0.79615   4
   0  -8  -2 54.8363 3.23756   1
   0  -8  -2 59.4075 3.28876   4
   0  -8  -2 57.6659 3.12675   1
   0   8   2 52.5763 3.06466   4
   0   8   2 56.2959 2.55122   5
  -1  -8  -2 -0.1582 0.38980   4
  -1  -8  -2 0.04632 1.28077   1
  -1  -8  -2 2.21244 1.28996   1
   1   8   2 0.93084 0.27307   3
   1   8   2 0.27991 0.24318   3
  -1   8  -2 0.60887 0.34378   4
  -1   8  -2 0.57312 0.41047   5
   1   8   2 1.50690 0.54606   4
  -2  -8  -2 54.9388 5.42466   1
  -2  -8  -2 51.5274 3.54194   4
  -2  -8  -2 56.8403 5.34811   1
  -2   8  -2 54.3980 3.28282   5
  -2   8  -2 54.3936 2.66211   4
  -2   8  -2 56.5597 3.86504   1
   2   8   2 53.7195 3.46406   4
   2   8   2 55.3104 2.80009   3
  -2   8  -2 56.4127 3.95437   1
  -3  -8  -2 85.4601 5.14225   4
  -3  -8  -2 77.1476 7.70601   1
  -3  -8  -2 78.0350 7.75566   1
   3   8   2 83.9602 4.25656   3
  -3   8  -2 91.0586 3.53562   4
   3   8   2 94.1618 4.40983   3
   3   8   2 85.6613 4.92984   4
  -3   8  -2 93.7423 6.60508   1
  -3   8  -2 84.7135 4.78066   5
  -3   8  -2 81.7273 3.75075   3
  -3   8  -2 84.3499 3.81461   3
  -3   8  -2 85.1676 3.40088   4
  -3   8  -2 95.3391 6.75088   1
  -4  -8  -2 724.794 32.8917   1
  -4  -8  -2 676.136 27.6492   4
  -4  -8  -2 714.066 32.9912   1
  -4   8  -2 735.704 27.4046   5
  -4   8  -2 676.748 25.9498   3
   4   8   2 700.451 26.6000   3
  -4   8  -2 656.033 30.3985   1
   4   8   2 601.520 26.2998   3
  -4   8  -2 730.566 30.8283   1
  -4   8  -2 669.979 25.9925   3
  -5  -8  -2 13.4170 2.27144   4
  -5  -8  -2 13.4444 0.80086   5
  -5  -8  -2 16.6084 5.14676   1
  -5  -8  -2 13.4296 5.29887   1
   5   8   2 14.5833 1.88950   3
  -5   8  -2 12.9823 1.52471   3
  -5   8  -2 15.8086 2.07547   5
  -5   8  -2 15.1194 4.52983   1
  -5   8  -2 13.8792 1.59740   3
  -5   8  -2 22.6971 4.92224   1
  -6  -8  -2 99.4165 4.43522   5
  -6  -8  -2 91.5107 6.39921   4
  -6  -8  -2 96.3418 12.1477   1
  -6   8  -2 106.804 5.56978   3
  -6   8  -2 95.2972 6.24682   5
   6   8   2 114.954 6.12791   3
  -6   8  -2 94.0123 11.5516   1
  -7  -8  -2 70.4701 3.69341   5
  -7   8  -2 71.6556 5.36886   5
   7   8   2 68.5646 4.86254   3
  -7   8  -2 70.5700 4.72157   3
  -7  -9   2 77.9299 4.18711   5
   7   9  -2 86.8613 5.49783   3
  -7   9   2 80.9969 5.74647   5
  -7   9   2 84.4038 5.10985   3
  -7   9   2 65.4156 10.8823   1
  -6   9   2 4.24348 1.36999   5
   6   9  -2 4.47329 1.20719   3
   6   9  -2 4.85108 0.74831   5
  -6   9   2 4.54771 1.05800   3
  -6   9   2 3.63011 5.26556   1
  -5  -9   2 84.7863 9.87838   1
  -5   9   2 92.4837 5.46941   5
  -5   9   2 78.7255 8.92641   1
   5   9  -2 91.2538 4.97724   3
   5   9  -2 82.9032 3.82047   5
  -5   9   2 85.8426 4.43648   3
  -5   9   2 90.5729 4.49770   3
   5   9  -2 74.2116 9.03496   1
  -4  -9   2 136.003 10.7453   1
   4   9  -2 125.483 5.98472   3
   4   9  -2 121.400 6.01212   3
  -4   9   2 121.898 5.44321   3
   4   9  -2 127.328 10.0211   1
  -4   9   2 120.778 5.43246   3
  -4   9   2 129.516 6.59740   5
  -4   9   2 134.943 8.89747   1
   4   9  -2 120.264 5.09207   5
  -3  -9   2 22.6150 4.26452   1
  -3   9   2 24.4954 1.32896   3
  -3   9   2 26.3810 3.03697   1
   3   9  -2 26.0859 1.85684   3
  -3   9   2 26.7272 1.34754   3
  -3   9   2 22.4100 2.09784   5
   3   9  -2 22.6848 2.35822   4
   3   9  -2 25.1075 1.43379   5
   3   9  -2 26.3941 1.88561   3
   3   9  -2 25.3653 4.11174   1
  -2  -9   2 211.743 11.7490   1
   2   9  -2 239.450 10.2154   4
   2   9  -2 229.752 11.2667   1
  -2   9   2 219.598 8.79119   4
  -2   9   2 235.944 9.61239   5
   2   9  -2 224.332 8.89828   3
   2   9  -2 210.927 8.80382   5
   2   9  -2 223.220 8.80431   3
   1  -9  -2 153.213 6.67266   4
  -1  -9   2 151.538 6.91843   1
  -1   9   2 151.182 6.49616   5
   1   9  -2 151.562 6.41500   5
  -1   9   2 153.997 6.55103   4
   1   9  -2 145.906 7.07617   4
   0  -9  -2 387.950 15.4680   4
   0   9  -2 382.928 15.3493   4
   0   9   2 385.449 14.4686   5
   0   9  -2 385.010 15.0011   5
   0   9   2 374.819 15.2717   4
  -1  -9  -2 1070.16 41.8785   1
  -1  -9  -2 1098.26 40.9168   4
  -1  -9  -2 1107.28 41.8557   1
  -1   9  -2 1063.09 40.3245   5
   1   9   2 1072.76 39.4199   3
  -1   9  -2 1052.16 40.0754   4
   1   9   2 1087.41 40.7090   4
   1   9   2 1052.55 39.3812   3
  -2  -9  -2 114.635 6.14736   4
  -2  -9  -2 118.033 8.01216   1
  -2  -9  -2 110.127 7.81529   1
   2   9   2 125.985 6.08971   4
  -2   9  -2 112.640 5.65370   5
   2   9   2 101.604 4.92363   3
  -2   9  -2 113.223 4.88654   4
   2   9   2 112.347 5.00106   3
  -3  -9  -2 452.249 22.5349   1
  -3  -9  -2 447.299 22.1846   1
  -3  -9  -2 468.104 19.0118   4
  -3   9  -2 452.599 16.5046   4
   3   9   2 419.153 18.4997   4
  -3   9  -2 448.283 19.6169   1
  -3   9  -2 453.244 16.9628   3
  -3   9  -2 462.324 18.4301   5
  -3   9  -2 437.220 16.9810   3
   3   9   2 467.602 17.7070   3
   3   9   2 442.713 17.6174   3
  -4  -9  -2 47.6114 3.84946   4
  -4  -9  -2 34.0871 6.15065   1
  -4  -9  -2 41.9745 6.86890   1
  -4   9  -2 41.9990 5.56560   1
  -4   9  -2 43.5036 2.59869   3
  -4   9  -2 45.9453 2.61780   3
  -4   9  -2 43.3987 5.55792   1
   4   9   2 49.5743 3.18840   3
  -4   9  -2 46.0538 3.49127   5
  -5  -9  -2 4.77612 1.79917   4
  -5  -9  -2 5.53448 4.55809   1
   5   9   2 4.45402 1.14616   3
  -5   9  -2 2.67513 4.04716   1
  -5   9  -2 5.26617 1.03135   3
  -5   9  -2 3.80836 0.96286   3
  -5   9  -2 3.74557 1.20523   5
  -6  -9  -2 32.6749 8.94313   1
  -6   9  -2 23.6434 6.90534   1
  -6   9  -2 25.1067 3.50464   5
  -6   9  -2 29.7359 2.51890   3
   6   9   2 31.0757 2.93199   3
   7   9   2 0.47809 0.87475   3
   7  10  -2 50.8088 4.23631   3
  -7  10   2 55.6135 3.93671   3
  -6  10   2 87.3184 11.6375   1
  -6  10   2 96.8453 5.30972   3
  -6  10   2 95.6241 6.22451   5
   6  10  -2 104.535 5.92330   3
  -5  10   2 88.4864 4.67551   3
  -5  10   2 82.7832 8.46637   1
  -5  10   2 97.3238 5.83584   5
   5  10  -2 93.5792 5.24693   3
  -5  10   2 100.888 4.80541   3
  -4 -10   2 3.48889 4.02526   1
   4  10  -2 4.46410 1.12672   3
  -4  10   2 2.29091 1.05742   5
  -4  10   2 6.06646 0.89895   3
   4  10  -2 8.36700 3.61008   1
   4  10  -2 4.14272 0.98508   3
  -4  10   2 6.19190 2.52245   1
   4  10  -2 4.65315 0.43390   5
  -4  10   2 4.61885 0.77071   3
  -4  10   2 4.20632 2.12797   1
  -3 -10   2 289.491 15.5733   1
   3  10  -2 275.287 10.3173   5
  -3  10   2 266.990 10.2905   3
  -3  10   2 267.297 10.3068   3
   3  10  -2 271.392 11.0662   3
   3  10  -2 259.407 11.0748   3
  -3  10   2 286.228 11.8757   5
   3  10  -2 275.335 14.4387   1
  -2 -10   2 45.9672 4.44017   1
   2  10  -2 38.0019 3.03156   4
  -2  10   2 38.5955 2.69226   5
  -2  10   2 40.3742 2.15724   4
   2  10  -2 40.0728 2.12754   3
   2  10  -2 40.3956 2.09666   5
   1  10  -2 22.0647 1.86305   5
  -1  10   2 24.4828 1.82316   4
   1  10  -2 23.5753 1.58738   5
   1  10  -2 22.7176 2.10721   4
   0 -10  -2 142.105 6.77843   4
   0  10  -2 144.099 6.65049   4
   0  10   2 138.425 6.58268   4
   0  10   2 143.471 5.71595   5
   0  10  -2 138.162 6.22634   5
  -1 -10  -2 240.525 11.3698   1
  -1 -10  -2 257.938 11.4420   1
  -1 -10  -2 248.650 11.1242   4
  -1  10  -2 262.738 10.8542   4
   1  10   2 242.002 10.8685   4
  -1  10  -2 254.115 10.5893   5
   1  10   2 249.982 9.64710   3
   1  10   2 254.625 9.68877   3
  -2 -10  -2 13.3579 1.87976   4
  -2 -10  -2 13.0399 3.05374   1
  -2 -10  -2 11.4386 3.24452   1
   2  10   2 14.1658 1.27449   3
   2  10   2 15.1433 1.82527   4
  -2  10  -2 14.6890 1.22348   4
  -2  10  -2 19.3317 1.90076   5
   2  10   2 15.7832 1.32689   3
  -3 -10  -2 7.22044 2.90763   1
  -3 -10  -2 3.44017 3.07796   1
  -3 -10  -2 7.37282 1.53958   4
  -3  10  -2 7.66493 0.79353   3
   3  10   2 6.55214 1.16681   3
   3  10   2 9.00181 1.22453   3
  -3  10  -2 7.75377 1.82205   1
  -3  10  -2 7.51516 1.85069   1
  -3  10  -2 6.98391 0.83906   3
  -3  10  -2 9.08161 1.84312   5
  -4 -10  -2 332.193 15.1202   4
  -4 -10  -2 352.173 19.8421   1
   4  10   2 334.629 13.8442   3
  -4  10  -2 339.098 16.5979   1
  -4  10  -2 311.988 13.0617   3
  -4  10  -2 331.785 13.0507   3
  -4  10  -2 309.050 16.1026   1
  -4  10  -2 338.559 14.5669   5
  -5 -10  -2 502.785 22.1918   4
  -5 -10  -2 488.666 28.0580   1
  -5  10  -2 525.647 21.7225   5
   5  10   2 520.463 20.8978   3
  -5  10  -2 491.466 20.1164   3
  -5  10  -2 556.390 20.8917   3
  -5  10  -2 496.176 25.1738   1
  -6  10  -2 13.0503 1.87320   3
  -6  10  -2 8.40926 1.99406   5
  -6  10  -2 7.87449 6.22487   1
  -6  11   2 176.808 9.42272   5
   6  11  -2 167.311 8.80414   3
  -6  11   2 179.026 8.31468   3
  -6  11   2 183.358 13.4625   1
   5  11  -2 47.8541 3.50607   3
  -5  11   2 45.0289 6.56194   1
  -5  11   2 52.0499 3.14755   3
  -5  11   2 53.2460 4.09644   5
  -4 -11   2 145.544 11.3085   1
  -4  11   2 152.882 6.35162   3
  -4  11   2 159.666 7.77326   5
   4  11  -2 136.098 7.35642   3
  -4  11   2 148.390 6.35196   3
   4  11  -2 143.057 7.40524   3
  -3 -11   2 239.899 14.3152   1
  -3 -11   2 266.586 13.9027   1
  -3  11   2 249.933 9.45614   3
   3  11  -2 236.981 10.3000   3
  -3  11   2 254.464 9.48341   3
  -3  11   2 250.115 11.0422   5
   3  11  -2 250.568 10.3062   3
  -2 -11   2 151.011 7.81941   1
  -2  11   2 153.166 7.01641   5
  -2  11   2 154.592 6.36494   4
   2  11  -2 142.971 7.52996   4
   2  11  -2 147.711 6.09851   5
   2  11  -2 155.910 6.06832   5
   1  11  -2 461.943 17.7264   5
  -1  11   2 455.281 18.1366   4
   1  11  -2 470.045 18.8909   4
  -1  11   2 468.518 17.9948   5
   0  11   2 257.883 11.0661   4
   0  11   2 269.079 9.98265   5
   0  11  -2 246.895 11.0264   4
   0  11  -2 262.910 10.6622   5
  -1 -11  -2 645.923 25.9037   4
  -1  11  -2 632.987 24.9379   4
  -1  11  -2 661.148 25.2132   5
   1  11   2 625.932 24.1515   3
   1  11   2 701.822 26.7373   4
   1  11   2 642.022 24.1999   3
  -2 -11  -2 107.084 6.11911   4
  -2 -11  -2 108.438 7.64661   1
  -2 -11  -2 102.678 7.57147   1
  -2  11  -2 102.842 4.68853   4
  -2  11  -2 104.396 5.52408   5
   2  11   2 101.038 4.78214   3
   2  11   2 107.170 4.84327   3
  -3 -11  -2 8.07538 1.69253   4
  -3 -11  -2 4.24667 3.79753   1
   3  11   2 6.88853 1.14967   3
  -3  11  -2 6.55654 0.77023   3
  -3  11  -2 5.78716 1.29221   5
  -3  11  -2 6.34197 0.75337   3
  -4 -11  -2 19.5640 2.69436   4
  -4 -11  -2 21.4649 5.27897   1
  -4  11  -2 17.9578 2.28361   5
  -4  11  -2 14.7582 3.24837   1
  -4  11  -2 20.3526 1.65702   3
   4  11   2 18.6115 2.08359   3
  -4  11  -2 20.7905 1.63368   3
  -5 -11  -2 29.5785 8.18170   1
  -5  11  -2 34.8739 2.90611   3
  -5  11  -2 31.5946 5.74998   1
  -5  11  -2 48.7595 3.95808   5
   5  11   2 38.3561 3.24799   3
  -5 -12   2 52.7209 8.78336   1
  -5  12   2 45.3164 3.81707   5
   5  12  -2 42.4981 3.35321   3
  -5  12   2 44.4430 2.90864   3
  -4 -12   2 148.500 11.4731   1
  -4  12   2 158.187 7.96210   5
  -4  12   2 153.687 6.48858   3
  -4  12   2 139.560 6.41911   3
   4  12  -2 156.430 7.27544   3
  -3 -12   2 7.13821 2.98275   1
  -3  12   2 7.24993 1.33324   5
  -3  12   2 7.35777 0.68201   3
  -3  12   2 8.61728 0.70612   3
   3  12  -2 5.43322 1.14856   3
   3  12  -2 8.25563 1.16782   3
   2  12  -2 0.37207 0.24550   5
   2  12  -2 1.70720 0.51973   3
  -2  12   2 0.02058 0.42976   4
  -2  12   2 0.20536 0.50064   5
   2  12  -2 0.66286 0.54544   3
   2  12  -2 0.75333 0.30110   5
  -1  12   2 14.7469 1.53443   4
   1  12  -2 15.8008 0.87564   3
   1  12  -2 15.5158 0.89588   3
  -1  12   2 12.8831 1.33254   5
   1  12  -2 14.7362 1.26388   5
   1  12  -2 15.9984 2.05968   4
   0  12  -2 217.908 9.94927   4
   0  12   2 225.406 8.60678   5
   0  12   2 227.578 9.98815   4
   0  12  -2 231.013 9.51478   5
   1  12   2 60.1302 2.88461   3
  -1  12  -2 57.6318 3.41812   4
   1  12   2 63.6056 4.01679   4
   1  12   2 59.4626 2.84207   3
  -1  12  -2 59.6270 3.62491   5
  -2 -12  -2 77.0583 6.19822   1
   2  12   2 80.2860 3.98220   3
  -2  12  -2 79.8463 4.70991   5
  -2  12  -2 78.4939 3.82975   4
   2  12   2 82.1996 4.01216   3
  -3 -12  -2 48.4687 7.38295   1
   3  12   2 63.8416 3.66297   3
  -3  12  -2 61.8660 2.94721   3
  -3  12  -2 64.2079 4.34569   5
   3  12   2 63.8097 3.70200   3
  -4 -12  -2 12.7412 5.44081   1
  -4  12  -2 9.14490 1.81560   5
   4  12   2 13.6201 1.87103   3
  -4  12  -2 14.7080 1.36281   3
   5  12   2 31.4743 3.04459   3
  -5  12  -2 30.7964 2.40458   3
  -4 -13   2 4.40413 4.71992   1
   4  13  -2 5.89895 1.24418   3
  -4  13   2 4.42215 0.90260   3
  -4  13   2 4.88401 1.35075   5
  -3 -13   2 38.7010 4.69168   1
  -3  13   2 36.0161 2.93243   5
   3  13  -2 36.2044 2.49100   3
  -3  13   2 36.3630 1.80244   3
   2  13  -2 3.50743 0.77156   3
  -2  13   2 0.95908 0.72544   5
  -2  13   2 3.98599 0.67951   4
   2  13  -2 2.19397 0.72376   3
   1  13  -2 85.2731 3.48538   3
  -1  13   2 79.7096 4.36318   4
   1  13  -2 85.9365 3.89633   5
   1  13  -2 79.9722 3.49826   3
  -1  13   2 81.0787 4.08280   5
   0  13  -2 13.8230 1.47435   5
   0  13   2 13.8192 1.88895   4
   0  13  -2 16.0368 1.63906   5
  -1  13  -2 174.195 7.80007   5
  -1  13  -2 162.585 7.52380   4
   1  13   2 167.950 6.85460   3
   1  13   2 160.537 6.80271   3
   2  13   2 10.7187 1.37052   3
   2  13   2 8.42538 1.21881   3
  -2  13  -2 12.1858 1.65391   5
  -2  13  -2 10.5697 1.15091   4
  -3 -13  -2 13.1988 4.98414   1
  -3  13  -2 16.2137 2.16644   5
  -3  13  -2 19.5092 1.31187   3
   3  13   2 15.8608 1.82779   3
  -4 -13  -2 7.95406 5.88997   1
  -4  13  -2 8.00638 1.13653   3
  -4  13  -2 7.44638 1.71447   5
   4  13   2 5.93136 1.32808   3
  -3  14   2 13.4130 1.91671   5
   2  14  -2 15.6459 1.49395   3
  -2  14   2 14.5470 1.80700   5
  -1  14   2 15.8262 1.67007   4
   1  14  -2 13.4828 1.14998   5
   0  14   2 21.8376 2.24174   4
   0  14  -2 26.5434 2.49889   4
   0  14  -2 20.9242 1.86317   5
   0  14   2 21.9230 1.29240   3
  -1  14  -2 398.297 15.7274   5
  -1  14  -2 356.374 15.4015   4
   1  14   2 388.621 14.7871   3
   2  14   2 -0.4032 0.57914   3
  -2  14  -2 0.18565 0.88679   5
  -9   0   3 -0.0899 8.68296   1
  -9   0   3 0.46684 1.06282   3
  -9   0   3 1.06254 1.17197   5
   9   0  -3 1.18545 0.91140   3
   9   0  -3 -3.2363 8.14126   1
  -8   0   3 99.6922 6.27291   5
   8   0  -3 105.172 5.86554   3
   8   0  -3 110.421 5.78112   4
  -8   0   3 105.392 6.21621   3
   8   0  -3 95.1054 12.7061   1
   7   0  -3 1.08508 0.74493   4
  -7   0   3 4.25450 4.68967   1
  -7   0   3 0.82746 0.77277   5
   7   0  -3 0.80775 0.81500   3
   7   0  -3 -3.6745 3.78405   1
  -7   0   3 0.12053 0.70335   3
  -6   0   3 2328.55 95.4764   1
   6   0  -3 2515.40 86.2472   4
   6   0  -3 2271.46 93.8278   1
   6   0  -3 2213.24 86.3374   5
  -5   0   3 -1.5904 1.58215   1
   5   0  -3 0.16983 0.36590   3
   5   0  -3 -0.3988 0.34612   5
  -5   0   3 0.61881 0.56856   5
   5   0  -3 0.43697 2.20070   1
  -5   0   3 0.30925 0.41946   3
  -5   0   3 0.47655 0.46866   3
   5   0  -3 0.24094 0.42577   3
   5   0  -3 0.10713 0.36035   4
   4   0  -3 2866.11 114.724   1
  -4   0   3 3132.77 116.003   1
  -3   0   3 0.93099 0.35596   3
   3   0  -3 0.05867 0.26683   3
   3   0  -3 0.99622 0.37366   5
   3   0  -3 0.68029 1.36380   1
  -3   0   3 0.48367 0.34184   5
   3   0  -3 0.99219 0.37363   3
  -3   0   3 0.00567 0.98600   1
  -3   0   3 -0.0781 0.24663   3
  -2   0   3 4607.30 176.680   2
   2   0  -3 4736.85 176.687   2
  -1   0   3 0.70552 0.80390   1
  -1   0   3 1.17328 0.31857   5
   1   0  -3 1.76689 0.95730   1
  -1   0   3 0.95954 0.27106   3
   1   0  -3 0.62622 0.25890   3
  -1   0   3 0.32890 0.21052   3
   0   0   3 2516.46 92.0058   2
   0   0  -3 2269.91 91.7229   2
   1   0   3 1.22744 0.32566   4
  -1   0  -3 1.26330 0.33615   4
   1   0   3 0.08509 0.82677   1
  -1   0  -3 0.61001 0.61603   1
   1   0   3 0.54320 0.22651   3
  -2   0  -3 1331.99 52.8431   1
  -3   0  -3 1.57343 0.51736   4
   3   0   3 0.94068 0.39161   4
  -3   0  -3 0.83924 1.14800   1
  -3   0  -3 1.63058 0.49872   3
  -3   0  -3 1.23573 1.62511   1
   3   0   3 1.57112 0.47375   3
  -3   0  -3 0.51402 0.35511   5
  -3   0  -3 0.63158 0.37851   3
  -4   0  -3 1281.01 54.7575   1
  -4   0  -3 1400.79 49.2054   3
  -4   0  -3 1299.50 55.2612   1
   4   0   3 1293.66 48.9543   3
  -5   0  -3 -0.5832 0.38789   3
  -5   0  -3 -0.4719 2.71142   1
  -5   0  -3 -0.1623 0.46647   5
  -5   0  -3 0.60311 0.52961   4
   5   0   3 1.57256 0.78425   3
   5   0   3 0.36916 0.56057   3
  -5   0  -3 1.93135 3.08237   1
   5   0   3 0.20687 0.46773   4
  -6   0  -3 560.318 22.6345   4
   6   0   3 563.251 22.3818   3
  -6   0  -3 555.853 23.5718   5
  -6   0  -3 517.933 29.9357   1
   6   0   3 576.579 22.3501   4
  -6   0  -3 609.193 22.7851   3
  -6   0  -3 554.262 30.5484   1
   7   0   3 0.71612 0.72940   3
  -7   0  -3 1.08563 5.61136   1
  -7   0  -3 0.10384 0.73927   4
  -7   0  -3 0.70911 0.81975   5
  -7   0  -3 -3.6770 5.32506   1
  -7   0  -3 0.02338 0.93306   3
   7   0   3 -0.6589 0.65665   4
  -8   0  -3 469.485 30.4363   1
  -8   0  -3 455.989 19.3242   5
   8   0   3 434.148 18.6240   3
  -8   0  -3 455.937 30.8015   1
  -8   0  -3 427.951 18.9033   4
  -9  -1   3 165.562 21.3590   1
   9  -1  -3 205.378 9.68023   3
  -9  -1   3 180.946 10.9877   3
   9   1  -3 209.035 10.0096   3
  -9   1   3 212.397 10.5431   3
   9   1  -3 191.410 19.6804   1
  -9   1   3 219.077 10.8684   5
  -9   1   3 192.260 21.1446   1
   8  -1  -3 295.170 21.1889   1
  -8  -1   3 240.178 21.4520   1
  -8  -1   3 280.079 13.0294   5
  -8  -1   3 290.157 12.8964   3
   8  -1  -3 272.804 12.2726   3
   8  -1  -3 276.576 12.6455   4
   8   1  -3 287.271 12.6603   3
  -8   1   3 279.971 22.6017   1
   8   1  -3 293.442 21.2638   1
  -8   1   3 284.296 13.2515   5
  -8   1   3 286.670 12.9573   3
   7  -1  -3 701.272 26.3314   4
  -7  -1   3 706.172 27.0709   3
  -7  -1   3 694.843 27.1826   5
  -7  -1   3 616.347 35.4574   1
   7  -1  -3 685.737 26.5536   3
   7  -1  -3 658.621 34.3908   1
  -7   1   3 618.656 27.1255   5
   7   1  -3 702.819 26.8643   3
   7   1  -3 684.530 34.7293   1
  -7   1   3 664.841 36.1699   1
  -7   1   3 708.699 27.1058   3
  -6  -1   3 101.947 5.60804   5
   6  -1  -3 95.1141 9.97586   1
  -6  -1   3 99.5298 10.8658   1
  -6  -1   3 101.001 5.51377   3
   6  -1  -3 104.251 5.14013   3
   6  -1  -3 103.940 5.28840   3
   6  -1  -3 107.056 5.65665   5
   6  -1  -3 114.413 5.23520   4
  -6   1   3 81.4840 10.0662   1
  -6   1   3 106.487 5.82970   5
  -6   1   3 108.817 5.62511   3
   6   1  -3 118.631 10.9424   1
   6   1  -3 105.966 5.51322   5
   6   1  -3 107.838 5.48131   4
   6   1  -3 111.974 5.55666   3
   5  -1  -3 269.129 11.0693   3
   5  -1  -3 266.842 11.3732   5
  -5  -1   3 278.878 11.4690   5
  -5  -1   3 245.309 10.9843   3
   5  -1  -3 273.177 16.3277   1
  -5  -1   3 301.398 17.7234   1
   5  -1  -3 271.982 10.9504   4
   5  -1  -3 270.076 10.9686   3
  -5  -1   3 265.190 11.2879   3
   5   1  -3 263.178 11.1980   3
  -5   1   3 288.801 11.3947   3
   5   1  -3 245.594 11.0235   3
   5   1  -3 276.529 11.3118   4
  -5   1   3 278.859 17.1298   1
  -5   1   3 248.661 11.5048   3
   5   1  -3 280.513 11.3403   5
  -5   1   3 267.300 11.5569   5
   5   1  -3 273.899 16.4229   1
  -4  -1   3 66.0683 6.70807   1
  -4  -1   3 53.4217 3.05623   5
  -4  -1   3 53.5402 2.87791   3
   4  -1  -3 50.7245 5.45358   1
   4  -1  -3 51.8418 2.77192   3
   4  -1  -3 47.7751 2.96637   5
  -4  -1   3 47.5513 2.90218   3
   4  -1  -3 55.6602 2.81174   4
  -4   1   3 59.2535 3.25445   5
  -4   1   3 50.8579 2.84786   3
   4   1  -3 56.1023 5.99295   1
   4   1  -3 45.8890 2.81492   3
   4   1  -3 51.2395 2.97601   5
  -4   1   3 55.4748 3.00745   3
  -4   1   3 50.3797 6.04789   1
   4   1  -3 53.3863 2.94931   3
   3  -1  -3 598.817 22.1254   3
  -3  -1   3 575.319 22.1293   3
   3  -1  -3 552.107 22.0334   3
  -3  -1   3 573.363 26.4314   1
  -3  -1   3 627.455 22.4455   5
   3  -1  -3 608.462 26.1975   1
   3  -1  -3 576.939 22.3721   5
  -3   1   3 574.502 22.1465   3
  -3   1   3 565.206 22.2089   3
  -3   1   3 590.277 26.3547   1
   3   1  -3 614.247 22.2803   3
  -3   1   3 590.499 22.5103   5
   3   1  -3 601.899 26.3541   1
   2  -1  -3 1.39412 0.39790   5
   2  -1  -3 1.66977 0.38093   3
  -2  -1   3 1.84529 0.39465   3
   2  -1  -3 2.17666 0.40312   3
  -2  -1   3 1.05118 0.35081   5
   2  -1  -3 -1.1853 0.79946   1
  -2  -1   3 1.61733 1.12864   1
  -2  -1   3 1.22931 0.35923   3
  -2   1   3 3.16939 0.58229   5
   2   1  -3 1.08098 0.32786   3
   2   1  -3 1.50579 0.38081   3
   2   1  -3 1.59596 0.40076   5
  -2   1   3 1.29450 1.10627   1
  -2   1   3 2.32312 0.42480   3
  -2   1   3 1.03698 0.32842   3
  -1  -1   3 3972.16 143.152   2
   1  -1  -3 3638.06 139.648   2
  -1   1   3 3606.66 139.449   2
   1   1  -3 3581.93 139.760   2
   0  -1  -3 1823.79 68.3573   2
   0   1  -3 1550.88 67.6011   2
   0   1   3 1826.36 68.2043   2
  -1  -1  -3 1111.46 47.6776   1
   1  -1   3 1333.39 47.9543   1
   1   1   3 1251.57 47.9787   1
  -1   1  -3 1212.07 47.7703   1
  -2  -1  -3 272.779 14.4869   1
  -2  -1  -3 270.145 11.2354   3
   2  -1   3 299.845 11.2916   4
   2  -1   3 291.787 11.1950   3
   2  -1   3 298.249 11.4040   3
  -2  -1  -3 286.655 11.4614   4
  -2  -1  -3 315.412 11.3397   3
   2   1   3 282.233 11.4155   4
  -2   1  -3 285.293 11.2348   3
   2   1   3 298.016 11.2616   3
   2   1   3 291.776 11.3183   3
  -2   1  -3 277.369 11.1929   3
  -2   1  -3 285.616 11.2614   4
  -2   1  -3 289.513 14.5276   1
  -3  -1  -3 2768.94 96.9833   1
  -3  -1  -3 2354.10 96.4353   1
  -3   1  -3 2382.56 96.2940   1
  -3   1  -3 2502.40 96.1398   1
   4  -1   3 35.7848 2.33351   4
  -4  -1  -3 41.6238 5.76771   1
  -4  -1  -3 39.4603 2.56420   3
  -4  -1  -3 37.4829 2.45663   5
  -4  -1  -3 35.9686 2.40595   3
  -4  -1  -3 36.4765 5.22372   1
   4  -1   3 38.5419 2.40895   3
  -4  -1  -3 39.5179 2.65572   4
   4  -1   3 35.8469 2.28218   3
  -4   1  -3 40.9910 2.50519   4
   4   1   3 37.5102 2.51903   4
  -4   1  -3 38.9299 2.45444   3
   4   1   3 39.1020 2.52688   3
  -4   1  -3 38.2626 6.05554   1
  -4   1  -3 41.4711 2.56176   3
  -4   1  -3 39.1629 5.50825   1
  -4   1  -3 38.1682 2.61536   5
   4   1   3 40.4296 2.44602   3
  -5  -1  -3 123.351 10.7817   1
  -5  -1  -3 103.935 5.54081   4
  -5  -1  -3 97.1062 9.90799   1
   5  -1   3 104.043 5.23153   3
  -5  -1  -3 113.649 5.51579   5
   5  -1   3 103.283 5.05815   3
  -5  -1  -3 113.201 5.53667   3
   5  -1   3 104.555 5.14467   4
  -5   1  -3 100.188 9.81662   1
   5   1   3 109.435 5.45249   4
  -5   1  -3 103.309 5.55746   5
  -5   1  -3 104.416 5.41867   3
   5   1   3 107.599 5.43181   3
  -5   1  -3 106.803 5.33868   4
  -6  -1  -3 197.130 9.13178   4
  -6  -1  -3 170.578 15.0758   1
   6  -1   3 194.389 8.66570   3
   6  -1   3 196.417 8.58753   4
  -6  -1  -3 201.513 9.07485   3
  -6  -1  -3 193.358 8.96544   5
  -6   1  -3 182.840 9.07145   5
  -6   1  -3 181.230 8.87771   3
   6   1   3 194.218 8.90546   4
  -6   1  -3 176.103 14.8866   1
  -6   1  -3 197.363 15.8238   1
  -6   1  -3 195.104 8.79573   4
  -7  -1  -3 1.46910 0.85623   4
  -7  -1  -3 -4.1733 5.28887   1
  -7  -1  -3 0.43139 5.61557   1
   7  -1   3 -0.0480 0.59651   3
  -7  -1  -3 -0.2354 0.78037   3
  -7  -1  -3 -0.2669 0.70888   5
   7  -1   3 1.66924 0.92256   4
   7   1   3 0.44752 0.77486   3
  -7   1  -3 1.46208 0.89500   5
  -7   1  -3 0.06902 5.49885   1
  -7   1  -3 0.78561 0.79200   3
  -7   1  -3 -0.1863 0.72697   4
  -7   1  -3 2.91283 5.47540   1
  -8  -1  -3 248.114 12.0016   5
  -8  -1  -3 255.635 12.1189   4
  -8  -1  -3 234.106 22.2345   1
  -8  -1  -3 252.567 12.0499   3
  -8  -1  -3 274.948 23.2424   1
   8  -1   3 258.755 11.5596   3
  -8   1  -3 243.579 11.6325   4
  -8   1  -3 246.246 12.3649   5
   8   1   3 258.741 11.8237   3
  -8   1  -3 255.961 13.2324   3
  -8   1  -3 280.304 22.8900   1
   9  -2  -3 48.7027 4.00685   4
  -9  -2   3 50.5362 4.16395   5
  -9  -2   3 41.2956 12.0801   1
   9  -2  -3 44.7085 3.55856   3
  -9   2   3 44.0972 11.5841   1
  -9   2   3 56.2038 4.64503   5
  -9   2   3 51.4046 4.21772   3
   9   2  -3 49.6209 11.7281   1
   8  -2  -3 45.6525 9.14363   1
   8  -2  -3 46.4469 3.01948   4
  -8  -2   3 45.0756 3.67993   3
  -8  -2   3 45.0368 10.2433   1
  -8  -2   3 43.7463 3.69946   5
   8  -2  -3 50.0357 3.32580   3
  -8   2   3 58.4216 11.3039   1
  -8   2   3 46.1863 3.97861   5
   8   2  -3 48.5810 3.69589   3
   8   2  -3 50.6219 10.1123   1
  -8   2   3 41.4919 3.59957   3
  -7  -2   3 2.70989 0.94312   3
   7  -2  -3 -2.1887 3.94663   1
   7  -2  -3 3.16325 0.90745   3
  -7  -2   3 3.43209 5.12273   1
   7  -2  -3 2.94062 0.77312   4
  -7  -2   3 1.68009 0.84050   5
   7   2  -3 2.71805 0.96650   4
   7   2  -3 0.36169 4.38195   1
  -7   2   3 1.51053 1.03464   5
  -7   2   3 1.98875 1.02107   3
  -7   2   3 3.69622 4.75251   1
   7   2  -3 1.02399 0.83382   3
  -6  -2   3 886.321 45.7851   1
   6  -2  -3 1018.57 37.5326   3
  -6  -2   3 983.915 38.1460   3
   6  -2  -3 1008.67 45.1767   1
   6  -2  -3 1009.21 37.5196   4
   6  -2  -3 975.663 37.6757   3
  -6  -2   3 1054.23 38.3890   5
   6   2  -3 1017.04 45.7626   1
  -6   2   3 992.384 38.6129   5
   6   2  -3 1038.84 38.3359   4
   6   2  -3 931.880 37.9463   5
  -6   2   3 1053.73 46.8478   1
  -6   2   3 1027.58 38.2724   3
   6   2  -3 1001.75 38.1744   3
   5  -2  -3 144.253 6.32297   3
  -5  -2   3 145.483 6.85022   5
  -5  -2   3 145.960 6.62074   3
   5  -2  -3 140.142 6.38122   4
  -5  -2   3 144.430 11.8845   1
   5  -2  -3 144.028 6.45434   3
   5  -2  -3 166.573 11.5985   1
  -5  -2   3 147.971 6.79181   3
  -5   2   3 152.346 7.16175   5
  -5   2   3 160.850 11.9720   1
  -5   2   3 143.252 6.77942   3
   5   2  -3 140.348 11.2118   1
   5   2  -3 143.510 6.75957   3
   5   2  -3 140.598 6.67039   3
   5   2  -3 147.880 6.93383   4
   5   2  -3 152.099 6.78110   5
  -4  -2   3 935.268 36.1110   5
  -4  -2   3 914.591 35.8414   3
   4  -2  -3 954.797 36.2543   5
  -4  -2   3 935.467 41.7044   1
  -4  -2   3 996.126 36.1107   3
   4  -2  -3 990.075 40.9511   1
   4  -2  -3 944.986 35.6472   3
   4  -2  -3 981.992 35.6558   4
  -4   2   3 896.841 41.0617   1
   4   2  -3 1080.24 36.4943   4
   4   2  -3 1006.37 36.1460   3
  -4   2   3 929.039 35.9064   3
  -4   2   3 1000.23 36.4659   5
  -4   2   3 921.665 36.0099   3
   4   2  -3 916.018 40.9798   1
   4   2  -3 933.023 36.0224   5
   4   2  -3 995.923 36.1069   3
  -3  -2   3 982.177 40.7307   1
   3  -2  -3 895.943 36.1652   5
   3  -2  -3 949.852 39.8042   1
   3   2  -3 1052.81 40.7279   1
  -3   2   3 977.500 40.3032   1
  -2  -2   3 85.6784 6.30795   1
  -2  -2   3 91.6374 3.91760   3
   2  -2  -3 86.9365 3.67968   3
   2  -2  -3 91.1180 3.68458   3
   2  -2  -3 91.3147 4.06664   5
  -2  -2   3 91.4537 3.81821   3
  -2  -2   3 91.5657 4.02038   5
  -2   2   3 85.7322 3.80601   3
   2   2  -3 89.7169 3.91097   3
  -2   2   3 89.0950 4.08867   5
   2   2  -3 82.0828 6.14754   1
   2   2  -3 88.8525 3.98346   5
  -2   2   3 88.8358 6.21387   1
   2   2  -3 88.2612 3.92932   3
  -2   2   3 91.9915 3.88095   3
  -1  -2   3 1491.56 57.7642   1
   1   2  -3 1531.40 57.9027   1
  -1   2   3 1500.19 57.6124   1
   0  -2  -3 172.803 6.75757   5
   0  -2  -3 174.454 6.93685   4
   0  -2   3 176.897 6.61062   3
   0  -2  -3 169.287 6.70164   3
   0  -2   3 174.205 8.70766   1
   0  -2   3 173.527 6.58929   3
   0  -2  -3 171.958 6.63640   3
   0   2   3 176.253 6.71671   3
   0   2  -3 164.534 8.72576   1
   0   2  -3 177.438 6.72541   3
   0   2   3 164.434 8.71708   1
   0   2   3 177.745 6.95153   4
   0   2  -3 175.082 6.71959   3
   0   2   3 181.701 6.79310   5
   0   2   3 170.296 6.79554   3
   1  -2   3 34.7038 1.62732   3
  -1  -2  -3 34.6435 3.47570   1
  -1  -2  -3 33.1165 1.95046   4
   1  -2   3 33.8569 3.24717   1
   1  -2   3 34.3403 1.61699   3
  -1  -2  -3 32.5203 1.76551   3
  -1  -2  -3 34.3887 1.73026   3
   1   2   3 36.2807 1.84554   3
  -1   2  -3 35.7906 1.81594   4
  -1   2  -3 36.1521 1.73221   3
  -1   2  -3 30.7472 3.24658   1
   1   2   3 31.4550 1.90734   4
  -1   2  -3 35.5506 1.72207   3
   1   2   3 30.3664 3.30759   1
   1   2   3 34.8110 1.76508   3
  -2  -2  -3 3.09435 0.59833   3
  -2  -2  -3 4.60191 1.65409   1
   2  -2   3 3.52821 0.50169   3
   2  -2   3 3.19256 0.53377   4
  -2  -2  -3 2.89033 1.62494   1
  -2  -2  -3 3.42924 0.59175   3
  -2  -2  -3 3.04026 0.64435   4
   2  -2   3 3.64927 0.52658   3
   2   2   3 4.63223 0.76738   4
   2   2   3 2.71695 0.53946   3
  -2   2  -3 2.57293 1.47737   1
   2   2   3 3.34005 0.57596   3
  -2   2  -3 3.12967 0.51860   4
  -2   2  -3 3.67483 0.58596   3
  -3  -2  -3 303.091 11.8124   5
  -3  -2  -3 268.878 15.5597   1
   3  -2   3 308.591 11.6785   3
  -3  -2  -3 302.271 12.2996   4
   3  -2   3 301.203 11.7339   3
  -3  -2  -3 292.170 11.8991   3
   3  -2   3 305.269 11.7795   4
  -3  -2  -3 313.551 12.0160   3
  -3   2  -3 291.385 11.8683   3
  -3   2  -3 333.808 16.4442   1
   3   2   3 302.059 12.0334   3
   3   2   3 320.312 12.2770   4
  -3   2  -3 311.927 12.2721   5
   3   2   3 275.672 11.8477   3
  -3   2  -3 293.607 15.5742   1
  -3   2  -3 286.109 11.8474   3
   4  -2   3 749.947 27.4561   3
  -4  -2  -3 699.302 33.6514   1
  -4  -2  -3 691.876 27.6945   3
  -4  -2  -3 708.540 28.1610   4
  -4  -2  -3 817.686 34.3139   1
   4  -2   3 739.942 27.6101   3
   4  -2   3 762.955 27.5778   4
  -4  -2  -3 779.003 27.9511   3
  -4  -2  -3 784.326 27.8180   5
   4   2   3 683.347 27.9544   4
   4   2   3 745.893 27.9395   3
  -4   2  -3 717.909 27.6032   4
  -4   2  -3 689.949 33.1658   1
   4   2   3 698.311 28.2060   3
  -4   2  -3 687.029 27.6929   3
  -4   2  -3 651.321 32.5412   1
  -4   2  -3 775.138 27.8899   3
  -4   2  -3 758.514 28.2076   5
   5  -2   3 122.838 5.49472   4
  -5  -2  -3 114.669 5.70488   5
  -5  -2  -3 114.427 6.06316   4
  -5  -2  -3 110.471 10.5477   1
   5  -2   3 116.281 5.52392   3
  -5  -2  -3 123.949 10.7590   1
  -5  -2  -3 123.093 5.90578   3
   5   2   3 115.439 5.89106   4
  -5   2  -3 112.930 10.4740   1
  -5   2  -3 117.045 5.56503   4
   5   2   3 114.344 5.83875   3
  -5   2  -3 112.083 10.6377   1
  -5   2  -3 115.950 6.06783   5
  -5   2  -3 113.207 5.76653   3
  -6  -2  -3 71.3164 4.31947   5
  -6  -2  -3 71.4109 9.94330   1
   6  -2   3 73.8661 4.03975   4
  -6  -2  -3 68.9551 9.04875   1
   6  -2   3 78.8929 4.19120   3
  -6  -2  -3 69.9749 4.59127   4
   6   2   3 70.8095 4.42518   4
  -6   2  -3 68.2309 4.51061   5
  -6   2  -3 73.5321 9.96404   1
  -6   2  -3 70.0189 9.72348   1
  -6   2  -3 73.7400 4.19205   4
   6   2   3 74.9852 4.45908   3
  -6   2  -3 78.8176 4.60380   3
  -7  -2  -3 255.372 11.6470   5
  -7  -2  -3 247.189 11.6251   3
  -7  -2  -3 219.844 11.6707   4
   7  -2   3 263.320 11.1963   3
   7  -2   3 265.968 11.0781   4
  -7  -2  -3 275.467 20.8407   1
  -7  -2  -3 238.361 19.1290   1
  -7   2  -3 259.273 12.0896   5
  -7   2  -3 302.660 12.1347   3
  -7   2  -3 237.085 11.7163   4
  -7   2  -3 250.230 19.8527   1
   7   2   3 258.920 11.7047   3
   8  -2   3 72.3877 4.33235   3
  -8  -2  -3 64.2406 5.65660   4
  -8  -2  -3 73.9597 13.4427   1
   8  -2   3 69.4519 4.14422   4
  -8  -2  -3 64.3975 4.62946   5
  -8  -2  -3 61.7658 12.6209   1
  -8  -2  -3 67.6161 4.90871   3
   8   2   3 57.5002 4.45317   3
  -8   2  -3 65.7446 4.35003   4
  -8   2  -3 56.8953 4.75826   5
  -8   2  -3 61.6910 4.68853   3
  -8   2  -3 71.1733 12.8815   1
  -9  -3   3 61.2688 4.78657   3
  -9  -3   3 57.4591 4.72046   5
  -9  -3   3 73.1711 14.6130   1
   9   3  -3 49.4895 9.92308   1
  -9   3   3 63.8709 4.86121   3
   9   3  -3 67.6160 4.87551   3
  -9   3   3 58.4692 5.10952   5
  -8  -3   3 454.603 18.9842   5
   8  -3  -3 435.151 17.8994   3
   8  -3  -3 426.517 17.5375   4
   8  -3  -3 475.638 27.6243   1
  -8  -3   3 452.093 18.8355   3
  -8  -3   3 389.118 28.8785   1
   8   3  -3 447.292 18.9197   3
   8   3  -3 497.035 28.9638   1
  -8   3   3 444.587 19.0197   3
  -8   3   3 468.198 19.7275   5
  -8   3   3 444.387 29.1574   1
  -7  -3   3 51.1963 4.15211   3
   7  -3  -3 43.7946 2.90028   3
   7  -3  -3 50.0230 2.88021   4
  -7  -3   3 52.8297 9.58577   1
   7  -3  -3 50.3022 3.14452   3
  -7   3   3 58.2273 3.87242   3
  -7   3   3 58.6317 4.20765   5
   7   3  -3 44.3067 8.34217   1
   7   3  -3 49.3033 3.63957   3
  -7   3   3 61.2271 9.71722   1
   6  -3  -3 19.5561 5.07323   1
   6  -3  -3 21.7994 1.75261   3
  -6  -3   3 24.4855 2.28248   5
   6  -3  -3 23.2276 1.88360   3
   6  -3  -3 25.8293 1.74636   4
  -6  -3   3 24.1013 2.21721   3
  -6  -3   3 13.6080 5.32385   1
  -6   3   3 14.0794 5.30563   1
   6   3  -3 17.1422 5.36649   1
   6   3  -3 21.0555 2.23325   3
   6   3  -3 19.1895 2.33519   5
  -6   3   3 19.9447 2.38885   5
  -6   3   3 23.5269 2.28452   3
   5  -3  -3 122.824 9.88116   1
   5  -3  -3 132.081 5.55708   3
  -5  -3   3 122.983 5.92989   3
  -5  -3   3 116.521 5.90906   5
  -5  -3   3 123.816 11.0681   1
   5  -3  -3 132.562 5.44063   3
   5  -3  -3 125.650 5.32551   4
   5  -3  -3 117.949 6.08866   5
  -5   3   3 114.135 6.06130   3
  -5   3   3 132.539 6.06777   3
   5   3  -3 121.629 5.87095   5
  -5   3   3 120.171 10.4907   1
   5   3  -3 128.301 6.29631   4
  -5   3   3 126.501 6.37301   5
   5   3  -3 129.065 6.03663   3
   5   3  -3 118.260 10.3925   1
   5   3  -3 128.721 6.07611   3
   4  -3  -3 77.0817 4.07736   5
   4  -3  -3 75.5168 3.37691   4
   4  -3  -3 55.3023 5.99169   1
  -4  -3   3 71.3076 3.84127   5
  -4  -3   3 74.8124 3.68349   3
  -4  -3   3 81.6731 7.72939   1
   4  -3  -3 78.3384 3.41317   3
  -4  -3   3 72.9223 3.80723   3
   4  -3  -3 78.3017 3.48233   3
  -4   3   3 75.6483 7.22300   1
  -4   3   3 76.1748 3.76306   3
   4   3  -3 76.8175 7.19954   1
   4   3  -3 81.5758 3.89375   5
  -4   3   3 76.2541 3.84884   3
   4   3  -3 75.9899 4.17883   4
   4   3  -3 75.2246 3.92897   3
   4   3  -3 80.7197 3.96772   3
  -4   3   3 81.9941 4.26455   5
  -3  -3   3 371.369 14.6939   3
   3  -3  -3 364.042 14.9440   5
  -3  -3   3 378.884 14.5490   3
   3  -3  -3 376.357 14.2464   3
  -3  -3   3 378.183 14.8107   5
   3  -3  -3 372.389 14.2261   3
  -3  -3   3 361.112 18.7540   1
   3   3  -3 401.510 14.8363   5
   3   3  -3 397.523 18.9110   1
  -3   3   3 389.006 18.6225   1
  -3   3   3 374.946 14.6678   3
   3   3  -3 390.738 15.2993   4
  -3   3   3 392.826 15.1355   5
  -3   3   3 380.529 14.6430   3
   3   3  -3 384.461 14.8255   3
  -2  -3   3 670.725 24.8547   3
   2  -3  -3 644.927 27.7521   1
   2  -3  -3 592.920 25.1203   5
  -2  -3   3 743.103 28.9881   1
  -2   3   3 681.635 28.2310   1
  -2   3   3 671.851 25.2847   5
  -2   3   3 683.795 24.8968   3
   2   3  -3 695.174 25.1397   5
   2   3  -3 664.016 28.3529   1
   1  -3  -3 2891.77 110.321   2
  -1  -3   3 2982.28 110.766   2
   1   3  -3 2769.79 110.547   2
  -1   3   3 2910.79 110.331   2
   0  -3   3 3451.69 142.800   2
   0  -3  -3 3908.35 143.950   2
   0   3   3 4107.06 144.121   2
   0   3  -3 3819.97 143.736   2
   1  -3   3 0.46543 0.83554   1
  -1  -3  -3 1.50169 0.42701   4
  -1   3  -3 3.33578 0.41895   3
   1   3   3 1.93810 0.48261   4
   1   3   3 1.85064 1.18029   1
   1   3   3 2.45530 0.44104   3
  -1   3  -3 2.26990 0.41581   4
  -1   3  -3 1.91982 1.01954   1
   1   3   3 1.59651 0.37208   3
  -1   3  -3 2.65204 0.38502   3
   2  -3   3 81.1634 3.30912   3
  -2  -3  -3 76.3331 6.11057   1
   2  -3   3 83.9924 3.31402   3
  -2  -3  -3 76.9432 3.60829   3
  -2  -3  -3 79.9197 3.61555   3
  -2  -3  -3 76.5433 4.00182   4
  -2  -3  -3 78.6379 6.36015   1
  -2   3  -3 80.8570 6.14790   1
   2   3   3 78.3208 3.73838   3
  -2   3  -3 81.1445 3.60182   3
  -2   3  -3 83.2060 5.86671   1
  -2   3  -3 81.5889 3.56885   4
   2   3   3 80.9543 3.70156   3
  -2   3  -3 87.1981 3.60899   3
   2   3   3 75.7380 4.25808   4
  -3  -3  -3 528.932 20.5677   4
   3  -3   3 509.392 19.7732   4
  -3  -3  -3 498.908 19.9378   3
  -3  -3  -3 534.268 20.0710   3
  -3  -3  -3 526.902 24.6156   1
  -3  -3  -3 537.572 19.8103   5
   3  -3   3 524.994 19.6307   3
  -3  -3  -3 526.307 24.8938   1
  -3   3  -3 538.639 19.9631   3
  -3   3  -3 511.884 19.7623   4
  -3   3  -3 506.989 19.9333   3
  -3   3  -3 526.773 20.4376   5
   3   3   3 524.769 20.4271   4
   3   3   3 524.495 20.1627   3
  -3   3  -3 567.936 24.7537   1
  -3   3  -3 488.921 23.6606   1
   3   3   3 531.211 20.0901   3
  -4  -3  -3 2.57146 1.95949   1
  -4  -3  -3 1.93846 2.47548   1
  -4  -3  -3 2.67415 0.82420   4
   4  -3   3 4.98486 0.77081   3
  -4  -3  -3 2.72317 0.64006   5
  -4  -3  -3 2.48492 0.77847   3
  -4  -3  -3 1.99374 0.62664   3
  -4   3  -3 2.09420 0.78832   5
  -4   3  -3 3.69180 0.76519   3
  -4   3  -3 3.44990 0.65925   4
  -4   3  -3 1.14809 2.02033   1
   4   3   3 2.65362 0.77575   4
  -4   3  -3 2.96828 0.68627   3
   4   3   3 2.80096 0.77367   3
  -4   3  -3 4.59441 2.49634   1
  -5  -3  -3 188.258 14.2115   1
   5  -3   3 186.822 7.81486   3
   5  -3   3 173.032 8.09438   4
   5  -3   3 179.047 7.64052   3
  -5  -3  -3 194.099 8.36728   3
  -5  -3  -3 191.661 8.14908   5
  -5  -3  -3 178.756 14.0608   1
  -5  -3  -3 183.582 8.73877   4
  -5   3  -3 185.099 8.28233   3
   5   3   3 183.097 8.35412   3
  -5   3  -3 179.460 8.63508   5
  -5   3  -3 173.711 13.1561   1
  -5   3  -3 199.790 14.1106   1
  -5   3  -3 172.349 7.81806   4
  -6  -3  -3 291.403 19.9584   1
   6  -3   3 293.255 12.0645   4
   6  -3   3 276.833 11.8690   3
  -6  -3  -3 288.563 12.6973   3
  -6  -3  -3 301.859 20.2932   1
  -6  -3  -3 294.204 13.2667   4
   6  -3   3 303.300 12.1522   3
  -6  -3  -3 291.613 12.5723   5
  -6   3  -3 303.979 20.5578   1
  -6   3  -3 304.870 13.2821   5
  -6   3  -3 282.886 12.1943   4
   6   3   3 287.542 12.8059   3
  -6   3  -3 314.112 12.9345   3
  -6   3  -3 319.142 20.1575   1
  -7  -3  -3 136.258 7.12307   3
   7  -3   3 127.903 6.31441   4
  -7  -3  -3 133.006 15.0392   1
   7  -3   3 134.526 6.42144   3
  -7  -3  -3 136.057 6.95154   5
  -7  -3  -3 138.911 7.61441   4
  -7   3  -3 133.444 14.4392   1
   7   3   3 131.681 7.16340   3
  -7   3  -3 132.306 7.16512   3
  -7   3  -3 130.306 6.51564   4
  -7   3  -3 129.731 14.5853   1
  -7   3  -3 142.930 7.67429   5
   8  -3   3 212.080 9.48548   3
  -8  -3  -3 216.186 22.0481   1
  -8  -3  -3 206.571 10.9539   4
  -8  -3  -3 212.720 21.4219   1
  -8  -3  -3 215.970 10.3994   3
  -8  -3  -3 227.683 10.4884   5
  -8   3  -3 200.346 10.8298   5
  -8   3  -3 212.839 9.81446   4
  -8   3  -3 210.989 21.0018   1
   8   3   3 214.555 10.5746   3
  -8   3  -3 214.864 10.6235   3
  -9  -4   3 10.7596 1.85338   3
  -9  -4   3 11.5285 2.05012   5
   9   4  -3 8.28058 1.89854   3
  -9   4   3 4.84996 1.91080   3
   8  -4  -3 279.895 11.2153   3
   8  -4  -3 267.852 11.0191   3
  -8  -4   3 255.782 12.2912   5
  -8  -4   3 281.529 12.3365   3
   8  -4  -3 301.119 20.6743   1
  -8  -4   3 293.592 23.7778   1
  -8   4   3 280.070 27.5574   1
  -8   4   3 259.763 14.0687   5
  -8   4   3 273.612 12.6382   3
   8   4  -3 266.630 12.5930   3
  -7  -4   3 149.638 7.39222   5
   7  -4  -3 151.412 6.20438   4
  -7  -4   3 116.065 14.2538   1
   7  -4  -3 149.629 13.9112   1
   7  -4  -3 148.872 6.31657   3
  -7  -4   3 149.893 7.29093   3
  -7   4   3 153.639 7.61299   3
  -7   4   3 147.491 7.99940   5
   7   4  -3 146.144 7.52003   3
   7   4  -3 129.328 13.3602   1
  -7   4   3 132.242 13.8452   1
  -6  -4   3 31.9421 2.52250   3
   6  -4  -3 37.6236 2.04374   3
   6  -4  -3 34.8411 5.97325   1
  -6  -4   3 43.7190 7.90864   1
  -6  -4   3 33.9478 2.62230   5
   6  -4  -3 36.1926 1.92062   4
   6  -4  -3 34.8205 2.06651   3
  -6   4   3 34.3466 6.85583   1
   6   4  -3 27.2396 6.14445   1
   6   4  -3 31.9801 2.84132   4
   6   4  -3 33.4335 3.16454   3
  -6   4   3 33.6154 2.71757   3
  -6   4   3 35.4730 3.04499   5
   6   4  -3 34.8647 2.53961   5
  -5  -4   3 2698.00 109.052   1
  -5   4   3 2661.36 107.902   1
   5   4  -3 2895.42 108.600   1
   4  -4  -3 242.655 9.18737   4
  -4  -4   3 247.297 9.91272   3
  -4  -4   3 249.114 10.0116   5
   4  -4  -3 261.565 14.0124   1
   4  -4  -3 238.382 9.09229   3
   4  -4  -3 240.840 10.2609   5
  -4  -4   3 252.440 15.1328   1
   4  -4  -3 236.986 9.07688   3
  -4  -4   3 234.204 9.65477   3
   4   4  -3 234.610 14.3625   1
  -4   4   3 234.861 9.81600   3
   4   4  -3 230.044 10.0114   3
  -4   4   3 230.462 14.1067   1
   4   4  -3 239.909 9.90219   5
   4   4  -3 249.608 10.1115   3
  -4   4   3 240.392 10.4344   5
  -4   4   3 241.683 9.92013   3
   4   4  -3 252.997 10.5726   4
  -3  -4   3 579.723 22.0474   5
   3  -4  -3 553.490 22.2420   5
  -3  -4   3 581.354 21.7969   3
  -3  -4   3 565.684 26.5017   1
   3  -4  -3 590.773 21.3857   4
   3  -4  -3 594.410 25.5481   1
  -3   4   3 595.342 22.4634   5
   3   4  -3 611.476 26.4981   1
   3   4  -3 560.734 22.0565   3
   3   4  -3 595.736 22.0375   5
  -3   4   3 595.835 22.1471   3
  -3   4   3 609.054 21.9175   3
   3   4  -3 565.137 22.5817   4
   3   4  -3 532.463 22.3211   3
  -3   4   3 592.599 26.0209   1
  -2  -4   3 2001.23 81.3027   1
   2  -4  -3 2101.54 80.5542   1
   2   4  -3 2251.89 81.5486   1
  -2   4   3 2157.70 80.9619   1
   1  -4  -3 642.383 25.7473   1
   1  -4  -3 648.722 23.4439   5
  -1  -4   3 619.184 25.9031   1
  -1   4   3 610.287 25.5288   1
   1   4  -3 641.482 23.5647   5
   1   4  -3 670.903 26.1284   1
  -1   4   3 610.056 23.0462   3
  -1   4   3 616.254 23.4498   5
   1   4  -3 596.853 23.1588   3
   0  -4  -3 3191.36 121.074   2
   0  -4   3 3291.19 120.392   2
   0   4  -3 3142.91 120.713   2
   0   4   3 3124.66 120.883   2
   1  -4   3 65.6015 4.70816   1
  -1  -4  -3 68.8481 2.77108   5
  -1  -4  -3 74.0435 3.54026   4
  -1  -4  -3 73.8181 5.33203   1
   1   4   3 64.4734 5.07580   1
  -1   4  -3 65.4799 2.84105   3
   1   4   3 72.8003 3.14602   3
   1   4   3 67.1954 3.02427   3
  -1   4  -3 69.1838 2.87108   3
  -1   4  -3 53.0466 4.56797   1
   1   4   3 68.5365 3.43348   4
  -2  -4  -3 1636.31 65.7274   1
  -2   4  -3 1709.57 65.5980   1
  -2   4  -3 1722.58 65.0907   1
  -3  -4  -3 1031.16 39.4702   3
  -3  -4  -3 1040.48 40.2688   4
  -3  -4  -3 1136.10 45.3098   1
  -3  -4  -3 1057.49 44.6472   1
   3  -4   3 1069.42 38.7258   3
  -3   4  -3 1056.68 39.2691   4
  -3   4  -3 1046.64 39.4943   3
  -3   4  -3 1164.96 44.5672   1
   3   4   3 999.371 39.6172   3
   3   4   3 1042.28 40.1386   4
  -3   4  -3 1083.76 43.7653   1
   3   4   3 1071.02 39.7868   3
  -4  -4  -3 20.7697 1.50814   5
   4  -4   3 17.5270 1.17340   3
   4  -4   3 20.6283 1.42440   4
  -4  -4  -3 17.7072 1.63265   3
  -4  -4  -3 22.0452 2.12158   4
  -4  -4  -3 19.2907 4.48175   1
  -4  -4  -3 13.6864 4.06142   1
   4  -4   3 19.8106 1.23453   3
  -4  -4  -3 20.3418 1.73136   3
  -4   4  -3 17.2693 3.92364   1
   4   4   3 20.7559 1.83189   3
   4   4   3 24.5359 1.84841   3
  -4   4  -3 16.0944 3.84211   1
   4   4   3 21.5336 2.01166   4
  -4   4  -3 20.6926 1.97337   5
  -4   4  -3 19.0856 1.62279   3
  -4   4  -3 20.4818 1.66616   3
  -5  -4  -3 640.846 25.5388   5
   5  -4   3 685.366 24.8900   3
  -5  -4  -3 645.907 25.5949   3
   5  -4   3 681.380 24.9724   3
   5  -4   3 695.070 25.2066   4
  -5  -4  -3 666.804 33.3541   1
  -5  -4  -3 650.035 25.7145   3
  -5  -4  -3 629.073 32.9628   1
  -5  -4  -3 669.266 26.5879   4
  -5   4  -3 651.419 26.4322   5
  -5   4  -3 745.543 25.9960   3
  -5   4  -3 619.637 26.0225   3
  -5   4  -3 681.633 32.7015   1
   5   4   3 644.316 26.2179   4
  -5   4  -3 664.706 25.2210   4
   5   4   3 655.147 25.9877   3
  -5   4  -3 675.359 32.5740   1
  -6  -4  -3 26.4170 2.71203   4
  -6  -4  -3 30.1259 2.33446   5
   6  -4   3 23.8409 1.77041   3
  -6  -4  -3 27.7505 7.21400   1
  -6  -4  -3 20.9309 6.46334   1
  -6  -4  -3 26.1451 2.32929   3
   6  -4   3 25.8358 1.94720   4
  -6   4  -3 21.2461 5.99086   1
  -6   4  -3 28.7125 2.49424   3
  -6   4  -3 27.7748 2.03522   4
  -6   4  -3 24.8740 2.65751   5
  -6   4  -3 25.1541 6.21286   1
   6   4   3 23.7845 2.42035   3
   7  -4   3 113.334 5.22858   3
  -7  -4  -3 80.6686 12.8183   1
   7  -4   3 111.062 5.34367   4
  -7  -4  -3 99.3297 13.9277   1
  -7  -4  -3 107.909 5.86005   5
  -7  -4  -3 109.274 6.00762   3
  -7  -4  -3 114.911 6.90181   4
  -7   4  -3 107.455 5.43630   4
  -7   4  -3 114.251 6.79459   5
  -7   4  -3 115.938 6.31525   3
   7   4   3 107.279 6.24821   3
  -7   4  -3 101.321 12.8725   1
  -8  -4  -3 96.0671 5.74802   5
  -8  -4  -3 103.368 16.0962   1
  -8  -4  -3 96.5614 5.93494   3
  -8  -4  -3 93.6458 16.4667   1
   8   4   3 95.2633 6.03827   3
  -8   4  -3 94.2976 6.42911   5
  -8   4  -3 99.5607 6.12144   3
  -8  -5   3 345.213 15.1114   5
   8  -5  -3 339.009 22.9406   1
  -8  -5   3 305.260 25.6129   1
   8   5  -3 359.379 16.4944   3
   8   5  -3 355.048 24.5962   1
  -8   5   3 321.229 25.4405   1
  -8   5   3 374.825 15.7129   3
  -8   5   3 359.243 16.2518   5
   7  -5  -3 146.776 5.80519   4
  -7  -5   3 153.536 15.7510   1
  -7  -5   3 152.155 7.41728   5
  -7   5   3 145.819 14.3184   1
  -7   5   3 150.657 7.60948   3
   7   5  -3 142.835 7.08171   5
  -7   5   3 147.719 8.09860   5
   7   5  -3 148.712 7.72612   3
   7   5  -3 155.809 14.0919   1
   6  -5  -3 1346.02 48.7184   4
   6  -5  -3 1398.22 57.1992   1
  -6  -5   3 1375.57 50.3625   5
  -6  -5   3 1276.61 49.8142   3
  -6  -5   3 1362.06 50.2252   3
  -6  -5   3 1413.69 60.4765   1
   6  -5  -3 1322.97 48.7308   4
  -6   5   3 1329.05 50.4633   3
  -6   5   3 1391.23 51.3102   5
   6   5  -3 1259.25 50.0161   5
   6   5  -3 1330.70 58.2924   1
  -6   5   3 1269.07 58.0385   1
   6   5  -3 1343.32 50.6413   3
  -5  -5   3 1349.08 50.8127   3
  -5  -5   3 1391.19 51.0166   5
   5  -5  -3 1264.23 51.3200   5
  -5  -5   3 1390.96 50.6028   3
   5  -5  -3 1381.99 56.7064   1
  -5  -5   3 1309.43 58.5934   1
  -5   5   3 1331.04 50.8871   3
   5   5  -3 1402.40 50.8992   5
   5   5  -3 1445.17 52.0393   4
  -5   5   3 1365.13 57.7096   1
  -5   5   3 1340.30 51.7360   5
  -5   5   3 1370.17 51.0688   3
   5   5  -3 1393.33 58.0871   1
   5   5  -3 1348.17 51.2152   3
   5   5  -3 1420.08 51.3247   3
   4  -5  -3 807.685 35.6336   1
   4  -5  -3 815.081 31.7833   5
  -4  -5   3 888.512 38.1466   1
  -4  -5   3 814.457 30.9469   3
  -4  -5   3 811.021 31.1003   3
   4   5  -3 841.102 31.5849   3
   4   5  -3 839.411 31.5921   3
   4   5  -3 827.820 31.3299   5
  -4   5   3 793.176 31.2264   3
   4   5  -3 862.228 32.2712   4
  -4   5   3 785.959 36.2688   1
  -4   5   3 821.116 31.3224   3
  -4   5   3 841.410 32.0735   5
   4   5  -3 950.818 37.8119   1
   3  -5  -3 16.4506 3.07211   1
   3  -5  -3 17.4113 1.54670   5
  -3  -5   3 18.4512 1.39325   5
   3  -5  -3 19.3559 0.91543   4
  -3  -5   3 11.9072 3.12485   1
  -3  -5   3 19.0150 1.07742   3
  -3  -5   3 20.2170 1.05619   3
  -3   5   3 18.6209 1.30093   3
  -3   5   3 18.3253 3.32403   1
   3   5  -3 18.2804 1.40712   5
   3   5  -3 20.0537 1.48015   3
  -3   5   3 20.2291 1.70259   5
   3   5  -3 18.9037 1.47850   3
  -3   5   3 19.1533 1.29910   3
   3   5  -3 14.2863 3.29158   1
   3   5  -3 20.7612 1.85404   4
   2  -5  -3 1979.64 70.7933   1
  -2  -5   3 1955.40 72.0582   1
  -2   5   3 1648.42 72.0243   1
   2   5  -3 1834.28 71.4250   1
  -1  -5   3 350.497 15.6007   1
   1  -5  -3 345.087 13.1590   4
   1  -5  -3 357.051 15.2967   1
   1  -5  -3 342.254 13.1352   5
  -1   5   3 372.656 16.3847   1
  -1   5   3 338.777 13.1975   5
   1   5  -3 350.843 15.5499   1
  -1   5   3 339.166 12.6053   3
  -1   5   3 335.249 13.1212   4
   1   5  -3 338.844 12.7934   3
   1   5  -3 329.685 13.2731   5
   1   5  -3 335.805 12.8157   3
  -1   5   3 337.581 12.6272   3
   0  -5  -3 250.798 10.0809   4
   0  -5   3 240.331 11.3913   1
   0  -5  -3 268.150 13.2672   1
   0  -5  -3 245.963 9.50471   5
   0   5  -3 255.025 9.22841   3
   0   5   3 255.778 10.0747   4
   0   5  -3 243.414 11.6733   1
   0   5   3 249.500 9.42130   3
   0   5  -3 251.589 9.21942   3
   0   5   3 257.759 9.50495   3
   0   5   3 249.218 11.7592   1
   0   5   3 249.850 9.55588   5
   1  -5   3 678.760 25.8609   1
  -1  -5  -3 626.300 23.0207   5
  -1  -5  -3 627.356 26.7109   1
  -1  -5  -3 631.077 24.1749   4
  -1   5  -3 641.819 23.2140   3
   1   5   3 595.995 24.5054   4
  -1   5  -3 693.139 26.2937   1
  -1   5  -3 596.141 23.1654   3
   1   5   3 611.108 23.4604   3
   1   5   3 629.457 23.5682   3
  -2  -5  -3 910.407 32.6860   3
  -2  -5  -3 889.887 37.1308   1
  -2  -5  -3 916.999 32.7038   3
  -2  -5  -3 908.967 32.6367   5
  -2  -5  -3 903.084 32.6069   5
  -2  -5  -3 924.096 37.6281   1
  -2   5  -3 862.141 32.9451   3
  -2   5  -3 911.544 33.0020   3
   2   5   3 874.435 33.2505   3
  -2   5  -3 917.552 36.6596   1
  -2   5  -3 883.199 33.0445   4
   2   5   3 851.076 33.8107   4
  -2   5  -3 875.451 35.9511   1
  -3  -5  -3 838.368 37.6043   1
  -3  -5  -3 896.114 32.1920   5
  -3  -5  -3 882.483 32.4445   3
  -3  -5  -3 885.646 33.6009   4
  -3  -5  -3 882.272 32.4400   3
  -3   5  -3 859.859 32.5519   3
  -3   5  -3 871.162 32.2965   4
   3   5   3 878.197 33.4306   4
  -3   5  -3 884.700 36.7384   1
  -3   5  -3 863.741 36.9659   1
   3   5   3 821.887 32.7507   3
  -3   5  -3 872.132 33.3319   5
  -3   5  -3 903.894 32.5558   3
   3   5   3 883.547 32.9222   3
  -4  -5  -3 1061.51 46.4221   1
  -4  -5  -3 1040.61 39.4658   3
  -4  -5  -3 1066.89 39.2281   5
  -4  -5  -3 1111.78 40.7688   4
  -4  -5  -3 1054.27 46.3209   1
   4   5   3 1035.02 39.8077   3
   4   5   3 1104.78 40.0492   3
  -4   5  -3 1046.99 39.1070   4
  -4   5  -3 1045.27 44.9909   1
  -4   5  -3 1143.75 39.7234   3
   4   5   3 1068.80 41.1775   4
  -4   5  -3 1053.30 39.6226   3
  -4   5  -3 1027.68 40.3484   5
  -4   5  -3 951.771 44.6754   1
  -5  -5  -3 216.920 15.9317   1
  -5  -5  -3 220.268 9.33518   3
  -5  -5  -3 224.461 9.08991   5
  -5  -5  -3 219.443 9.24075   3
  -5  -5  -3 216.611 10.3004   4
  -5   5  -3 215.131 14.8111   1
  -5   5  -3 229.156 9.53370   3
  -5   5  -3 197.950 9.64183   3
  -5   5  -3 205.091 9.09833   4
   5   5   3 213.696 10.1213   4
  -5   5  -3 229.785 15.2224   1
   5   5   3 196.570 10.1719   3
  -5   5  -3 230.667 10.2532   5
  -6  -5  -3 12.3326 1.51904   5
  -6  -5  -3 7.41211 5.57361   1
  -6  -5  -3 17.9967 2.32639   4
   6  -5   3 12.9587 0.66296   3
  -6  -5  -3 12.1429 1.73549   3
  -6  -5  -3 15.9939 6.07571   1
   6   5   3 13.0883 1.80722   3
  -6   5  -3 15.3643 5.40666   1
  -6   5  -3 12.4315 1.73807   3
  -6   5  -3 10.6033 1.91217   5
  -6   5  -3 12.3883 5.13239   1
  -6   5  -3 11.5110 1.24108   4
  -7  -5  -3 2.73574 7.30431   1
  -7  -5  -3 5.80054 1.24758   5
  -7  -5  -3 6.40546 6.81165   1
   7  -5   3 5.63279 0.65597   3
  -7  -5  -3 6.20756 1.63350   4
  -7  -5  -3 6.89884 1.40097   3
  -7   5  -3 6.69806 1.58744   3
  -7   5  -3 6.17502 1.02394   4
  -7   5  -3 4.58216 1.63750   5
   7   5   3 4.53288 1.31740   3
  -7   5  -3 3.54413 5.79197   1
  -8  -5  -3 41.1503 3.41296   5
  -8  -5  -3 38.1046 3.34484   3
   8   5   3 40.8646 3.68554   3
  -8   5  -3 45.3454 3.78527   3
  -8  -6   3 46.4105 3.55630   5
  -8  -6   3 41.7758 3.69255   3
   8  -6  -3 28.9367 9.57039   1
  -8   6   3 46.2695 10.3238   1
  -8   6   3 45.3990 4.23687   5
  -8   6   3 56.7457 4.68048   3
   8   6  -3 45.0180 3.99609   3
  -7  -6   3 512.014 20.8771   3
   7  -6  -3 521.722 28.4397   1
  -7  -6   3 530.756 21.1588   5
   7   6  -3 558.191 21.8285   3
   7   6  -3 507.604 20.8245   5
  -7   6   3 503.788 29.9946   1
  -7   6   3 553.767 22.4626   5
   7   6  -3 512.891 29.5781   1
  -7   6   3 528.589 21.5545   3
  -6  -6   3 352.579 14.3072   5
  -6  -6   3 359.929 22.8191   1
   6  -6  -3 345.028 19.8231   1
  -6  -6   3 340.667 13.9856   3
  -6   6   3 338.123 15.2105   5
   6   6  -3 358.146 14.7900   3
  -6   6   3 336.537 21.1744   1
  -6   6   3 343.387 15.1730   3
   6   6  -3 358.950 21.4621   1
   6   6  -3 339.198 14.0673   5
  -5  -6   3 904.214 31.8332   5
  -5  -6   3 924.491 40.3186   1
  -5  -6   3 821.046 31.0867   3
   5  -6  -3 815.513 39.5819   1
  -5  -6   3 830.661 31.2557   3
   5   6  -3 805.205 31.4857   5
   5   6  -3 806.515 38.3521   1
  -5   6   3 845.663 38.1072   1
   5   6  -3 846.289 32.0678   3
  -5   6   3 808.102 31.6115   3
   5   6  -3 820.443 32.6676   4
  -5   6   3 808.198 32.5325   5
  -5   6   3 827.379 31.7482   3
  -4  -6   3 234.826 14.9276   1
  -4  -6   3 239.577 8.96583   3
  -4  -6   3 226.648 10.0201   5
   4  -6  -3 236.346 13.1383   1
  -4  -6   3 233.462 8.90642   3
   4   6  -3 220.146 9.75025   3
  -4   6   3 231.190 9.53615   3
  -4   6   3 235.981 15.5223   1
   4   6  -3 237.091 9.86080   3
   4   6  -3 262.653 14.9895   1
  -4   6   3 220.598 9.42995   3
   4   6  -3 230.548 9.52276   5
   4   6  -3 234.149 10.5062   4
  -4   6   3 236.317 10.3326   5
  -3  -6   3 168.631 11.2409   1
   3  -6  -3 184.398 9.91443   1
   3  -6  -3 173.630 7.56521   5
   3  -6  -3 189.882 6.47491   4
  -3  -6   3 174.898 7.21664   5
  -3   6   3 169.005 6.93307   3
  -3   6   3 167.335 10.3376   1
   3   6  -3 170.074 8.00074   4
  -3   6   3 175.764 7.75743   5
  -3   6   3 175.830 6.97289   3
   3   6  -3 156.281 10.6117   1
   3   6  -3 162.794 7.13924   5
   3   6  -3 166.210 7.29892   3
   3   6  -3 171.910 7.26759   3
   2  -6  -3 332.718 14.6597   1
  -2  -6   3 302.696 17.3060   1
   2  -6  -3 325.151 12.7031   5
   2  -6  -3 319.974 12.2003   4
   2   6  -3 304.199 12.4967   5
  -2   6   3 316.907 11.9472   3
   2   6  -3 325.545 13.2806   4
  -2   6   3 308.711 12.1688   4
  -2   6   3 346.645 13.4283   5
   2   6  -3 331.744 12.3600   3
   2   6  -3 309.491 12.3878   3
   2   6  -3 326.453 15.5907   1
  -2   6   3 318.970 11.9828   3
  -2   6   3 335.077 14.9901   1
  -1  -6   3 918.889 36.6798   1
   1  -6  -3 895.957 34.1541   5
   1  -6  -3 935.017 36.1706   1
  -1   6   3 928.278 36.0448   1
   1   6  -3 887.959 33.7518   3
   1   6  -3 970.477 36.7287   1
  -1   6   3 948.702 34.2988   5
   1   6  -3 951.662 35.5536   4
   1   6  -3 896.921 34.3664   5
  -1   6   3 908.693 34.2321   4
   0  -6  -3 251.328 12.2483   1
   0  -6   3 262.259 11.7148   1
   0  -6  -3 262.579 9.89143   5
   0  -6  -3 261.812 10.6031   4
   0   6   3 276.011 10.6066   4
   0   6   3 262.804 9.95275   5
   0   6  -3 271.838 12.0288   1
   0   6   3 256.199 9.75287   3
   0   6   3 248.649 12.0677   1
  -1  -6  -3 373.703 16.3723   1
  -1  -6  -3 350.381 14.2169   4
  -1  -6  -3 357.240 16.6062   1
   1  -6   3 373.612 15.4111   1
  -1   6  -3 369.882 15.8577   1
   1   6   3 349.347 13.4830   3
   1   6   3 351.366 14.1324   4
  -1   6  -3 335.166 12.9714   3
   1   6   3 337.541 13.3918   3
  -1   6  -3 348.136 12.9911   3
  -2  -6  -3 1427.94 55.6876   1
  -2  -6  -3 1343.66 55.7185   1
   2   6   3 1393.81 52.2805   4
  -2   6  -3 1388.29 54.7043   1
  -2   6  -3 1437.55 54.2519   1
  -3  -6  -3 1987.27 77.2638   1
  -3  -6  -3 1898.01 77.0996   1
  -3  -6  -3 1947.53 70.7458   3
   3   6   3 1877.85 71.5731   3
  -3   6  -3 2037.09 75.7291   1
  -3   6  -3 1923.11 75.8837   1
  -4  -6  -3 502.813 26.5440   1
  -4  -6  -3 512.123 21.4927   4
  -4  -6  -3 548.911 20.0607   3
  -4  -6  -3 538.342 26.8564   1
  -4  -6  -3 519.732 19.7798   5
  -4  -6  -3 545.401 20.0501   3
  -4   6  -3 510.609 20.3213   3
   4   6   3 513.008 20.6142   3
  -4   6  -3 532.261 25.5074   1
   4   6   3 521.655 21.3004   4
   4   6   3 555.979 20.8550   3
  -4   6  -3 535.109 21.2908   5
  -4   6  -3 519.439 20.3258   3
  -4   6  -3 529.761 25.4062   1
  -4   6  -3 520.899 19.7293   4
  -5  -6  -3 123.287 11.7698   1
  -5  -6  -3 120.484 5.39853   5
  -5  -6  -3 128.465 12.0864   1
  -5  -6  -3 123.666 5.65920   3
  -5  -6  -3 122.701 5.68358   3
  -5  -6  -3 113.984 6.73685   4
  -5   6  -3 127.301 11.0955   1
   5   6   3 120.296 6.25793   3
  -5   6  -3 165.973 18.3365   1
  -5   6  -3 101.689 6.00576   3
  -5   6  -3 120.960 5.09594   4
  -5   6  -3 122.963 6.67692   5
  -5   6  -3 130.888 6.03785   3
  -6  -6  -3 227.968 10.3246   3
  -6  -6  -3 237.261 19.1735   1
  -6  -6  -3 255.819 11.9832   4
  -6  -6  -3 241.920 10.1837   5
  -6  -6  -3 238.592 18.5083   1
  -6   6  -3 253.585 17.5692   1
  -6   6  -3 249.569 10.8547   3
   6   6   3 243.812 11.1491   3
  -6   6  -3 240.745 11.5771   5
  -6   6  -3 239.534 25.7789   1
  -6   6  -3 232.637 9.55046   4
  -7  -6  -3 2.99263 1.06795   3
  -7  -6  -3 3.93831 0.96211   5
  -7  -6  -3 -0.1092 7.27105   1
  -7  -6  -3 3.46154 1.32055   4
  -7   6  -3 11.8357 7.68666   1
  -7   6  -3 2.57930 1.08032   3
  -8  -7   3 198.230 8.81607   5
  -8   7   3 182.651 10.0675   5
  -8   7   3 147.962 9.62830   3
   8   7  -3 184.982 9.43246   3
   7  -7  -3 130.291 12.2718   1
  -7  -7   3 131.791 6.52316   5
  -7  -7   3 131.511 5.96823   3
  -7  -7   3 132.823 6.12335   3
   7   7  -3 131.697 7.12164   3
  -7   7   3 136.945 7.70835   5
  -7   7   3 111.538 16.0701   1
  -7   7   3 133.395 7.04394   3
   7   7  -3 125.505 6.30874   5
  -6  -7   3 57.2562 9.11841   1
  -6  -7   3 54.6681 3.35485   5
  -6  -7   3 54.2070 2.89363   3
   6  -7  -3 52.8651 7.15560   1
  -6  -7   3 48.8688 2.74304   3
   6   7  -3 52.5428 8.26081   1
  -6   7   3 54.8458 8.46040   1
   6   7  -3 58.0739 3.83684   3
   6   7  -3 53.4561 3.16694   5
  -6   7   3 54.8680 4.08937   5
  -5  -7   3 2.29167 0.68263   5
   5  -7  -3 3.39798 2.46353   1
  -5  -7   3 1.48622 0.32718   3
  -5  -7   3 1.05099 0.30866   3
  -5  -7   3 -4.5346 3.04658   1
  -5   7   3 0.35729 0.57579   3
   5   7  -3 1.15699 3.19704   1
  -5   7   3 0.95761 0.59067   3
   5   7  -3 3.10406 0.76030   5
  -5   7   3 4.39574 3.77778   1
   5   7  -3 1.35285 0.65597   3
  -5   7   3 1.60314 0.85650   5
   4  -7  -3 296.817 15.5585   1
  -4  -7   3 308.246 12.1065   5
   4  -7  -3 292.701 12.6589   5
  -4  -7   3 307.108 17.8624   1
  -4   7   3 295.047 12.0054   3
  -4   7   3 292.198 12.0190   3
  -4   7   3 296.903 16.4893   1
   4   7  -3 294.828 12.0012   5
   4   7  -3 304.141 12.4551   3
   4   7  -3 318.359 12.4903   3
  -4   7   3 321.575 13.0922   5
   4   7  -3 323.400 17.4788   1
   4   7  -3 297.211 13.1887   4
   3  -7  -3 438.270 19.0791   1
   3  -7  -3 435.554 16.8145   5
  -3  -7   3 392.809 20.8790   1
  -3   7   3 419.060 19.5353   1
   3   7  -3 430.596 16.4346   3
   3   7  -3 429.563 17.4013   4
  -3   7   3 407.554 15.9535   3
  -3   7   3 426.966 15.9991   3
   3   7  -3 391.751 16.3916   3
  -3   7   3 440.420 17.0410   5
   3   7  -3 445.087 20.7327   1
   3   7  -3 422.548 16.2753   5
  -2  -7   3 85.2383 6.64819   1
   2  -7  -3 85.7021 4.20154   5
   2  -7  -3 84.1288 5.45180   1
   2  -7  -3 88.3364 3.85623   4
  -2   7   3 86.5444 3.42484   3
  -2   7   3 84.6149 4.31755   5
   2   7  -3 86.9985 4.74192   4
   2   7  -3 94.9604 4.00934   3
  -2   7   3 86.4030 3.79527   4
   2   7  -3 87.4973 4.07822   5
   2   7  -3 93.4770 3.91454   3
  -2   7   3 89.6582 3.45318   3
   2   7  -3 96.2121 6.62468   1
  -2   7   3 92.8260 5.74340   1
   1  -7  -3 1101.62 40.0031   5
   1  -7  -3 1125.77 41.6778   1
  -1  -7   3 1057.35 42.3156   1
  -1   7   3 1106.54 41.4881   1
   1   7  -3 1087.15 39.4691   3
   1   7  -3 1003.33 39.4617   3
   1   7  -3 1067.61 40.2650   5
  -1   7   3 1113.96 40.1358   5
   1   7  -3 1104.66 40.8136   4
  -1   7   3 1065.34 40.1183   4
   0  -7  -3 754.768 29.9104   1
   0  -7  -3 743.326 28.1492   4
   0   7  -3 724.352 28.1395   4
   0   7   3 756.251 27.3313   5
   0   7   3 736.770 27.0545   3
   0   7  -3 731.824 29.0546   1
  -1  -7  -3 535.701 23.8770   1
  -1  -7  -3 568.277 23.6028   1
  -1  -7  -3 543.163 21.5958   4
   1   7   3 541.616 21.4742   4
  -1   7  -3 546.931 23.7383   1
   1   7   3 558.232 20.7084   3
  -1   7  -3 578.334 22.2128   1
   1   7   3 546.217 20.6239   3
  -2  -7  -3 524.063 23.7340   1
  -2  -7  -3 524.747 20.7957   4
  -2  -7  -3 527.326 24.0376   1
   2   7   3 525.580 19.8665   3
  -2   7  -3 490.814 22.3355   1
  -2   7  -3 498.953 21.9120   1
   2   7   3 533.643 19.8343   3
  -2   7  -3 533.201 19.6557   4
   2   7   3 519.945 20.6432   4
  -2   7  -3 518.360 20.4671   5
  -2   7  -3 519.540 19.3602   3
  -2   7  -3 523.736 19.3544   3
  -3  -7  -3 5.38268 2.68389   1
  -3  -7  -3 8.39650 3.04780   1
  -3  -7  -3 9.30148 1.59825   4
  -3   7  -3 8.68302 0.72889   4
  -3   7  -3 7.25464 0.89181   3
  -3   7  -3 6.95223 0.86750   3
   3   7   3 7.44758 1.02976   3
   3   7   3 6.82493 1.06407   3
  -3   7  -3 3.60122 1.98425   1
  -3   7  -3 12.2152 1.52099   5
  -3   7  -3 10.9124 2.78349   1
  -4  -7  -3 103.193 6.02032   4
  -4  -7  -3 104.263 10.1158   1
  -4  -7  -3 106.105 4.09228   5
  -4  -7  -3 106.736 3.94414   3
  -4  -7  -3 118.476 10.3073   1
   4   7   3 100.073 5.27515   3
  -4   7  -3 102.429 8.64627   1
  -4   7  -3 107.709 8.92594   1
   4   7   3 104.403 5.57765   3
  -4   7  -3 97.9060 4.18516   4
  -4   7  -3 102.776 4.87883   3
   4   7   3 100.383 6.30697   4
  -4   7  -3 97.0557 4.85049   3
  -4   7  -3 105.805 5.76894   5
  -5  -7  -3 78.1146 3.72823   3
  -5  -7  -3 82.9682 9.93734   1
  -5  -7  -3 79.3532 3.74482   3
  -5  -7  -3 76.3380 3.59845   5
  -5  -7  -3 89.5751 10.1218   1
  -5  -7  -3 78.5743 5.25491   4
  -5   7  -3 74.7556 4.27166   3
  -5   7  -3 76.1551 8.45762   1
  -5   7  -3 80.8943 3.19516   4
  -5   7  -3 74.2100 8.22742   1
  -5   7  -3 79.8067 5.06881   5
   5   7   3 81.8990 4.69076   3
  -6  -7  -3 135.524 5.93194   5
  -6  -7  -3 132.600 6.06152   3
  -6  -7  -3 108.562 13.3157   1
  -6  -7  -3 130.884 7.76481   4
  -6   7  -3 127.755 7.45040   5
  -6   7  -3 131.560 6.73315   3
   6   7   3 140.142 7.16099   3
  -7  -7  -3 395.410 40.9883   1
  -7  -7  -3 451.663 18.2601   5
   7   7   3 478.937 19.8578   3
  -7   7  -3 487.978 19.5415   3
  -7   7  -3 451.727 28.0340   1
  -8  -8   3 24.0293 2.96015   5
  -8   8   3 22.2214 2.78643   3
   7  -8  -3 7.89693 5.83532   1
  -7  -8   3 11.0589 1.53401   5
  -7   8   3 12.6528 1.83490   3
  -7   8   3 17.1173 7.75026   1
   7   8  -3 9.14956 1.80959   3
  -7   8   3 11.1158 2.51828   5
  -6  -8   3 152.237 6.71080   5
   6  -8  -3 134.736 10.9699   1
  -6   8   3 142.947 13.3181   1
   6   8  -3 144.100 6.46980   5
   6   8  -3 139.135 7.28628   3
  -6   8   3 130.896 7.67620   5
  -6   8   3 153.219 7.13107   3
   5  -8  -3 7.87052 3.32359   1
  -5  -8   3 12.1115 4.53871   1
  -5  -8   3 8.76753 1.09810   5
   5   8  -3 9.08068 1.05935   5
  -5   8   3 8.01563 1.21003   3
   5   8  -3 3.56998 4.39983   1
  -5   8   3 7.39218 1.12145   3
  -5   8   3 7.97833 4.13417   1
  -5   8   3 7.70042 1.64702   5
  -4  -8   3 762.578 37.0709   1
   4  -8  -3 804.860 31.4708   5
   4  -8  -3 841.109 34.2657   1
  -4   8   3 815.230 30.6614   3
  -4   8   3 815.237 30.6516   3
  -4   8   3 814.672 35.4229   1
   4   8  -3 891.750 36.9232   1
   4   8  -3 800.061 32.1128   4
   4   8  -3 807.222 31.1288   3
  -4   8   3 827.912 31.8163   5
  -3  -8   3 35.4111 5.38929   1
   3  -8  -3 36.1692 3.78389   1
   3  -8  -3 34.8520 2.51721   5
  -3   8   3 34.9259 1.87850   3
   3   8  -3 41.2948 2.21700   5
  -3   8   3 36.4110 4.03619   1
   3   8  -3 37.9971 2.36912   3
   3   8  -3 39.3969 3.39822   4
  -3   8   3 36.6809 2.64990   5
  -3   8   3 36.7234 1.91966   3
   3   8  -3 41.6749 5.17990   1
   3   8  -3 38.5569 2.32310   3
  -2  -8   3 817.612 33.9594   1
   2  -8  -3 809.288 30.5052   5
   2  -8  -3 804.331 31.3808   1
   2  -8  -3 821.656 30.0956   4
   2   8  -3 811.446 30.0225   3
  -2   8   3 804.082 31.6571   1
   2   8  -3 797.072 30.2618   5
   2   8  -3 789.350 30.0878   3
   2   8  -3 791.841 31.2387   4
  -2   8   3 822.850 30.6966   5
   2   8  -3 846.411 33.5123   1
  -2   8   3 799.110 30.0026   4
  -1  -8   3 279.021 12.6251   1
   1  -8  -3 281.762 11.0567   4
   1  -8  -3 273.925 11.6188   1
  -1   8   3 272.529 10.8503   5
   1   8  -3 272.418 10.9988   5
   1   8  -3 266.714 11.5127   4
   1   8  -3 272.925 10.1657   3
   1   8  -3 282.142 10.1827   3
  -1   8   3 266.027 10.9213   4
   1   8  -3 276.601 12.4155   1
  -1   8   3 261.876 11.5129   1
   0  -8  -3 690.421 27.9810   1
   0  -8  -3 704.582 26.7452   4
   0  -8  -3 684.810 27.4775   1
   0  -8   3 680.137 26.6506   1
   0   8   3 693.842 25.4607   3
   0   8  -3 700.332 26.7281   4
   0   8   3 716.196 26.6608   4
   0   8  -3 686.414 26.7946   1
   0   8   3 715.016 25.7684   5
   0   8   3 702.069 25.4548   3
  -1  -8  -3 56.0556 3.49754   4
  -1  -8  -3 55.2857 4.69715   1
  -1  -8  -3 58.3684 5.09804   1
  -1   8  -3 53.7966 3.43021   1
   1   8   3 57.0075 2.70774   3
   1   8   3 57.2513 2.65183   3
   1   8   3 52.6765 3.31458   4
  -1   8  -3 55.3897 3.75322   1
  -1   8  -3 56.5418 3.07537   4
  -2  -8  -3 108.433 8.10643   1
  -2  -8  -3 108.635 8.10764   1
  -2  -8  -3 116.062 5.98774   4
   2   8   3 112.988 5.02782   3
  -2   8  -3 108.334 6.92577   1
   2   8   3 120.338 5.12687   3
  -2   8  -3 117.575 5.67656   5
   2   8   3 114.161 5.82983   4
  -2   8  -3 107.124 4.50304   3
  -2   8  -3 110.798 4.94153   4
  -2   8  -3 109.546 6.62966   1
  -2   8  -3 106.355 4.49762   3
  -3  -8  -3 8.47871 3.13743   1
  -3  -8  -3 6.54592 3.41938   1
  -3  -8  -3 13.2575 1.83058   4
   3   8   3 9.04752 1.18181   3
  -3   8  -3 7.86262 1.39919   5
  -3   8  -3 9.89946 0.99692   3
  -3   8  -3 9.47465 0.79015   4
   3   8   3 13.9078 1.76142   4
  -3   8  -3 7.05532 2.55068   1
   3   8   3 10.6450 1.29706   3
  -3   8  -3 5.40783 2.55818   1
  -3   8  -3 10.2304 1.03472   3
  -3   8  -3 10.0978 0.86871   4
  -4  -8  -3 360.438 21.4666   1
  -4  -8  -3 399.999 16.7915   4
  -4  -8  -3 396.049 21.6734   1
  -4   8  -3 385.476 19.9383   1
  -4   8  -3 378.591 15.1398   3
  -4   8  -3 365.274 15.0405   3
   4   8   3 386.718 15.7000   3
  -4   8  -3 383.819 16.2956   5
  -4   8  -3 397.906 19.8969   1
  -5  -8  -3 -2.0808 4.99713   1
  -5  -8  -3 -1.5070 4.18628   1
  -5  -8  -3 0.58869 0.89551   4
   5   8   3 3.08197 0.99366   3
  -5   8  -3 1.12575 0.64652   3
  -5   8  -3 0.22854 0.81524   5
  -5   8  -3 3.74998 3.36150   1
  -6  -8  -3 790.246 28.7048   5
  -6  -8  -3 792.109 40.4681   1
  -6  -8  -3 746.121 31.6511   4
  -6   8  -3 733.114 32.3696   5
  -6   8  -3 732.770 37.3109   1
   6   8   3 805.878 30.7247   3
  -6   8  -3 794.921 30.2031   3
   7   8   3 24.1782 2.84830   3
   7  -9  -3 44.8761 8.46334   1
  -7  -9   3 54.6564 3.38970   5
  -7   9   3 50.9146 4.49429   5
  -7   9   3 56.5119 3.94948   3
  -7   9   3 37.6581 9.77380   1
   7   9  -3 58.6639 4.38185   3
   6  -9  -3 471.764 24.0788   1
  -6   9   3 462.905 25.9762   1
  -6   9   3 485.702 19.2114   3
  -6   9   3 485.681 20.3495   5
   6   9  -3 466.695 19.5978   3
   6   9  -3 451.277 18.2575   5
   5  -9  -3 49.2849 6.04734   1
  -5  -9   3 50.5398 8.96264   1
  -5   9   3 43.8798 7.02357   1
  -5   9   3 45.1967 2.95905   3
   5   9  -3 47.7938 2.67219   5
   5   9  -3 59.2430 3.58141   3
  -5   9   3 47.7576 3.73426   5
  -5   9   3 48.1503 3.02598   3
   5   9  -3 47.6028 7.36818   1
  -4  -9   3 415.586 22.7448   1
   4  -9  -3 408.105 19.4187   1
   4   9  -3 427.948 17.1295   3
  -4   9   3 402.595 16.4418   3
   4   9  -3 434.277 16.4065   5
  -4   9   3 429.881 20.4060   1
  -4   9   3 425.649 17.6966   5
  -4   9   3 433.723 16.5193   3
   4   9  -3 440.492 17.0940   3
   4   9  -3 452.065 22.2486   1
  -3  -9   3 225.080 13.6676   1
   3  -9  -3 211.732 10.4154   1
   3   9  -3 224.129 9.25719   3
  -3   9   3 227.758 8.68513   3
   3   9  -3 227.568 9.33677   3
   3   9  -3 224.097 12.6869   1
   3   9  -3 226.662 9.00745   5
  -3   9   3 221.634 8.68984   3
   3   9  -3 224.425 10.3655   4
  -3   9   3 218.937 9.82500   5
  -2  -9   3 0.13064 1.65426   1
   2  -9  -3 0.98644 0.63982   1
   2  -9  -3 0.78983 0.41983   4
   2   9  -3 1.54328 0.42157   3
  -2   9   3 1.13076 0.36738   4
   2   9  -3 3.03078 1.76587   1
   2   9  -3 0.64040 0.43962   5
  -2   9   3 0.62966 0.81549   1
   2   9  -3 0.74281 0.61140   4
  -2   9   3 0.43686 0.48452   5
  -1  -9   3 1082.84 40.3126   1
   1  -9  -3 1069.74 39.3066   4
   1   9  -3 1059.11 39.8743   4
   1   9  -3 1076.39 39.2027   5
  -1   9   3 1039.21 38.9886   5
   1   9  -3 951.045 38.2192   3
   1   9  -3 1046.77 38.2344   3
   1   9  -3 1071.41 40.0680   1
   0  -9  -3 119.067 5.81036   4
   0  -9  -3 116.910 6.35165   1
   0  -9  -3 122.806 6.14361   1
   0   9   3 120.132 5.70010   4
   0   9  -3 119.302 5.74386   4
   0   9   3 117.981 4.54407   3
   0   9   3 117.584 4.80338   5
  -1  -9  -3 950.439 37.1631   1
  -1  -9  -3 938.429 35.5167   4
  -1  -9  -3 901.404 37.2958   1
  -1   9  -3 947.453 35.1052   5
   1   9   3 924.416 34.2474   3
   1   9   3 917.122 35.2985   4
  -1   9  -3 912.982 35.3775   4
   1   9   3 908.619 34.1599   3
  -2  -9  -3 320.991 13.8991   4
  -2  -9  -3 335.183 16.6977   1
  -2  -9  -3 305.890 16.5167   1
   2   9   3 317.311 12.7359   3
  -2   9  -3 318.105 12.0867   3
  -2   9  -3 310.884 12.0690   3
   2   9   3 310.877 13.7282   4
  -2   9  -3 315.692 12.6324   4
   2   9   3 311.483 12.6859   3
  -2   9  -3 332.267 13.5330   5
  -2   9  -3 321.885 14.0852   1
  -2   9  -3 367.040 14.8595   1
  -3  -9  -3 103.056 9.15303   1
  -3  -9  -3 95.0187 9.13299   1
  -3  -9  -3 97.5042 5.86477   4
  -3   9  -3 91.9878 4.08200   4
  -3   9  -3 96.1506 4.05731   4
  -3   9  -3 98.6994 7.07483   1
   3   9   3 96.5757 4.88371   3
  -3   9  -3 102.366 7.35901   1
  -3   9  -3 97.0817 4.38615   3
   3   9   3 78.9339 4.94677   3
  -3   9  -3 92.9132 4.30281   3
  -4  -9  -3 66.5805 4.67901   4
  -4  -9  -3 52.0687 8.15286   1
  -4  -9  -3 54.2890 8.35665   1
   4   9   3 62.7312 3.85324   3
  -4   9  -3 56.4074 6.95067   1
  -4   9  -3 62.7252 4.24955   5
  -4   9  -3 58.4986 6.71433   1
  -4   9  -3 62.0741 3.36687   3
  -4   9  -3 59.9530 3.30095   3
  -5  -9  -3 122.590 7.55963   4
  -5  -9  -3 149.532 13.2001   1
  -5   9  -3 126.107 7.24343   5
   5   9   3 130.700 6.73768   3
  -5   9  -3 126.629 11.4854   1
  -6  -9  -3 296.869 23.6285   1
  -6   9  -3 347.379 14.7533   3
  -6   9  -3 368.048 16.1450   5
  -6   9  -3 329.325 21.7184   1
   6   9   3 372.571 16.2696   3
   7  10  -3 462.134 19.4955   3
  -7  10   3 442.429 18.8768   3
  -6  10   3 -7.2060 5.12488   1
   6  10  -3 7.01423 0.93109   5
  -6  10   3 6.42938 1.35844   3
  -6  10   3 9.05468 1.87767   5
   6  10  -3 5.08230 1.25560   3
  -5  10   3 433.093 17.6596   3
  -5  10   3 429.812 22.0604   1
  -5  10   3 470.483 19.0859   5
   5  10  -3 455.702 18.2957   3
   5  10  -3 441.274 16.9542   5
  -4  10   3 969.351 35.2526   5
  -4  10   3 907.968 33.7191   3
  -4  10   3 961.402 37.1480   1
  -4  10   3 903.781 33.7171   3
   4  10  -3 885.424 39.4001   1
   4  10  -3 900.265 34.3835   3
   4  10  -3 783.426 33.3349   5
   4  10  -3 914.064 34.3754   3
  -3 -10   3 115.181 9.39261   1
   3  10  -3 123.692 5.54731   3
   3  10  -3 119.108 8.55551   1
  -3  10   3 117.264 6.08329   5
   3  10  -3 117.721 5.55661   3
  -3  10   3 117.669 4.88063   3
  -3  10   3 119.912 4.92003   3
  -3  10   3 121.193 5.54127   1
   3  10  -3 115.572 5.13216   5
  -3  10   3 124.792 5.62452   1
  -2 -10   3 1.23760 1.92365   1
   2  10  -3 -1.9438 1.52137   1
   2  10  -3 0.89152 0.73890   4
  -2  10   3 0.80567 0.53285   5
  -2  10   3 0.86040 0.38281   4
   1 -10  -3 127.872 5.83758   4
  -1 -10   3 123.408 5.37692   1
  -1  10   3 119.979 5.64773   4
   1  10  -3 119.660 5.60696   5
   1  10  -3 117.091 4.77473   3
   1  10  -3 122.585 6.24761   4
   1  10  -3 122.135 4.77016   3
  -1  10   3 127.596 5.49388   5
   0 -10  -3 2.08386 0.76162   4
   0  10   3 3.71345 0.86492   4
   0  10  -3 2.50579 0.74128   4
   0  10   3 2.27226 0.38331   5
   0  10   3 2.49541 0.34858   3
   0  10  -3 2.44484 0.68233   5
  -1 -10  -3 378.086 16.9155   1
   1  10   3 388.682 14.6213   3
   1  10   3 369.230 14.5068   3
   1  10   3 379.726 15.7111   4
  -1  10  -3 385.143 15.4474   5
  -1  10  -3 382.958 15.1928   4
  -2 -10  -3 1131.65 42.6584   4
  -2 -10  -3 1107.17 45.4648   1
  -2 -10  -3 1102.03 45.1419   1
  -2  10  -3 1084.36 40.3958   3
  -2  10  -3 1090.76 41.0454   4
  -2  10  -3 1104.78 42.0188   5
  -2  10  -3 1130.67 40.4274   3
   2  10   3 1114.44 41.2074   3
   2  10   3 1107.72 41.1502   3
   2  10   3 1079.24 42.2938   4
  -3 -10  -3 1015.24 42.4946   1
  -3 -10  -3 977.182 38.2583   4
  -3 -10  -3 921.626 41.8166   1
  -3  10  -3 961.353 35.7843   4
  -3  10  -3 1033.61 37.7897   5
  -3  10  -3 993.860 36.4787   3
  -3  10  -3 950.815 38.5871   1
  -3  10  -3 960.880 36.0864   3
   3  10   3 991.502 36.8552   3
  -3  10  -3 966.202 35.7599   4
  -3  10  -3 965.443 38.3966   1
   3  10   3 953.826 36.7857   3
  -4 -10  -3 17.9094 5.91368   1
  -4 -10  -3 22.8832 3.18122   4
  -4  10  -3 21.8575 1.82435   3
  -4  10  -3 19.3925 4.50881   1
   4  10   3 22.6745 2.17247   3
  -4  10  -3 26.4249 2.72558   5
  -4  10  -3 22.0699 1.74164   3
  -5 -10  -3 5.42202 5.41678   1
  -5 -10  -3 4.19043 1.62721   4
   5  10   3 8.46230 1.61169   3
  -5  10  -3 3.90711 1.00252   3
  -5  10  -3 3.71388 4.51429   1
  -5  10  -3 1.52967 1.04866   5
  -6  10  -3 136.517 7.91309   5
   6  10   3 132.083 7.27411   3
  -6  10  -3 123.992 6.65235   3
  -6  10  -3 125.312 13.8145   1
   6  11  -3 15.8748 2.31086   3
  -6  11   3 18.2907 2.59996   5
  -6  11   3 16.8663 2.04985   3
  -6  11   3 3.49953 5.79283   1
  -5  11   3 241.694 13.5837   1
  -5  11   3 248.504 11.5239   5
   5  11  -3 234.189 9.03670   5
  -5  11   3 232.728 10.1261   3
   5  11  -3 238.190 10.7757   3
  -4  11   3 26.0478 1.95887   3
  -4  11   3 33.9252 2.08291   3
   4  11  -3 29.1665 2.69911   3
  -4  11   3 30.6379 2.82037   5
   4  11  -3 29.1625 2.71167   3
  -4  11   3 32.4127 2.96451   1
  -4  11   3 27.2499 3.41422   1
   4  11  -3 32.7300 1.62441   5
  -3 -11   3 2.66391 2.94808   1
  -3  11   3 4.64331 1.23023   5
   3  11  -3 3.92396 0.63313   5
   3  11  -3 3.02786 2.59689   1
  -3  11   3 6.70458 0.71945   3
  -3  11   3 5.02369 0.63401   3
   3  11  -3 2.99911 0.96359   3
   3  11  -3 5.06912 0.95855   3
  -2 -11   3 15.5368 2.63009   1
  -2 -11   3 11.9878 2.64477   1
  -2  11   3 15.5656 1.62427   5
   2  11  -3 18.9133 2.07446   4
   2  11  -3 13.2282 1.18499   3
  -2  11   3 13.9534 1.23629   4
  -1  11   3 2.14977 0.64628   5
   1  11  -3 3.79711 0.80380   5
   1  11  -3 1.61194 0.56199   5
  -1  11   3 2.32809 0.67349   4
   1  11  -3 1.82059 0.38555   3
   0 -11  -3 441.001 17.6766   4
   0  11   3 420.814 17.3772   4
   0  11  -3 427.422 17.4540   4
   0  11   3 428.670 15.9944   3
   0  11   3 438.607 16.0567   3
   0  11  -3 427.688 17.0606   5
   0  11   3 435.954 15.9510   5
  -1 -11  -3 197.214 10.2449   1
  -1 -11  -3 189.318 9.15425   4
  -1 -11  -3 195.728 9.64979   1
   1  11   3 193.708 7.80669   3
   1  11   3 183.598 8.89817   4
  -1  11  -3 195.514 8.44601   4
  -1  11  -3 194.761 8.65489   5
  -2 -11  -3 450.168 21.4357   1
  -2 -11  -3 448.469 21.3056   1
  -2 -11  -3 452.791 19.2933   4
  -2  11  -3 451.016 16.9695   3
  -2  11  -3 453.700 17.6618   4
  -2  11  -3 467.438 17.0040   3
   2  11   3 441.204 17.7358   3
   2  11   3 467.522 17.8576   3
  -2  11  -3 483.266 18.8413   5
  -3 -11  -3 408.524 17.6336   4
  -3 -11  -3 419.374 21.3794   1
   3  11   3 400.686 16.0693   3
  -3  11  -3 394.171 16.9034   5
  -3  11  -3 412.919 15.7102   3
  -3  11  -3 401.778 15.3471   3
  -3  11  -3 388.344 14.9089   4
   3  11   3 397.024 16.1076   3
  -3  11  -3 387.455 14.9188   4
  -4 -11  -3 257.409 12.0786   4
  -4 -11  -3 222.231 16.5106   1
   4  11   3 226.553 10.4278   3
  -4  11  -3 222.723 9.74460   3
  -4  11  -3 236.989 9.74791   3
  -4  11  -3 233.582 12.4955   1
  -4  11  -3 241.983 11.2974   5
   5  11   3 57.7304 4.01450   3
  -5  11  -3 42.6116 7.04860   1
  -5  11  -3 53.8133 3.47434   3
  -5  11  -3 56.8866 4.47905   5
   5  12  -3 578.229 22.9647   3
  -5  12   3 559.359 23.6223   5
  -5  12   3 567.175 22.1894   3
  -4 -12   3 16.8208 4.90163   1
   4  12  -3 15.7201 1.84178   3
  -4  12   3 18.5155 1.50533   3
  -4  12   3 15.0654 2.12858   5
  -4  12   3 13.3071 1.45742   3
  -3 -12   3 684.734 28.6433   1
   3  12  -3 672.588 24.5487   5
  -3  12   3 645.041 24.6659   3
   3  12  -3 688.935 25.5604   3
   3  12  -3 659.976 24.5722   5
  -3  12   3 648.150 24.6986   3
  -3  12   3 691.840 26.3427   5
   3  12  -3 633.450 25.5186   3
   2  12  -3 197.056 7.97031   3
   2  12  -3 192.493 7.83788   5
  -2  12   3 196.006 8.58556   5
   2  12  -3 189.435 8.06151   3
  -2  12   3 189.730 8.09139   4
   1  12  -3 199.604 8.41882   5
   1  12  -3 194.278 8.25299   5
   1  12  -3 182.876 9.16616   4
   1  12  -3 199.507 7.62151   3
   1  12  -3 196.052 7.65525   3
  -1  12   3 201.485 8.62871   4
   0  12   3 0.35656 0.58881   4
   0  12   3 0.75072 0.34875   3
   0  12  -3 0.68910 0.61107   5
   0  12  -3 1.84921 0.91553   4
   0  12   3 1.04192 0.33420   3
  -1 -12  -3 7.00595 1.46736   4
  -1  12  -3 6.36161 1.17407   4
  -1  12  -3 7.67228 1.30620   5
   1  12   3 3.27029 1.23716   4
   1  12   3 8.35006 1.00813   3
  -2 -12  -3 18.2199 3.76501   1
  -2 -12  -3 20.1697 2.43477   4
  -2  12  -3 18.4322 1.09094   3
   2  12   3 15.3697 1.63665   3
  -2  12  -3 17.7122 1.05962   3
   2  12   3 18.5915 1.64194   3
  -2  12  -3 16.3810 1.92140   4
  -2  12  -3 20.8155 2.25033   5
  -3 -12  -3 207.784 13.6910   1
  -3 -12  -3 203.390 10.4446   4
  -3  12  -3 212.859 9.92277   5
  -3  12  -3 204.044 8.19571   3
   3  12   3 191.412 9.38224   3
  -3  12  -3 190.618 8.16644   3
  -4 -12  -3 163.511 14.7846   1
  -4  12  -3 198.643 9.68077   5
  -4  12  -3 191.498 8.08218   3
   4  12   3 185.496 8.86562   3
  -4 -13   3 50.2562 7.26072   1
  -4  13   3 45.6433 2.70672   3
  -4  13   3 46.5471 3.67919   5
   4  13  -3 44.5272 3.24210   3
  -3 -13   3 4.17164 2.62219   1
   2  13  -3 819.857 30.3979   5
  -2  13   3 794.844 29.7739   3
  -2  13   3 810.196 29.8049   3
   2  13  -3 810.480 30.3192   5
  -2  13   3 847.058 31.3428   5
   2  13  -3 820.163 30.6574   3
  -1  13   3 168.810 7.59876   4
   1  13  -3 163.337 6.60815   3
   1  13  -3 158.615 6.64545   3
   1  13  -3 169.484 7.31424   5
   1  13  -3 167.521 7.15513   5
   0  13  -3 489.077 18.9462   5
   0  13   3 488.976 18.0170   3
   0  13  -3 482.138 19.4386   4
   0  13   3 472.213 17.9046   3
   0  13   3 470.042 19.3998   4
   0  13  -3 468.338 19.0705   5
   1  13   3 30.5257 2.03298   3
  -1  13  -3 35.4941 2.77564   5
   1  13   3 36.5603 2.18373   3
  -1  13  -3 33.8857 2.54915   4
  -2 -13  -3 102.362 6.86163   1
   2  13   3 89.6295 5.04052   3
  -2  13  -3 88.1084 4.28053   3
   2  13   3 108.934 5.01939   3
  -2  13  -3 104.842 4.13685   3
  -2  13  -3 104.705 5.71187   5
  -3 -13  -3 4.67764 4.49131   1
  -3 -13  -3 2.28060 1.40952   4
  -3  13  -3 6.70445 0.95327   3
   3  13   3 7.72560 1.33994   3
  -3  14   3 156.166 7.27048   3
   3  14  -3 188.954 8.51593   3
  -3  14   3 188.493 8.62277   5
  -2  14   3 41.9190 2.84391   5
   2  14  -3 40.4347 2.56001   3
  -2  14   3 41.1223 1.93423   3
   1  14  -3 501.967 18.6835   3
  -1  14   3 494.895 18.8023   5
  -1  14   3 492.517 19.6989   4
   1  14  -3 496.466 19.0861   5
  -1  14   3 487.499 18.3175   3
   0  14  -3 47.6387 2.07915   3
   0  14  -3 47.8414 3.49931   4
   0  14  -3 48.8589 3.14945   5
   1  14   3 85.3258 4.19735   3
  -2  14  -3 33.5902 2.94448   5
  -9   0   4 -0.3365 1.03567   5
   9   0  -4 -0.2122 1.09834   3
   9   0  -4 1.73215 8.23467   1
  -9   0   4 1.80039 1.26994   3
  -9   0   4 1.90201 9.48285   1
   8   0  -4 1272.99 57.0229   1
  -8   0   4 1104.31 46.0790   5
   8   0  -4 1173.68 45.4940   3
   8   0  -4 1169.03 45.2818   4
  -8   0   4 1249.68 46.1225   3
  -7   0   4 1.74206 3.63222   1
   7   0  -4 1.81003 0.89488   3
   7   0  -4 -5.8496 3.89450   1
   7   0  -4 0.78621 0.61246   4
  -7   0   4 -0.2312 0.81556   3
  -7   0   4 0.14850 0.76532   5
   6   0  -4 1460.79 53.7559   4
  -6   0   4 1524.80 54.1586   3
  -6   0   4 1462.50 63.0428   1
   6   0  -4 1392.74 61.3726   1
   6   0  -4 1329.48 53.8972   5
  -6   0   4 1431.41 54.2926   5
   6   0  -4 1452.42 53.8137   3
   5   0  -4 1.02428 0.43393   5
   5   0  -4 0.69678 0.53844   3
  -5   0   4 0.45804 0.44911   3
   5   0  -4 -1.4450 2.16724   1
  -5   0   4 0.72510 2.45392   1
   5   0  -4 1.10352 0.62108   3
  -5   0   4 1.51885 0.55781   3
   5   0  -4 -0.2946 0.40288   4
  -5   0   4 0.07738 0.38764   5
   4   0  -4 1870.75 76.2084   1
  -4   0   4 1970.61 77.1659   1
   3   0  -4 1.88454 0.50419   3
  -3   0   4 0.18888 0.30393   3
   3   0  -4 0.79655 0.39002   3
  -3   0   4 0.94526 1.69748   1
  -3   0   4 0.19934 0.26741   3
  -3   0   4 0.75977 0.44968   5
   3   0  -4 -0.0286 0.25544   5
   2   0  -4 1491.81 59.3527   1
  -2   0   4 1532.98 59.6832   1
  -1   0   4 0.63513 0.27141   3
  -1   0   4 -0.0188 0.65352   1
  -1   0   4 0.49626 0.22800   5
   1   0  -4 -0.0633 0.90206   1
   1   0  -4 -0.1328 0.19185   5
   1   0  -4 0.62746 0.27736   3
  -1   0   4 -0.0957 0.15650   3
   1   0  -4 0.46213 0.24973   3
   0   0  -4 4849.76 185.606   2
   0   0   4 5013.43 185.449   2
  -1   0  -4 1.17953 0.36467   3
   1   0   4 -0.4647 0.64354   1
  -2   0  -4 2579.57 104.034   1
   2   0   4 2884.79 104.549   1
  -3   0  -4 0.51201 0.37183   4
  -3   0  -4 -0.2556 0.35974   3
  -3   0  -4 -0.5993 1.16728   1
   3   0   4 1.29239 0.46865   3
  -3   0  -4 0.06403 0.30351   3
   3   0   4 0.41590 0.31939   4
   3   0   4 1.11278 0.45332   3
  -3   0  -4 0.70553 1.30489   1
  -4   0  -4 6.94081 1.13927   5
  -4   0  -4 4.23192 0.95136   4
  -4   0  -4 6.43996 3.10051   1
   4   0   4 6.77082 1.10103   4
  -4   0  -4 6.94575 1.15959   3
  -4   0  -4 7.35892 1.16470   3
   4   0   4 5.42636 1.01411   3
   4   0   4 6.30499 1.22109   3
  -4   0  -4 4.42581 2.78374   1
  -5   0  -4 0.00952 3.23732   1
  -5   0  -4 -0.9086 2.99231   1
  -6   0  -4 711.951 37.1129   1
  -6   0  -4 764.175 37.9968   1
   6   0   4 771.719 29.5135   3
   6   0   4 727.525 29.5231   4
  -6   0  -4 732.201 29.0639   5
  -6   0  -4 726.217 28.9757   4
  -6   0  -4 732.923 28.9783   3
  -7   0  -4 -0.5907 0.73307   4
   7   0   4 0.65507 0.92302   3
  -7   0  -4 -0.6777 0.81560   5
  -7   0  -4 1.96743 1.06781   3
  -7   0  -4 -3.1923 5.85352   1
  -8   0  -4 961.401 36.6340   5
  -8   0  -4 889.774 35.9341   4
  -8   0  -4 866.852 47.3645   1
   8   0   4 909.500 35.6189   3
  -8   0  -4 909.268 48.8791   1
  -9  -1   4 -7.2214 9.40861   1
   9  -1  -4 12.5577 10.0027   1
   9  -1  -4 3.86225 1.42019   3
  -9  -1   4 6.13821 1.89503   3
  -9   1   4 6.88273 1.63971   3
   9   1  -4 6.42716 1.77649   3
   9   1  -4 11.8153 8.71110   1
  -9   1   4 8.85549 2.08925   5
  -9   1   4 3.57314 9.28280   1
   8  -1  -4 792.935 31.0539   3
  -8  -1   4 827.654 31.7470   3
  -8  -1   4 779.218 31.8305   5
   8  -1  -4 788.970 40.9192   1
  -8  -1   4 786.374 43.2227   1
   8   1  -4 770.444 31.2734   3
  -8   1   4 776.257 31.6543   3
  -8   1   4 779.693 43.0578   1
  -8   1   4 817.131 32.1749   5
   8   1  -4 846.005 41.7477   1
  -7  -1   4 85.4807 5.25951   3
   7  -1  -4 88.8952 4.80881   4
  -7  -1   4 93.6434 5.53681   5
  -7  -1   4 78.3761 11.3458   1
   7  -1  -4 98.4542 11.0416   1
   7  -1  -4 92.2169 5.07058   3
   7   1  -4 97.2949 5.33830   3
   7   1  -4 101.350 5.35887   4
  -7   1   4 96.3181 5.70384   5
  -7   1   4 98.4418 12.0802   1
  -7   1   4 87.5427 5.32292   3
   7   1  -4 82.3673 10.8044   1
   6  -1  -4 158.806 7.17707   3
   6  -1  -4 153.899 7.14832   4
   6  -1  -4 163.871 7.35500   3
  -6  -1   4 157.688 7.75512   5
   6  -1  -4 147.350 12.5882   1
  -6  -1   4 159.228 13.8394   1
  -6  -1   4 156.254 7.60647   3
  -6   1   4 171.336 7.78442   3
  -6   1   4 157.187 7.87629   5
   6   1  -4 153.535 7.52475   5
   6   1  -4 157.210 7.51765   4
   6   1  -4 158.769 12.9567   1
   6   1  -4 170.514 7.62333   3
  -6   1   4 148.748 13.2699   1
  -5  -1   4 184.484 7.94085   3
  -5  -1   4 177.119 8.09224   3
  -5  -1   4 160.496 12.9515   1
   5  -1  -4 187.637 12.9067   1
  -5  -1   4 183.191 8.27453   5
   5  -1  -4 173.398 7.74491   3
   5  -1  -4 176.944 7.86806   3
   5  -1  -4 184.833 8.28359   5
   5   1  -4 185.746 8.08911   3
  -5   1   4 180.648 8.11871   3
  -5   1   4 176.884 7.91749   3
   5   1  -4 172.939 8.07485   5
   5   1  -4 197.043 13.1359   1
  -5   1   4 204.906 13.8334   1
  -5   1   4 179.966 8.35558   5
   5   1  -4 191.491 8.04900   3
   5   1  -4 174.227 8.06459   4
  -4  -1   4 200.903 8.30942   5
   4  -1  -4 182.172 7.86282   3
  -4  -1   4 178.626 7.87173   3
   4  -1  -4 179.495 8.16811   5
  -4  -1   4 183.484 8.05809   3
  -4  -1   4 178.492 12.3983   1
   4  -1  -4 197.382 12.3407   1
   4  -1  -4 190.977 7.85998   3
   4   1  -4 175.598 8.05835   5
   4   1  -4 184.569 12.2065   1
  -4   1   4 196.686 14.8524   1
   4   1  -4 187.213 8.00740   3
   4   1  -4 190.713 8.04764   3
  -4   1   4 205.525 8.43959   5
  -4   1   4 184.174 8.05622   3
  -4   1   4 200.422 8.02604   3
   4   1  -4 181.527 8.13873   4
   3  -1  -4 641.185 28.1843   1
  -3  -1   4 691.623 23.9047   3
  -3  -1   4 613.436 23.6984   3
   3  -1  -4 628.460 23.6908   3
   3  -1  -4 612.725 23.9644   5
   3  -1  -4 623.011 23.6671   3
  -3  -1   4 621.575 28.4598   1
  -3   1   4 634.283 24.0730   5
  -3   1   4 585.664 23.6886   3
   3   1  -4 638.513 23.9677   5
   3   1  -4 594.775 23.7690   3
   3   1  -4 627.372 23.7990   3
   3   1  -4 708.993 28.8919   1
  -3   1   4 628.764 28.3478   1
  -3   1   4 611.206 23.8126   3
   2  -1  -4 1523.28 55.2481   1
  -2  -1   4 1206.98 54.5314   1
  -2   1   4 1412.38 55.0911   1
   2   1  -4 1409.11 54.9927   1
   1  -1  -4 711.308 30.3135   1
  -1  -1   4 782.952 30.7185   1
   1   1  -4 721.496 30.8031   1
  -1   1   4 723.664 30.4318   1
   0  -1  -4 9.00660 0.77260   3
   0  -1   4 9.89387 0.82227   3
   0  -1   4 17.6075 2.47908   1
   0  -1  -4 11.7744 0.89623   3
   0  -1  -4 10.5039 0.87553   5
   0  -1  -4 8.96010 2.02848   1
   0  -1   4 9.76597 0.78753   3
   0  -1  -4 8.90875 0.84862   4
   0   1   4 11.1450 0.91217   3
   0   1   4 9.73348 0.79032   3
   0   1  -4 8.62862 1.97509   1
   0   1   4 7.85933 1.88881   1
   0   1   4 10.3263 0.90794   4
   0   1  -4 11.6850 0.88930   3
   0   1  -4 9.14906 0.84424   4
   0   1  -4 9.97346 0.80350   3
   1  -1   4 4.03294 0.59213   3
   1  -1   4 5.90800 1.84801   1
  -1  -1  -4 4.87707 0.60764   3
  -1  -1  -4 5.49747 0.77577   3
   1  -1   4 5.22165 0.67138   4
  -1  -1  -4 2.74164 1.30267   1
  -1  -1  -4 6.32912 0.72961   4
   1  -1   4 4.61162 0.57022   3
  -1   1  -4 6.15081 0.64905   3
   1   1   4 6.48596 0.75580   4
   1   1   4 9.07673 2.10374   1
  -1   1  -4 5.27710 0.70899   3
   1   1   4 4.42123 0.62253   3
  -1   1  -4 5.32693 1.66932   1
  -1   1  -4 6.17808 0.67913   4
  -2  -1  -4 3808.44 146.837   2
   2  -1   4 3662.90 145.973   2
  -2   1  -4 3789.25 146.614   2
   2   1   4 3773.95 146.669   2
  -3  -1  -4 130.590 9.18860   1
  -3  -1  -4 124.554 9.35161   1
  -3  -1  -4 120.247 5.61584   4
  -3  -1  -4 117.213 5.36846   5
   3  -1   4 122.346 5.35669   3
   3  -1   4 114.975 5.18736   3
  -3  -1  -4 120.763 5.42806   3
   3  -1   4 115.837 5.34828   4
  -3  -1  -4 110.496 5.34056   3
  -3   1  -4 116.788 5.38423   4
  -3   1  -4 118.563 8.95834   1
   3   1   4 122.790 5.36846   3
  -3   1  -4 122.510 5.41723   3
   3   1   4 115.213 5.49960   4
   3   1   4 117.613 5.42267   3
  -3   1  -4 113.334 5.33133   3
   4  -1   4 607.723 24.6203   3
  -4  -1  -4 644.046 24.9417   3
  -4  -1  -4 634.765 25.0096   3
   4  -1   4 687.918 24.9289   3
  -4  -1  -4 685.992 25.0451   5
  -4  -1  -4 627.496 30.5417   1
   4  -1   4 639.766 24.8561   4
  -4  -1  -4 623.314 25.1750   4
  -4   1  -4 645.508 24.9835   3
  -4   1  -4 629.729 24.8995   3
  -4   1  -4 675.901 25.0296   4
   4   1   4 687.305 25.1006   3
  -4   1  -4 662.937 25.2377   5
  -4   1  -4 665.465 30.7963   1
  -4   1  -4 674.385 31.3824   1
   4   1   4 627.510 24.8085   3
   4   1   4 625.076 25.0466   4
  -5  -1  -4 632.115 31.1429   1
  -5  -1  -4 582.653 30.3194   1
  -5  -1  -4 600.152 23.3160   5
   5  -1   4 574.114 23.0263   4
  -5  -1  -4 604.008 23.3805   3
  -5  -1  -4 597.067 23.5405   4
   5  -1   4 576.559 22.8391   3
   5  -1   4 607.670 23.1138   3
  -5   1  -4 594.881 23.2406   4
   5   1   4 612.091 23.3280   3
  -5   1  -4 610.065 30.4523   1
  -5   1  -4 549.672 29.9517   1
   5   1   4 569.709 23.2511   4
  -5   1  -4 609.703 23.3840   3
  -5   1  -4 576.028 23.4495   5
   6  -1   4 137.641 6.70843   4
  -6  -1  -4 131.691 7.59620   5
  -6  -1  -4 156.611 14.2000   1
   6  -1   4 142.216 6.80328   3
  -6  -1  -4 142.841 7.11092   3
  -6  -1  -4 134.986 7.18070   4
  -6  -1  -4 161.834 14.2505   1
  -6   1  -4 132.494 6.99370   3
   6   1   4 138.854 6.95132   4
  -6   1  -4 129.885 6.85666   4
   6   1   4 135.396 6.91704   3
  -6   1  -4 143.835 7.28909   5
  -6   1  -4 155.889 14.0005   1
  -6   1  -4 133.907 13.3803   1
  -7  -1  -4 115.536 14.0333   1
  -7  -1  -4 98.2732 5.80728   3
   7  -1   4 88.4879 5.18611   4
  -7  -1  -4 85.4406 5.59054   4
  -7  -1  -4 77.7876 12.5593   1
   7  -1   4 94.7007 5.29694   3
  -7  -1  -4 92.5685 5.71188   5
  -7   1  -4 97.5995 5.79190   3
  -7   1  -4 116.050 13.7649   1
  -7   1  -4 98.7153 5.58398   4
  -7   1  -4 100.016 5.93576   5
  -7   1  -4 84.7810 13.2147   1
   7   1   4 97.4612 5.60749   3
   8  -1   4 84.1577 5.23586   3
  -8  -1  -4 61.5271 16.1719   1
  -8  -1  -4 91.6984 15.0123   1
  -8  -1  -4 92.8172 5.80945   5
  -8  -1  -4 91.9393 5.91974   3
  -8   1  -4 83.0338 14.2717   1
   8   1   4 79.0819 5.32688   3
  -8   1  -4 77.2659 5.67941   3
  -8   1  -4 97.5227 6.22231   5
  -9  -2   4 13.9477 10.2276   1
  -9  -2   4 -1.9777 1.10645   3
   9  -2  -4 -0.5358 0.89357   3
  -9  -2   4 3.20300 1.60026   5
   9  -2  -4 -0.5414 0.98592   4
  -9   2   4 7.42750 9.50734   1
  -9   2   4 0.53796 1.06309   3
   9   2  -4 -2.8203 8.14686   1
  -9   2   4 1.42489 1.16946   5
   8  -2  -4 113.923 5.69777   4
   8  -2  -4 108.757 13.5243   1
   8  -2  -4 109.961 5.86115   3
  -8  -2   4 96.3146 14.9672   1
  -8  -2   4 116.867 6.49383   3
  -8  -2   4 118.967 6.69164   5
  -8   2   4 118.424 6.72481   3
   8   2  -4 108.905 13.9311   1
  -8   2   4 112.468 14.9826   1
   8   2  -4 109.353 6.32588   3
  -8   2   4 111.038 6.85723   5
   7  -2  -4 143.269 6.34762   4
  -7  -2   4 133.256 7.06535   5
   7  -2  -4 129.112 12.8740   1
   7  -2  -4 134.171 6.48381   3
  -7  -2   4 134.824 6.98464   3
  -7  -2   4 103.557 13.0919   1
  -7   2   4 129.287 7.03073   3
   7   2  -4 106.650 11.5699   1
  -7   2   4 134.658 13.8208   1
   7   2  -4 131.489 6.94128   4
   7   2  -4 136.301 7.00990   3
  -7   2   4 157.192 7.69650   5
  -6  -2   4 113.064 6.05361   5
  -6  -2   4 108.178 11.5806   1
   6  -2  -4 109.184 5.36530   3
   6  -2  -4 116.132 5.42848   4
   6  -2  -4 114.396 5.58973   3
   6  -2  -4 110.710 10.7915   1
  -6  -2   4 124.361 6.03773   3
   6   2  -4 116.500 5.92303   5
   6   2  -4 118.488 6.00867   3
  -6   2   4 122.536 6.08088   3
  -6   2   4 112.104 6.89653   5
   6   2  -4 119.184 6.06810   4
  -6   2   4 109.033 11.4271   1
   6   2  -4 106.356 10.9833   1
  -5  -2   4 337.013 20.1364   1
   5  -2  -4 338.418 13.3949   3
   5  -2  -4 352.851 13.5623   3
   5  -2  -4 310.349 13.9939   5
  -5  -2   4 316.487 13.8935   5
   5  -2  -4 328.312 13.3765   4
  -5  -2   4 363.116 13.9729   3
  -5  -2   4 333.771 13.6268   3
   5  -2  -4 349.644 19.2994   1
  -5   2   4 355.729 14.3407   5
  -5   2   4 335.229 13.8800   3
   5   2  -4 341.946 13.8303   3
  -5   2   4 360.402 20.2214   1
  -5   2   4 327.228 13.7128   3
   5   2  -4 343.899 13.9044   3
   5   2  -4 334.125 13.8863   5
   5   2  -4 340.754 14.0724   4
   5   2  -4 344.942 19.5783   1
   4  -2  -4 94.8380 4.25115   3
   4  -2  -4 93.3920 4.65471   5
  -4  -2   4 91.2151 4.33917   3
  -4  -2   4 91.6676 4.59364   5
   4  -2  -4 90.0625 4.17095   3
  -4  -2   4 82.6769 7.98698   1
   4  -2  -4 86.2593 7.70672   1
  -4  -2   4 86.2955 4.38822   3
  -4   2   4 93.3784 4.76280   5
   4   2  -4 87.6618 4.45033   3
   4   2  -4 91.4562 8.08312   1
  -4   2   4 93.4533 4.39222   3
   4   2  -4 89.7116 4.49188   5
   4   2  -4 93.0483 4.71414   4
  -4   2   4 89.2950 4.47230   3
   4   2  -4 90.5117 4.47528   3
  -4   2   4 87.4949 7.98553   1
  -3  -2   4 635.056 23.3138   3
  -3  -2   4 710.183 28.8758   1
  -3  -2   4 629.285 23.4728   5
   3  -2  -4 561.408 27.0202   1
   3  -2  -4 600.023 23.4194   5
   3  -2  -4 629.718 22.9817   3
  -3  -2   4 602.279 23.0747   3
   3  -2  -4 604.109 22.9463   3
  -3   2   4 596.717 23.1228   3
   3   2  -4 621.713 23.3625   5
  -3   2   4 608.632 27.6780   1
  -3   2   4 604.858 23.2180   3
   3   2  -4 630.504 27.8325   1
   3   2  -4 574.277 23.2066   3
  -3   2   4 608.440 23.5284   5
   2  -2  -4 21.6817 1.29504   3
  -2  -2   4 20.8713 1.40076   3
   2  -2  -4 23.9189 1.31029   3
   2  -2  -4 19.0681 1.47533   5
  -2  -2   4 19.4217 3.37683   1
   2  -2  -4 24.4815 3.25976   1
  -2  -2   4 22.4645 1.37495   3
  -2  -2   4 22.9359 1.56984   5
   2  -2  -4 21.2659 1.34248   4
   2   2  -4 22.1624 1.53850   5
   2   2  -4 20.0610 3.13099   1
  -2   2   4 19.6564 3.26566   1
   2   2  -4 21.1068 1.40341   3
  -2   2   4 23.2156 1.45844   3
  -2   2   4 22.5911 1.57822   5
  -2   2   4 22.5364 1.39663   3
   1  -2  -4 33.6897 1.69000   3
  -1  -2   4 34.4608 1.76197   3
  -1  -2   4 35.3279 1.80182   3
   1  -2  -4 33.0186 1.90766   5
   1  -2  -4 36.7407 1.78356   3
  -1  -2   4 39.1284 3.84477   1
   1  -2  -4 35.7377 1.89851   4
  -1  -2   4 37.7726 2.05648   5
   1   2  -4 36.5985 1.87452   3
   1   2  -4 35.1758 1.88500   3
  -1   2   4 34.6076 3.63434   1
   1   2  -4 31.6935 3.63572   1
  -1   2   4 34.7179 1.88516   3
  -1   2   4 33.7428 1.89326   4
  -1   2   4 34.7606 1.95385   5
   1   2  -4 36.5999 2.04441   5
  -1   2   4 37.3273 1.82489   3
   0  -2  -4 367.856 16.4507   1
   0  -2  -4 354.314 13.4984   4
   0  -2   4 341.897 13.1370   3
   0  -2  -4 339.773 13.3133   5
   0  -2  -4 350.767 13.1727   3
   0  -2   4 329.366 13.1392   3
   0  -2  -4 347.457 13.2862   3
   0  -2   4 407.419 16.5411   1
   0   2   4 346.174 13.3359   5
   0   2  -4 350.157 13.2666   3
   0   2   4 335.842 13.2390   3
   0   2   4 348.704 13.3812   3
   0   2   4 337.665 16.1121   1
   0   2  -4 326.274 13.2617   3
   0   2  -4 380.043 16.5495   1
   0   2   4 357.112 13.5235   4
  -1  -2  -4 1352.81 50.4681   1
   1   2   4 1158.30 49.6563   1
  -1   2  -4 1269.67 49.9773   1
  -2  -2  -4 486.208 22.4079   1
   2  -2   4 480.327 17.9108   3
  -2  -2  -4 478.697 18.4522   4
   2  -2   4 529.067 22.3779   1
  -2  -2  -4 466.159 18.1020   3
   2  -2   4 487.808 18.1471   4
   2  -2   4 471.517 17.8689   3
  -2  -2  -4 438.907 18.0103   3
  -2   2  -4 489.655 18.1469   4
  -2   2  -4 494.650 18.0568   3
  -2   2  -4 487.216 22.2677   1
   2   2   4 456.637 18.5183   3
   2   2   4 445.871 22.0312   1
  -2   2  -4 475.944 18.0663   3
   2   2   4 435.622 18.0198   3
  -3  -2  -4 404.949 15.6670   3
  -3  -2  -4 370.985 15.8969   4
   3  -2   4 405.824 15.3502   3
   3  -2   4 388.644 15.5052   4
   3  -2   4 407.040 15.4369   3
  -3  -2  -4 402.826 15.6497   3
  -3  -2  -4 402.687 15.5494   5
  -3  -2  -4 420.112 20.4290   1
  -3  -2  -4 413.560 20.8105   1
  -3   2  -4 387.835 15.5055   4
   3   2   4 385.746 15.8660   4
  -3   2  -4 398.640 20.3266   1
   3   2   4 391.004 15.5707   3
  -3   2  -4 383.461 19.6808   1
  -3   2  -4 415.167 15.6262   3
   3   2   4 413.830 15.7751   3
  -3   2  -4 400.062 15.5963   3
  -4  -2  -4 46.1331 2.95250   3
  -4  -2  -4 50.5683 2.93974   5
  -4  -2  -4 46.1571 3.16935   4
   4  -2   4 50.8015 2.83749   3
  -4  -2  -4 47.1958 6.50346   1
  -4  -2  -4 49.8283 6.41898   1
   4  -2   4 47.2515 2.70676   3
  -4  -2  -4 48.8815 2.96331   3
   4  -2   4 47.0472 2.81110   4
   4   2   4 49.1895 3.12575   4
   4   2   4 46.4472 2.87940   3
  -4   2  -4 48.5239 3.17658   5
  -4   2  -4 53.6019 6.77444   1
  -4   2  -4 50.0448 2.98389   3
  -4   2  -4 54.1498 6.40270   1
  -4   2  -4 47.6055 2.89513   3
  -4   2  -4 48.2178 2.86456   4
   4   2   4 50.8761 3.11145   3
  -5  -2  -4 172.809 8.18040   3
   5  -2   4 177.764 7.88619   3
   5  -2   4 181.727 7.92191   4
  -5  -2  -4 159.651 13.4282   1
  -5  -2  -4 176.839 8.12045   5
  -5  -2  -4 184.290 13.9050   1
   5  -2   4 183.798 7.78297   3
  -5  -2  -4 182.710 8.59505   4
   5   2   4 185.040 8.32176   3
  -5   2  -4 171.734 13.5469   1
  -5   2  -4 180.079 8.21388   3
  -5   2  -4 179.681 8.02332   4
   5   2   4 173.555 8.86159   4
  -5   2  -4 181.225 14.0802   1
  -5   2  -4 190.306 8.60786   5
   6  -2   4 215.426 9.40104   4
  -6  -2  -4 207.279 9.80894   3
  -6  -2  -4 216.169 17.4189   1
  -6  -2  -4 204.714 16.1219   1
  -6  -2  -4 199.644 10.0086   4
   6  -2   4 204.835 9.30132   3
  -6  -2  -4 222.995 9.79412   5
  -6   2  -4 217.345 9.88983   3
  -6   2  -4 210.320 9.53461   4
   6   2   4 212.869 10.5943   4
  -6   2  -4 242.561 17.5034   1
   6   2   4 208.399 9.78531   3
  -6   2  -4 226.310 10.2752   5
  -6   2  -4 203.359 16.3787   1
   7  -2   4 8.56916 1.52117   4
  -7  -2  -4 10.8756 2.09076   4
  -7  -2  -4 15.2373 7.39466   1
  -7  -2  -4 14.6291 7.41874   1
  -7  -2  -4 7.87293 1.60758   5
   7  -2   4 10.2087 1.61671   3
  -7  -2  -4 9.96072 1.89860   3
  -7   2  -4 12.1545 2.02696   3
   7   2   4 12.3854 1.90923   3
  -7   2  -4 12.2322 2.09935   5
  -7   2  -4 9.76811 1.66848   4
  -7   2  -4 13.1006 6.81295   1
  -7   2  -4 14.7963 6.91087   1
  -8  -2  -4 245.883 12.2396   4
   8  -2   4 239.294 11.1759   3
  -8  -2  -4 240.341 11.8343   5
  -8  -2  -4 257.718 23.8455   1
  -8  -2  -4 287.619 22.7949   1
  -8   2  -4 254.720 12.1279   3
  -8   2  -4 266.624 23.4963   1
  -8   2  -4 255.624 12.4393   5
   9  -3  -4 137.463 6.73317   3
  -9  -3   4 127.896 19.9304   1
  -9  -3   4 137.024 7.79670   5
   9   3  -4 132.758 7.64343   3
   9   3  -4 112.931 17.1881   1
  -9   3   4 145.072 8.00294   3
   8  -3  -4 219.973 18.2139   1
  -8  -3   4 205.243 10.0899   3
  -8  -3   4 207.239 10.2866   5
   8  -3  -4 216.317 9.42808   3
   8  -3  -4 205.288 9.07217   4
  -8   3   4 204.688 19.5378   1
   8   3  -4 223.073 10.4023   3
  -8   3   4 222.648 10.5185   3
  -8   3   4 214.872 10.8955   5
  -7  -3   4 246.140 11.4485   3
   7  -3  -4 220.657 17.0458   1
  -7  -3   4 247.370 10.9718   5
   7  -3  -4 213.309 9.71836   3
   7  -3  -4 244.715 10.0717   3
  -7  -3   4 256.238 19.6973   1
   7  -3  -4 237.399 9.76338   4
   7   3  -4 215.251 17.4828   1
  -7   3   4 230.506 10.7908   3
  -7   3   4 232.086 18.5269   1
  -7   3   4 238.855 11.3380   5
   7   3  -4 234.491 10.7666   3
  -6  -3   4 671.200 25.7459   3
   6  -3  -4 643.700 32.3527   1
  -6  -3   4 664.867 25.9012   5
   6  -3  -4 644.784 24.9467   3
   6  -3  -4 654.333 24.9162   4
  -6  -3   4 629.442 33.9696   1
   6  -3  -4 672.920 25.1468   3
   6   3  -4 674.879 33.4366   1
   6   3  -4 616.680 25.5814   5
  -6   3   4 655.306 25.8284   3
   6   3  -4 708.675 26.0085   3
  -6   3   4 634.164 26.2869   5
   6   3  -4 650.127 26.0491   4
  -6   3   4 691.414 34.0243   1
   5  -3  -4 904.432 33.5135   3
  -5  -3   4 884.821 33.8025   3
  -5  -3   4 892.692 41.4816   1
  -5  -3   4 909.075 34.2227   5
   5  -3  -4 887.906 33.3921   4
   5  -3  -4 883.768 34.3206   5
   5  -3  -4 916.051 40.0420   1
   5  -3  -4 877.987 33.3750   3
  -5  -3   4 886.929 33.9511   3
  -5   3   4 852.810 34.5067   5
  -5   3   4 933.276 41.1959   1
   5   3  -4 949.721 34.5824   4
  -5   3   4 859.684 34.0249   3
   5   3  -4 898.352 34.0651   5
  -5   3   4 884.133 34.5222   3
   5   3  -4 936.395 34.2392   3
   5   3  -4 915.761 40.8046   1
   5   3  -4 878.363 34.0831   3
  -4  -3   4 784.495 29.7649   3
  -4  -3   4 749.490 30.0686   5
  -4  -3   4 742.584 29.9455   3
   4  -3  -4 814.871 29.5270   3
   4  -3  -4 831.569 30.3719   5
   4  -3  -4 769.995 29.4406   3
  -4  -3   4 754.410 35.8425   1
   4  -3  -4 803.753 35.0093   1
  -4   3   4 763.483 29.8672   3
  -4   3   4 811.675 30.5120   5
   4   3  -4 766.549 30.0265   3
   4   3  -4 825.404 30.1491   3
  -4   3   4 824.676 30.0568   3
   4   3  -4 815.136 35.7531   1
   4   3  -4 778.970 30.0370   5
  -4   3   4 849.575 36.0208   1
   4   3  -4 811.930 30.5266   4
  -3  -3   4 2257.07 90.0526   1
  -3   3   4 2381.72 89.8360   1
   3   3  -4 2306.96 89.7427   1
   2  -3  -4 562.273 21.0731   3
   2  -3  -4 560.413 24.8755   1
  -2  -3   4 544.347 21.2469   3
  -2  -3   4 550.005 21.3265   3
  -2  -3   4 588.513 25.6927   1
  -2  -3   4 614.047 21.7787   5
  -2   3   4 569.494 21.3739   3
   2   3  -4 582.575 21.5327   3
  -2   3   4 588.152 21.8011   5
  -2   3   4 585.954 21.4751   3
   2   3  -4 575.015 25.3432   1
   2   3  -4 538.654 21.6302   5
  -2   3   4 576.309 25.0621   1
  -1  -3   4 71.6057 2.98679   3
   1  -3  -4 73.7424 3.34334   5
   1  -3  -4 72.8581 5.41058   1
   1  -3  -4 73.4951 3.30147   4
  -1  -3   4 72.9440 3.00174   3
   1  -3  -4 71.6710 2.89714   3
  -1  -3   4 62.5508 5.32370   1
   1  -3  -4 73.5394 2.94472   3
  -1   3   4 72.9696 3.13659   3
   1   3  -4 70.1029 3.22975   3
  -1   3   4 75.0115 3.27287   3
  -1   3   4 68.8715 3.32861   5
  -1   3   4 73.6371 3.32612   4
   1   3  -4 68.7373 3.44075   5
  -1   3   4 71.2211 5.44433   1
   1   3  -4 72.5373 3.21547   3
   1   3  -4 75.8391 5.72607   1
   0  -3   4 1597.92 65.0358   1
   0   3   4 1753.22 65.6116   1
   0   3  -4 1758.08 65.7294   1
  -1  -3  -4 778.367 28.9632   3
   1  -3   4 842.238 32.4205   1
  -1  -3  -4 758.665 32.7004   1
   1   3   4 788.852 32.7675   1
  -1   3  -4 762.943 32.3853   1
  -1   3  -4 759.808 28.9228   3
  -2  -3  -4 2190.64 84.3664   1
   2  -3   4 2094.72 83.3995   1
  -2   3  -4 2228.56 83.9701   1
  -3  -3  -4 197.321 8.51523   3
  -3  -3  -4 207.337 13.1756   1
  -3  -3  -4 217.271 8.40185   5
   3  -3   4 202.465 8.43349   4
  -3  -3  -4 211.748 12.9373   1
  -3  -3  -4 205.004 8.56185   3
  -3  -3  -4 200.880 9.02666   4
   3  -3   4 208.235 8.22211   3
   3  -3   4 215.857 8.20607   3
   3   3   4 204.012 8.59137   3
  -3   3  -4 198.122 8.39595   4
  -3   3  -4 199.276 8.49949   3
  -3   3  -4 235.866 12.8323   1
  -3   3  -4 195.669 8.45171   3
  -3   3  -4 201.367 12.6004   1
   3   3   4 212.084 8.75593   3
   3   3   4 191.014 8.86781   4
  -4  -3  -4 842.570 38.9618   1
  -4  -3  -4 888.141 32.9192   4
   4  -3   4 872.050 31.8258   3
   4  -3   4 873.708 32.5059   4
   4  -3   4 845.073 31.6985   3
  -4  -3  -4 911.058 39.0871   1
  -4  -3  -4 840.607 32.1797   3
  -4  -3  -4 858.979 32.2704   3
  -4  -3  -4 820.821 31.9754   5
  -4   3  -4 837.411 32.6823   5
  -4   3  -4 859.839 32.0058   4
   4   3   4 877.050 32.4642   3
  -4   3  -4 824.284 38.1604   1
   4   3   4 841.444 32.2392   3
  -4   3  -4 789.664 32.6943   3
  -4   3  -4 851.566 38.0000   1
   4   3   4 831.640 32.6260   4
  -4   3  -4 841.043 32.2102   3
   5  -3   4 813.219 31.5863   4
   5  -3   4 833.719 31.3781   3
  -5  -3  -4 815.773 39.7178   1
  -5  -3  -4 822.126 39.8366   1
  -5  -3  -4 882.112 31.9455   5
  -5  -3  -4 804.439 32.0090   3
   5  -3   4 843.746 31.5382   3
  -5  -3  -4 832.762 32.6727   4
  -5   3  -4 867.091 32.1441   3
  -5   3  -4 814.357 31.6893   4
  -5   3  -4 883.880 39.8071   1
   5   3   4 848.692 32.3050   3
  -5   3  -4 792.990 32.5117   5
  -5   3  -4 891.669 39.6962   1
   5   3   4 800.820 32.3513   4
   6  -3   4 601.737 23.1188   3
  -6  -3  -4 606.580 32.8268   1
   6  -3   4 618.203 23.2213   4
  -6  -3  -4 606.829 32.8566   1
  -6  -3  -4 586.000 24.3234   4
  -6  -3  -4 603.102 23.5991   5
  -6  -3  -4 589.290 23.7808   3
   6  -3   4 583.214 22.8911   3
  -6   3  -4 600.202 23.8502   3
  -6   3  -4 556.589 31.5839   1
  -6   3  -4 591.759 32.0107   1
   6   3   4 605.004 23.9312   3
  -6   3  -4 581.436 23.2967   4
  -6   3  -4 607.630 24.3567   5
  -7  -3  -4 37.6847 3.55393   4
  -7  -3  -4 36.6824 3.11039   5
  -7  -3  -4 34.7670 9.15551   1
  -7  -3  -4 29.1384 8.52064   1
  -7  -3  -4 44.4931 3.47344   3
   7  -3   4 40.9206 2.93339   4
   7  -3   4 41.2247 2.84351   3
   7   3   4 38.9249 3.34225   3
  -7   3  -4 46.8998 3.60406   3
  -7   3  -4 41.4943 3.06668   4
  -7   3  -4 42.0613 9.35259   1
  -7   3  -4 39.9892 3.59496   5
  -7   3  -4 38.7234 8.77874   1
  -8  -3  -4 0.20363 9.44384   1
  -8  -3  -4 11.8118 2.11846   3
  -8  -3  -4 11.5166 9.57981   1
  -8  -3  -4 10.0329 2.00268   5
  -8  -3  -4 8.42450 2.22967   4
   8  -3   4 7.64795 1.55761   3
  -8   3  -4 9.55909 1.68664   4
  -8   3  -4 10.6554 2.21456   5
  -8   3  -4 8.44250 1.95436   3
   8   3   4 9.45530 1.87001   3
   9   4  -4 158.958 8.65651   3
  -9   4   4 157.748 8.83809   3
   8  -4  -4 89.6962 4.40564   3
  -8  -4   4 73.3636 13.2254   1
  -8  -4   4 86.0601 5.22251   3
   8  -4  -4 92.4455 4.48549   3
   8  -4  -4 88.2930 12.2806   1
  -8  -4   4 92.3909 5.58606   5
  -8   4   4 94.9039 5.82068   3
  -8   4   4 72.8498 12.3039   1
  -8   4   4 93.2406 6.96317   5
   8   4  -4 91.9806 5.73564   3
   8   4  -4 81.3200 14.4373   1
   7  -4  -4 666.210 24.5478   4
   7  -4  -4 653.602 24.5887   3
   7  -4  -4 668.181 33.6348   1
  -7   4   4 602.952 34.7877   1
  -7   4   4 646.845 26.6542   5
  -7   4   4 666.356 26.0692   3
   7   4  -4 650.107 26.0556   3
   7   4  -4 635.727 33.9182   1
   6  -4  -4 24.7764 1.70109   3
   6  -4  -4 26.5652 1.66154   3
  -6  -4   4 21.7838 5.67532   1
   6  -4  -4 25.8844 1.63594   4
  -6  -4   4 27.2304 2.34122   5
   6  -4  -4 16.4364 4.66952   1
  -6   4   4 24.2363 5.76710   1
   6   4  -4 27.0605 2.24571   5
   6   4  -4 26.7996 2.41872   3
   6   4  -4 22.7436 6.04708   1
  -6   4   4 28.3374 2.71883   5
  -6   4   4 26.6156 2.33658   3
   6   4  -4 22.8260 2.43613   4
  -5  -4   4 231.466 15.4555   1
   5  -4  -4 202.416 8.05759   3
  -5  -4   4 210.875 9.04755   5
   5  -4  -4 203.626 8.12533   4
   5  -4  -4 201.479 8.09729   3
   5  -4  -4 213.248 9.31343   5
  -5  -4   4 210.916 8.92894   3
  -5  -4   4 210.893 8.68747   3
   5   4  -4 197.942 9.36321   4
  -5   4   4 205.391 8.98285   3
  -5   4   4 206.269 9.49619   5
   5   4  -4 200.211 9.03036   3
   5   4  -4 188.994 8.97740   3
   5   4  -4 183.719 13.7982   1
   5   4  -4 206.894 8.91977   5
  -5   4   4 207.013 14.2836   1
  -4  -4   4 542.458 20.7748   3
  -4  -4   4 530.885 21.1628   5
   4  -4  -4 556.979 20.4225   4
  -4  -4   4 573.018 21.0458   3
  -4  -4   4 522.511 26.8391   1
   4  -4  -4 551.854 20.2543   3
   4  -4  -4 533.079 20.2270   3
   4  -4  -4 541.389 25.6739   1
   4  -4  -4 577.722 21.5253   5
   4   4  -4 551.704 26.5340   1
   4   4  -4 516.571 21.6340   4
  -4   4   4 559.000 26.4378   1
  -4   4   4 562.340 21.6896   5
   4   4  -4 550.910 21.2420   3
   4   4  -4 543.821 21.2176   3
  -4   4   4 538.079 20.9766   3
  -4   4   4 545.916 21.0755   3
   4   4  -4 551.977 21.1490   5
  -3  -4   4 542.023 20.5847   3
   3  -4  -4 533.756 24.6628   1
  -3  -4   4 564.096 26.0171   1
   3  -4  -4 544.144 20.4559   4
  -3  -4   4 531.868 21.0491   5
   3  -4  -4 533.785 21.1874   5
  -3  -4   4 560.649 20.7289   3
   3   4  -4 550.448 25.5050   1
   3   4  -4 549.968 21.0407   5
   3   4  -4 560.226 21.0287   3
  -3   4   4 562.873 25.4351   1
   3   4  -4 584.639 21.1133   3
  -3   4   4 549.636 20.8038   3
  -3   4   4 533.418 20.8244   3
   3   4  -4 549.966 21.6007   4
  -3   4   4 550.592 21.3620   5
   2  -4  -4 1855.55 71.4107   1
  -2  -4   4 1863.18 72.3280   1
   2   4  -4 1853.99 72.0032   1
  -2   4   4 1837.06 71.5581   1
  -1  -4   4 1523.35 62.0945   1
   1  -4  -4 1621.32 62.1872   1
  -1   4   4 1641.44 62.1127   1
   1   4  -4 1648.95 62.5328   1
   0  -4  -4 32.8352 2.00810   4
   0  -4  -4 34.1960 1.71343   5
   0  -4  -4 32.4301 3.75717   1
   0   4   4 31.9085 1.71315   5
   0   4   4 33.1590 1.99356   4
   0   4  -4 32.0312 1.65388   3
   0   4  -4 29.6411 3.41714   1
   0   4   4 25.8154 3.38965   1
   0   4  -4 34.0173 1.69069   3
   0   4   4 33.6108 1.80268   3
  -1  -4  -4 4854.03 178.723   2
   1  -4   4 4211.93 176.081   2
   1   4   4 4573.09 178.338   2
  -1   4  -4 5084.56 178.118   2
   2  -4   4 589.520 27.5476   1
  -2  -4  -4 661.673 28.4576   1
  -2  -4  -4 630.526 24.0129   3
  -2  -4  -4 634.374 28.7044   1
  -2  -4  -4 654.374 24.0882   3
  -2  -4  -4 614.180 24.7364   4
  -2   4  -4 655.524 24.5296   4
  -2   4  -4 640.877 24.0860   3
   2   4   4 641.320 24.2361   3
   2   4   4 645.302 24.3511   3
   2   4   4 641.081 24.7333   4
  -2   4  -4 651.572 24.0699   3
  -2   4  -4 691.728 28.6127   1
  -3  -4  -4 808.806 30.9993   4
  -3  -4  -4 782.168 30.1659   3
  -3  -4  -4 781.834 35.4035   1
  -3  -4  -4 797.646 29.8977   5
  -3  -4  -4 860.287 36.3495   1
   3  -4   4 789.947 29.5097   3
   3  -4   4 799.806 29.5265   3
  -3  -4  -4 895.992 30.6708   3
  -3   4  -4 839.382 30.2260   3
   3   4   4 808.930 30.4795   3
  -3   4  -4 809.971 30.2281   3
   3   4   4 735.994 30.6972   4
  -3   4  -4 762.515 30.7520   5
  -3   4  -4 869.707 35.1384   1
  -3   4  -4 804.154 35.2789   1
   3   4   4 746.822 30.2573   3
  -3   4  -4 789.090 30.0296   4
  -4  -4  -4 40.8518 3.56421   4
   4  -4   4 37.2598 2.02761   3
  -4  -4  -4 33.8384 5.91089   1
   4  -4   4 37.0085 1.98583   3
  -4  -4  -4 41.7968 2.63770   5
  -4  -4  -4 36.9002 2.53202   3
   4  -4   4 39.0933 2.32609   4
  -4   4  -4 38.2783 2.30386   4
   4   4   4 41.9498 2.96586   4
   4   4   4 40.0464 2.73170   3
  -4   4  -4 39.7930 2.92121   5
  -4   4  -4 33.9610 2.41124   3
  -4   4  -4 53.1704 6.61820   1
   4   4   4 31.5842 2.43354   3
  -4   4  -4 46.6364 6.28927   1
  -5  -4  -4 81.1351 9.65551   1
  -5  -4  -4 91.5895 4.72569   3
  -5  -4  -4 80.1887 9.73435   1
  -5  -4  -4 84.8290 4.36828   5
  -5  -4  -4 80.4828 5.10813   4
   5  -4   4 82.7000 3.88793   3
   5  -4   4 90.8975 4.29660   4
   5  -4   4 87.8873 4.01569   3
  -5   4  -4 81.0543 4.99626   5
  -5   4  -4 89.6611 4.72434   3
  -5   4  -4 73.8718 8.83238   1
   5   4   4 77.1955 4.87437   4
   5   4   4 90.7380 4.95270   3
  -5   4  -4 85.0882 4.26605   4
  -5   4  -4 73.1874 8.90504   1
   6  -4   4 123.494 5.47099   3
  -6  -4  -4 128.563 13.6614   1
  -6  -4  -4 115.633 13.1956   1
  -6  -4  -4 119.685 6.12130   5
  -6  -4  -4 125.985 6.46266   3
   6  -4   4 123.449 5.83950   4
  -6  -4  -4 126.470 7.07431   4
   6   4   4 121.822 6.55108   3
  -6   4  -4 115.173 6.34732   3
  -6   4  -4 148.534 13.5905   1
  -6   4  -4 124.231 12.7501   1
  -6   4  -4 122.888 6.93072   5
  -6   4  -4 123.114 5.91097   4
   7  -4   4 440.092 17.7128   4
  -7  -4  -4 428.493 18.4001   3
   7  -4   4 454.432 17.4052   3
   7  -4   4 441.427 17.2574   3
  -7  -4  -4 466.607 19.5712   4
  -7  -4  -4 420.768 28.8578   1
  -7  -4  -4 443.523 29.3102   1
  -7   4  -4 449.088 18.7917   3
  -7   4  -4 422.678 33.5402   1
   7   4   4 435.863 18.7835   3
  -7   4  -4 420.840 17.7771   4
  -7   4  -4 483.030 19.7117   5
   8  -4   4 27.3438 2.94293   3
  -8  -4  -4 32.5844 3.10943   3
  -8   4  -4 31.4926 3.78873   3
   8   4   4 31.2130 3.25219   3
   8  -5  -4 29.5316 8.80002   1
  -8  -5   4 29.7137 2.96621   5
   8  -5  -4 30.2546 1.66191   4
  -8  -5   4 41.0873 10.7056   1
  -8  -5   4 31.5331 2.94244   3
   8   5  -4 30.4071 3.45085   3
  -8   5   4 30.3813 3.07679   3
  -8   5   4 29.1402 8.88742   1
   8   5  -4 15.3898 7.99716   1
  -8   5   4 32.7315 3.45380   5
  -7  -5   4 19.3302 2.13008   3
  -7  -5   4 18.8264 2.22248   5
   7  -5  -4 4.97727 4.59486   1
   7  -5  -4 19.6053 1.09422   3
   7  -5  -4 19.0671 1.16393   4
  -7  -5   4 18.0162 7.35760   1
  -7   5   4 17.2577 2.42814   5
  -7   5   4 20.1223 6.87842   1
   7   5  -4 19.1281 2.25611   3
   7   5  -4 19.3873 6.36944   1
  -7   5   4 18.3167 2.13489   3
  -6  -5   4 42.1622 7.95874   1
   6  -5  -4 31.8339 6.92905   1
  -6  -5   4 33.3177 2.55886   3
  -6  -5   4 33.0257 2.31044   3
   6  -5  -4 32.0015 1.59512   4
  -6  -5   4 33.1477 2.55437   5
   6  -5  -4 31.6511 1.61174   4
  -6   5   4 27.6194 2.82725   5
  -6   5   4 28.7195 6.21522   1
  -6   5   4 31.6564 2.61552   3
   6   5  -4 42.8134 7.26693   1
   6   5  -4 31.4872 2.68731   3
  -5  -5   4 43.4226 2.88364   5
  -5  -5   4 37.2158 6.61089   1
  -5  -5   4 41.9522 2.49886   3
   5  -5  -4 39.9862 5.88697   1
  -5  -5   4 40.3361 2.64085   3
   5  -5  -4 43.1264 1.96301   4
   5  -5  -4 42.7600 1.94411   4
   5  -5  -4 42.3314 3.09706   5
   5   5  -4 45.1375 3.05281   3
   5   5  -4 41.9766 2.73805   5
   5   5  -4 44.3338 3.32074   4
  -5   5   4 41.8133 6.41830   1
  -5   5   4 44.1931 2.87461   3
   5   5  -4 45.9076 3.29131   3
   5   5  -4 46.1357 7.09172   1
  -5   5   4 46.1392 3.34243   5
  -4  -5   4 1346.27 47.6400   5
  -4  -5   4 1399.90 54.8529   1
  -4  -5   4 1245.86 47.1140   3
   4  -5  -4 1348.76 52.6042   1
   4  -5  -4 1232.50 47.8225   5
  -4  -5   4 1248.01 46.9676   3
  -4   5   4 1337.78 48.2066   5
   4   5  -4 1244.92 47.5889   3
   4   5  -4 1205.88 47.5714   3
  -4   5   4 1246.09 53.0116   1
  -4   5   4 1292.09 47.4470   3
   4   5  -4 1232.59 53.1878   1
   4   5  -4 1270.08 47.4902   5
   4   5  -4 1287.31 48.3026   4
  -4   5   4 1220.91 47.2967   3
  -3  -5   4 452.625 16.6690   3
   3  -5  -4 451.246 20.9246   1
  -3  -5   4 451.832 16.6137   3
  -3  -5   4 480.367 24.9254   1
   3  -5  -4 448.086 16.6593   4
   3  -5  -4 419.199 17.4495   5
  -3  -5   4 455.455 17.4097   5
   3   5  -4 448.570 17.9937   4
   3   5  -4 448.991 21.7225   1
  -3   5   4 448.973 21.3625   1
  -3   5   4 439.629 17.0259   3
   3   5  -4 423.835 17.2584   3
  -3   5   4 453.255 17.7126   5
   3   5  -4 465.097 17.3119   3
  -3   5   4 435.997 17.0594   3
   3   5  -4 432.599 17.2702   5
   2  -5  -4 5.24971 1.73843   1
   2  -5  -4 4.41942 0.56312   4
  -2  -5   4 5.57033 2.07755   1
   2   5  -4 3.42862 2.22476   1
  -2   5   4 4.61255 0.54148   3
  -2   5   4 4.33032 0.57332   3
   2   5  -4 3.13681 0.59138   3
  -2   5   4 3.87619 0.85101   5
  -2   5   4 5.86641 1.97263   1
  -2   5   4 5.67706 0.61971   4
  -1  -5   4 144.365 8.42800   1
   1  -5  -4 137.969 5.76792   5
   1  -5  -4 138.031 5.88073   4
   1  -5  -4 123.220 9.12062   1
  -1   5   4 135.411 5.82749   4
  -1   5   4 138.976 5.84113   5
   1   5  -4 148.174 6.47419   5
  -1   5   4 137.302 8.01531   1
  -1   5   4 141.254 5.55515   3
   1   5  -4 140.163 8.37004   1
   1   5  -4 130.366 5.56817   3
   1   5  -4 138.264 5.57627   3
  -1   5   4 136.888 5.44889   3
   0  -5   4 114.877 6.98880   1
   0  -5  -4 107.130 4.55373   5
   0  -5  -4 120.028 7.41904   1
   0  -5  -4 111.925 5.08879   4
   0   5   4 116.633 5.10215   4
   0   5   4 110.685 7.12866   1
   0   5  -4 107.232 6.94380   1
   0   5  -4 109.171 4.49301   3
   0   5   4 109.312 4.68328   3
   0   5  -4 110.642 4.51807   3
   0   5   4 116.136 4.62700   5
   0   5   4 106.711 4.55507   3
  -1  -5  -4 418.400 19.0911   1
  -1  -5  -4 393.443 15.7913   4
   1  -5   4 374.225 17.7493   1
  -1  -5  -4 402.121 14.8254   5
  -1   5  -4 398.570 14.9812   3
  -1   5  -4 404.539 18.4466   1
   1   5   4 392.897 18.7406   1
   1   5   4 390.194 15.2832   3
  -1   5  -4 400.988 15.0047   3
   1   5   4 406.677 15.7845   4
  -2  -5  -4 573.423 20.9324   3
  -2  -5  -4 593.756 26.6809   1
  -2  -5  -4 551.849 22.0588   4
  -2  -5  -4 566.830 20.9639   3
  -2  -5  -4 588.367 20.8245   5
  -2  -5  -4 570.831 20.8681   5
  -2  -5  -4 497.138 26.8347   1
   2   5   4 575.571 22.0270   4
  -2   5  -4 604.508 21.2143   3
  -2   5  -4 489.359 21.3505   3
   2   5   4 560.941 21.4047   3
   2   5   4 573.059 21.5299   3
  -3  -5  -4 53.1052 2.81460   3
  -3  -5  -4 56.3101 2.83802   3
  -3  -5  -4 56.1407 3.59607   4
  -3  -5  -4 53.9338 6.27220   1
  -3  -5  -4 54.3809 2.58793   5
  -3  -5  -4 55.9093 6.31449   1
  -3   5  -4 49.7086 3.34725   5
  -3   5  -4 53.1921 3.00984   4
   3   5   4 53.9202 3.14088   3
  -3   5  -4 55.5510 6.08085   1
  -3   5  -4 52.8814 5.68189   1
   3   5   4 50.2303 3.03001   3
  -3   5  -4 54.9931 2.90757   3
  -3   5  -4 57.0390 2.94744   3
   3   5   4 56.7753 3.49795   4
  -4  -5  -4 778.689 34.6460   1
  -4  -5  -4 705.468 26.9017   5
  -4  -5  -4 713.532 28.3415   4
  -4  -5  -4 673.951 27.1661   3
  -4  -5  -4 760.419 34.7269   1
  -4  -5  -4 720.052 27.2292   3
  -4   5  -4 742.816 27.3972   3
  -4   5  -4 716.393 28.1274   5
  -4   5  -4 694.083 33.2221   1
  -4   5  -4 679.979 32.5486   1
   4   5   4 676.563 28.0150   4
   4   5   4 732.099 27.7310   3
  -4   5  -4 737.401 26.9722   4
  -5  -5  -4 34.1174 3.07666   4
  -5  -5  -4 36.3014 6.89352   1
  -5  -5  -4 29.0471 6.62826   1
  -5  -5  -4 38.0513 2.57301   3
  -5  -5  -4 28.7985 2.16865   5
  -5   5  -4 30.8654 2.08890   4
  -5   5  -4 36.3826 3.03097   5
  -5   5  -4 30.8859 2.72594   3
  -5   5  -4 40.8459 7.28855   1
  -5   5  -4 25.6080 5.69755   1
   5   5   4 33.7311 2.79934   3
  -6  -5  -4 538.228 22.5172   4
  -6  -5  -4 548.053 21.0330   5
  -6  -5  -4 580.230 21.4210   3
  -6  -5  -4 498.022 30.7498   1
  -6  -5  -4 521.441 30.5849   1
   6  -5   4 466.701 19.7237   3
  -6   5  -4 564.887 21.6552   3
  -6   5  -4 472.911 28.5434   1
  -6   5  -4 528.299 29.4538   1
  -6   5  -4 564.050 22.4545   5
  -6   5  -4 533.389 20.6727   4
   6   5   4 559.330 21.8887   3
  -7  -5  -4 66.4370 11.8212   1
  -7  -5  -4 54.9274 4.66162   4
  -7  -5  -4 62.3113 11.3413   1
  -7  -5  -4 52.9646 3.85119   3
  -7  -5  -4 56.4721 3.84279   5
  -7   5  -4 67.5494 4.91688   5
  -7   5  -4 66.6183 11.1687   1
  -7   5  -4 61.6274 4.30926   3
   7   5   4 63.0891 5.00754   3
  -7   5  -4 62.4018 3.54003   4
  -8  -6   4 34.0395 2.92822   3
  -8  -6   4 33.9780 2.96684   5
   8  -6  -4 26.6008 10.8062   1
  -8   6   4 33.7055 3.63869   5
   8   6  -4 33.4880 3.40884   3
  -8   6   4 30.4533 3.62917   3
  -8   6   4 32.9438 8.96091   1
  -7  -6   4 90.7542 13.5773   1
  -7  -6   4 106.037 5.62279   3
  -7  -6   4 111.274 5.95734   5
   7  -6  -4 111.070 12.3556   1
   7   6  -4 110.862 6.23831   5
  -7   6   4 111.238 6.18700   3
  -7   6   4 105.406 13.5908   1
  -7   6   4 117.238 6.90269   5
   7   6  -4 119.323 6.40812   3
   7   6  -4 109.967 12.7793   1
  -6  -6   4 88.2286 4.48242   3
  -6  -6   4 78.9312 4.62048   5
   6  -6  -4 95.3217 9.30179   1
  -6  -6   4 83.8117 10.8735   1
  -6   6   4 101.451 10.6413   1
   6   6  -4 92.0732 5.11146   3
  -6   6   4 81.1109 5.34606   5
   6   6  -4 85.6914 4.57912   5
   6   6  -4 81.2547 9.81137   1
  -5  -6   4 106.031 4.70390   3
  -5  -6   4 109.116 4.84170   3
   5  -6  -4 108.654 9.48486   1
  -5  -6   4 106.274 5.26392   5
  -5  -6   4 104.969 10.5255   1
  -5   6   4 103.417 9.72446   1
   5   6  -4 108.836 10.1359   1
   5   6  -4 106.021 5.47381   3
   5   6  -4 100.064 5.88871   4
  -5   6   4 106.892 5.32030   3
  -5   6   4 106.917 5.97190   5
   5   6  -4 101.863 5.13986   5
  -4  -6   4 133.505 5.34118   3
  -4  -6   4 129.020 10.6979   1
  -4  -6   4 135.537 5.40588   3
  -4  -6   4 139.869 6.18175   5
   4  -6  -4 122.238 6.94537   5
   4  -6  -4 130.251 9.47754   1
   4   6  -4 126.841 6.20668   3
  -4   6   4 133.965 6.03298   3
   4   6  -4 133.478 6.84891   4
   4   6  -4 135.302 10.3416   1
  -4   6   4 123.617 10.2915   1
   4   6  -4 145.200 6.16453   5
   4   6  -4 153.667 6.40629   3
  -4   6   4 130.287 5.93005   3
  -4   6   4 129.711 6.61600   5
   3  -6  -4 1434.79 51.7784   5
  -3  -6   4 1300.79 56.5648   1
   3  -6  -4 1403.41 55.1423   1
   3   6  -4 1431.01 56.5395   1
   3   6  -4 1407.07 51.4804   5
   3   6  -4 1352.41 51.4535   3
  -3   6   4 1386.06 55.6112   1
   3   6  -4 1399.25 52.3495   4
   2  -6  -4 228.750 8.84607   4
  -2  -6   4 226.514 12.6857   1
   2  -6  -4 217.161 11.5245   1
   2  -6  -4 215.182 9.15360   5
  -2   6   4 226.419 9.32959   5
   2   6  -4 241.309 9.90996   4
   2   6  -4 231.057 9.22778   5
  -2   6   4 217.294 8.82429   4
  -2   6   4 226.184 11.8628   1
  -2   6   4 223.364 8.70257   3
   2   6  -4 216.474 8.88885   3
  -2   6   4 217.514 8.61362   3
  -1  -6   4 1067.15 43.8354   1
   1  -6  -4 1179.47 44.0250   1
   1  -6  -4 1110.35 40.7474   5
   1   6  -4 1064.06 40.4819   3
  -1   6   4 1145.18 40.4486   3
  -1   6   4 1107.22 43.5422   1
   1   6  -4 1085.91 43.8845   1
   1   6  -4 1067.43 41.0648   5
   0  -6  -4 1970.59 75.2080   1
   0  -6   4 1816.76 74.1470   1
   0   6  -4 2076.79 75.1171   1
   0   6   4 1986.22 75.1739   1
  -1  -6  -4 1462.41 57.7725   1
   1  -6   4 1439.48 56.2938   1
  -1   6  -4 1473.10 58.6565   1
  -2  -6  -4 757.323 33.1752   1
  -2  -6  -4 806.011 27.9854   5
  -2  -6  -4 754.588 33.6280   1
  -2  -6  -4 755.780 27.9510   5
  -2  -6  -4 763.059 29.6687   4
  -2   6  -4 773.034 28.5577   3
   2   6   4 762.337 28.9423   3
   2   6   4 785.691 29.6007   4
  -2   6  -4 805.862 32.1784   1
  -2   6  -4 696.509 28.6983   3
   2   6   4 772.868 28.8626   3
  -2   6  -4 777.045 32.7674   1
  -2   6  -4 774.873 28.7609   4
  -3  -6  -4 65.5990 6.81893   1
  -3  -6  -4 56.7645 2.53007   5
  -3  -6  -4 58.2496 2.65512   3
  -3  -6  -4 49.3396 2.45278   5
  -3  -6  -4 57.7107 2.70556   3
  -3  -6  -4 54.9053 4.30708   4
   3   6   4 55.9503 3.20067   3
  -3   6  -4 64.2925 6.67040   1
  -3   6  -4 52.2911 3.54342   5
   3   6   4 63.6669 3.80640   4
  -3   6  -4 58.5638 3.01761   3
   3   6   4 61.5728 3.36739   3
  -3   6  -4 57.0477 3.03253   3
  -4  -6  -4 35.0704 2.20980   3
  -4  -6  -4 35.3703 3.08933   4
  -4  -6  -4 34.9301 2.21344   3
  -4  -6  -4 43.4516 7.24264   1
  -4  -6  -4 35.4717 6.42870   1
  -4  -6  -4 35.9818 2.00228   5
  -4   6  -4 37.3556 2.46295   3
   4   6   4 39.9801 2.75911   3
  -4   6  -4 36.2803 5.78912   1
   4   6   4 37.3233 2.99782   4
  -4   6  -4 30.2741 2.52750   3
  -4   6  -4 48.1290 3.28049   5
  -4   6  -4 41.9590 6.34510   1
  -5  -6  -4 608.818 31.0414   1
  -5  -6  -4 560.096 22.1012   3
  -5  -6  -4 571.966 22.1499   3
  -5  -6  -4 486.196 29.3577   1
  -5  -6  -4 579.533 23.7141   4
  -5   6  -4 607.510 23.5448   5
  -5   6  -4 568.295 21.6990   4
  -5   6  -4 553.914 28.8799   1
  -5   6  -4 570.293 29.3849   1
   5   6   4 601.249 22.9920   3
  -6  -6  -4 14.8908 3.00198   4
  -6  -6  -4 18.9239 7.05714   1
  -6  -6  -4 18.0547 7.60290   1
  -6  -6  -4 24.6396 1.99584   5
  -6  -6  -4 17.7683 1.93846   3
  -6   6  -4 22.1727 1.67971   4
   6   6   4 23.2226 2.44495   3
  -6   6  -4 20.6926 6.13390   1
  -6   6  -4 19.5582 2.35333   3
  -6   6  -4 22.4816 2.70931   5
  -7  -6  -4 333.297 25.3616   1
  -7  -6  -4 332.567 13.3228   5
  -7   6  -4 310.322 14.8057   5
  -7   6  -4 307.164 12.5514   4
   7   6   4 312.529 14.3194   3
  -7   6  -4 293.104 22.2276   1
  -8  -7   4 0.86084 1.01292   5
  -8  -7   4 0.92465 1.01266   3
   8   7  -4 0.49536 0.90862   3
  -8   7   4 -0.7982 0.93812   5
  -8   7   4 0.25812 0.91437   3
   7  -7  -4 185.224 14.6472   1
  -7  -7   4 205.612 9.15358   5
  -7  -7   4 190.449 8.28156   3
  -7  -7   4 188.956 8.42232   3
  -7   7   4 204.940 10.2934   5
   7   7  -4 215.702 9.85028   3
   7   7  -4 178.155 8.68573   5
  -7   7   4 202.379 9.48968   3
  -7   7   4 174.134 16.3472   1
  -6  -7   4 12.8846 1.22453   3
  -6  -7   4 12.1233 1.23223   3
  -6  -7   4 8.20540 5.16472   1
  -6  -7   4 10.9128 1.54078   5
   6  -7  -4 9.26434 4.08578   1
   6   7  -4 12.5577 1.79074   3
  -6   7   4 10.6321 1.97626   5
   6   7  -4 20.3444 6.27853   1
  -6   7   4 10.9287 4.77406   1
   6   7  -4 12.2490 1.40020   5
  -6   7   4 14.2131 1.82600   3
   5  -7  -4 606.373 28.1223   1
  -5  -7   4 513.710 21.9977   3
  -5  -7   4 628.217 23.1488   5
  -5  -7   4 553.133 30.2658   1
  -5  -7   4 614.475 21.8721   3
   5   7  -4 603.708 22.9626   5
  -5   7   4 598.189 23.1426   3
   5   7  -4 597.599 23.4536   3
   5   7  -4 631.990 30.2331   1
  -5   7   4 602.568 29.6317   1
  -5   7   4 595.605 24.0379   5
   4  -7  -4 10.8201 3.10244   1
  -4  -7   4 15.4489 4.32546   1
   4  -7  -4 11.4079 1.50634   5
  -4  -7   4 13.5028 1.38279   5
  -4   7   4 15.1326 1.30193   3
  -4   7   4 17.9340 1.87563   5
   4   7  -4 13.9331 1.80876   4
  -4   7   4 14.6824 3.50721   1
  -4   7   4 12.0603 1.30760   3
   4   7  -4 13.9914 1.70852   3
   4   7  -4 14.5700 4.14415   1
   4   7  -4 12.0218 1.46351   3
   4   7  -4 11.2906 1.26461   5
   3  -7  -4 571.934 20.8790   4
   3  -7  -4 529.302 21.7691   5
  -3  -7   4 569.230 26.8045   1
   3  -7  -4 558.041 24.6898   1
   3   7  -4 602.495 26.3832   1
  -3   7   4 570.866 25.3479   1
  -3   7   4 532.462 21.1407   3
   3   7  -4 557.273 21.5528   3
  -3   7   4 557.635 22.0901   5
   3   7  -4 566.172 21.6146   3
  -3   7   4 561.940 21.2347   3
   3   7  -4 575.056 22.5811   4
   3   7  -4 579.961 21.5992   5
   2  -7  -4 541.744 23.4884   1
   2  -7  -4 543.977 21.0511   5
   2  -7  -4 559.799 20.7464   4
  -2  -7   4 540.046 24.7839   1
  -2   7   4 536.441 20.3782   3
  -2   7   4 567.680 21.2706   5
  -2   7   4 530.056 20.6838   4
  -2   7   4 548.990 20.4722   3
  -2   7   4 562.439 23.7289   1
   2   7  -4 570.224 24.6376   1
   2   7  -4 522.938 21.0218   5
   2   7  -4 573.650 20.7710   3
   2   7  -4 553.258 21.8372   4
   1  -7  -4 131.807 5.68160   5
  -1  -7   4 143.793 8.26332   1
   1  -7  -4 132.374 5.94513   4
   1  -7  -4 143.929 8.14851   1
  -1   7   4 143.432 5.85892   5
   1   7  -4 128.237 5.43008   3
   1   7  -4 136.729 6.46984   4
   1   7  -4 119.385 7.90541   1
  -1   7   4 138.078 5.37081   3
   1   7  -4 135.753 5.43465   3
   1   7  -4 141.475 6.12494   5
  -1   7   4 132.301 7.71907   1
  -1   7   4 131.042 5.88735   4
   0  -7  -4 314.856 12.2069   5
   0  -7  -4 333.163 13.1606   4
   0  -7   4 327.914 14.6793   1
   0  -7  -4 318.323 15.5436   1
   0   7   4 346.067 15.4871   1
   0   7  -4 354.754 15.3005   1
   0   7   4 309.926 12.2524   3
   0   7   4 328.088 12.4051   3
   0   7   4 309.798 13.0140   4
   0   7   4 327.811 12.3052   5
   0   7  -4 323.879 12.1231   3
   0   7  -4 306.572 12.0808   3
  -1  -7  -4 1479.66 58.6941   1
   1  -7   4 1484.09 57.6330   1
  -1  -7  -4 1517.53 59.4510   1
  -1   7  -4 1473.47 54.8368   3
   1   7   4 1559.03 56.0637   4
  -1   7  -4 1472.93 54.8006   3
  -1   7  -4 1528.63 58.3764   1
  -2  -7  -4 106.223 7.98817   1
  -2  -7  -4 103.087 8.55742   1
  -2  -7  -4 105.118 5.58644   4
  -2   7  -4 102.072 4.68832   4
  -2   7  -4 103.342 4.49411   3
   2   7   4 107.576 5.48946   4
   2   7   4 99.7674 4.74706   3
  -2   7  -4 94.9888 7.38288   1
  -2   7  -4 104.656 7.04458   1
   2   7   4 108.017 4.92586   3
  -2   7  -4 109.812 4.51459   3
  -3  -7  -4 758.991 34.7398   1
  -3  -7  -4 767.105 30.2259   4
  -3  -7  -4 770.466 35.0367   1
  -3   7  -4 833.600 33.4154   1
  -3   7  -4 768.284 28.8667   3
  -3   7  -4 739.351 28.7722   3
  -3   7  -4 765.494 29.8764   5
  -3   7  -4 718.324 33.3953   1
  -3   7  -4 795.111 28.9956   4
   3   7   4 747.486 29.9464   4
   3   7   4 781.966 29.3407   3
  -4  -7  -4 12.5289 0.86375   5
  -4  -7  -4 13.4663 0.98230   3
  -4  -7  -4 14.3757 0.89826   5
  -4  -7  -4 12.3349 1.98136   4
  -4  -7  -4 13.3350 0.92745   3
  -4  -7  -4 14.8044 4.85219   1
  -4   7  -4 13.3508 1.09522   4
  -4   7  -4 12.1868 1.53582   3
  -4   7  -4 13.5825 1.83441   5
  -4   7  -4 14.1369 1.45141   3
  -4   7  -4 13.7247 3.57851   1
  -4   7  -4 14.3451 4.42663   1
   4   7   4 13.2883 1.59994   3
  -5  -7  -4 890.153 42.1315   1
  -5  -7  -4 841.600 41.6662   1
  -5  -7  -4 869.056 34.5201   4
  -5  -7  -4 847.776 32.2835   3
  -5  -7  -4 872.438 32.0935   5
  -5  -7  -4 871.837 32.3039   3
   5   7   4 867.863 33.5470   3
  -5   7  -4 837.583 31.9844   4
  -5   7  -4 868.898 34.1524   5
  -5   7  -4 860.348 33.1045   3
  -5   7  -4 875.771 40.3894   1
  -5   7  -4 863.543 39.8692   1
  -6  -7  -4 90.2050 6.08356   4
  -6  -7  -4 83.9592 4.21244   5
  -6  -7  -4 83.8403 4.43135   3
  -6  -7  -4 81.2215 12.1167   1
  -6  -7  -4 82.5891 4.40930   3
  -6   7  -4 86.6640 5.75086   5
  -6   7  -4 87.1030 3.81550   4
  -6   7  -4 73.7658 12.8260   1
   6   7   4 91.7715 5.41772   3
  -6   7  -4 91.8695 5.11527   3
  -7  -7  -4 58.3779 3.71145   3
  -7  -7  -4 57.9200 3.52595   5
  -7   7  -4 59.6260 4.41912   3
   7   7   4 57.3832 4.52594   3
  -8   8   4 143.845 7.94443   3
  -7  -8   4 1.14460 0.88545   5
   7  -8  -4 -3.7368 5.60107   1
   7   8  -4 2.79267 1.26574   3
  -7   8   4 3.80173 1.36931   3
  -7   8   4 9.19475 6.97723   1
  -6  -8   4 208.453 8.90254   5
   6  -8  -4 187.764 13.8606   1
  -6   8   4 192.488 15.8790   1
  -6   8   4 212.831 10.1679   5
  -6   8   4 200.547 9.16706   3
   6   8  -4 200.681 9.45236   3
   6   8  -4 183.366 8.57572   5
   5  -8  -4 47.1487 6.50031   1
  -5  -8   4 42.4989 7.42933   1
  -5  -8   4 55.9103 3.20323   5
   5   8  -4 58.7666 3.66814   3
   5   8  -4 51.3676 3.09224   5
   5   8  -4 55.0657 7.63474   1
  -5   8   4 53.8367 3.30675   3
  -5   8   4 66.3876 8.15836   1
  -5   8   4 55.4848 3.98894   5
   4  -8  -4 79.8881 6.91680   1
  -4  -8   4 72.4176 8.72872   1
   4  -8  -4 74.3678 4.36084   5
  -4   8   4 79.7893 4.68687   5
   4   8  -4 81.3340 4.28940   3
   4   8  -4 67.6586 4.79947   4
  -4   8   4 75.7519 3.87266   3
  -4   8   4 74.5061 7.18545   1
   4   8  -4 79.8751 8.36687   1
   4   8  -4 79.2784 3.98883   5
  -4   8   4 84.6748 4.00407   3
   4   8  -4 94.6405 5.02630   3
   3  -8  -4 18.7982 1.14081   4
   3  -8  -4 22.2597 1.81525   5
   3  -8  -4 22.8327 3.52760   1
  -3  -8   4 13.3269 3.90843   1
  -3   8   4 20.0104 1.97106   5
   3   8  -4 20.4587 2.50407   4
   3   8  -4 19.9084 1.54533   5
  -3   8   4 20.0877 1.39132   3
  -3   8   4 23.7331 3.73562   1
   3   8  -4 20.5296 3.91186   1
  -3   8   4 19.9142 1.33351   3
   3   8  -4 19.5469 1.61443   3
   3   8  -4 18.9720 1.64626   3
  -2  -8   4 2.97049 1.93392   1
   2  -8  -4 1.19985 0.52198   5
   2  -8  -4 -0.7892 1.42341   1
  -2   8   4 -0.6416 1.43871   1
   2   8  -4 0.85645 1.80238   1
  -2   8   4 1.75559 0.59647   5
  -2   8   4 1.02829 0.36886   4
  -2   8   4 1.63416 0.36716   3
   2   8  -4 1.72970 0.45202   3
   2   8  -4 1.39576 0.67329   4
  -2   8   4 1.90265 0.34056   3
   2   8  -4 3.51914 0.73093   5
   1  -8  -4 8.44801 0.87793   5
   1  -8  -4 9.23399 1.06077   4
  -1  -8   4 7.88469 2.21123   1
   1  -8  -4 8.19385 2.03913   1
  -1   8   4 8.64102 0.61645   3
  -1   8   4 5.65369 1.06376   4
   1   8  -4 7.58594 1.11401   5
  -1   8   4 9.47271 1.99068   1
   1   8  -4 8.34429 0.71327   3
  -1   8   4 6.32972 0.60059   3
   1   8  -4 7.96891 0.69434   3
  -1   8   4 8.59681 0.92871   5
   1   8  -4 9.29553 2.20380   1
   1   8  -4 7.91561 1.32180   4
   0  -8  -4 1401.70 53.3375   1
   0  -8   4 1282.43 51.7783   1
   0  -8  -4 1361.72 50.8391   4
   0   8  -4 1377.99 50.9018   4
   0   8   4 1305.23 49.7591   3
   0   8   4 1369.63 49.9104   3
   0   8  -4 1482.21 52.5610   1
   0   8  -4 1297.95 49.5340   3
   0   8   4 1343.86 50.7194   4
   0   8  -4 1386.84 49.5769   3
   0   8   4 1364.90 49.7746   5
  -1  -8  -4 72.9194 5.92859   1
  -1  -8  -4 71.3457 4.22492   4
  -1  -8  -4 75.5054 6.26807   1
  -1   8  -4 75.1160 3.13425   3
  -1   8  -4 72.9476 3.09515   3
   1   8   4 68.9642 3.59188   3
  -1   8  -4 69.2657 5.38304   1
   1   8   4 84.4522 4.33148   4
  -2  -8  -4 1832.02 71.9946   1
  -2  -8  -4 1830.71 71.4542   1
  -2  -8  -4 1827.22 67.8306   4
   2   8   4 1728.86 66.6133   3
  -2   8  -4 1795.13 66.5637   4
  -2   8  -4 1862.36 66.2537   3
   2   8   4 1798.63 67.6946   4
  -2   8  -4 1843.47 66.2471   3
  -2   8  -4 1806.39 70.0985   1
  -2   8  -4 1783.66 69.2456   1
  -3  -8  -4 2.32225 1.00370   4
  -3  -8  -4 2.00344 2.93501   1
  -3  -8  -4 3.59179 3.32047   1
  -3   8  -4 2.24543 0.59764   4
  -3   8  -4 3.74533 2.51042   1
  -3   8  -4 2.65272 0.64388   3
  -3   8  -4 3.28024 0.66628   3
   3   8   4 1.54676 0.64327   3
   3   8   4 0.83454 0.56881   3
   3   8   4 3.05835 1.00830   4
  -3   8  -4 -0.2377 2.22670   1
  -4  -8  -4 464.373 19.7389   4
  -4  -8  -4 455.681 25.0163   1
  -4   8  -4 462.162 23.5445   1
   4   8   4 469.223 18.7352   3
  -4   8  -4 461.242 18.1459   3
  -4   8  -4 473.279 19.3755   5
  -4   8  -4 462.933 17.4193   4
  -4   8  -4 456.405 23.1955   1
  -5  -8  -4 9.81553 2.35723   4
   5   8   4 10.7402 1.73994   3
  -5   8  -4 10.1524 0.69973   4
  -5   8  -4 9.17770 1.82221   5
  -5   8  -4 8.77406 4.09542   1
  -5   8  -4 11.9225 1.59981   3
  -6  -8  -4 14.7343 1.17748   5
  -6  -8  -4 13.0413 1.15019   3
  -6  -8  -4 12.7742 7.03764   1
  -6   8  -4 14.5484 7.17910   1
  -6   8  -4 15.2133 1.86029   3
  -6   8  -4 12.3989 2.31061   5
   6   8   4 16.2164 2.27618   3
   7  -9  -4 480.409 26.8475   1
  -7   9   4 490.047 20.6028   3
   7   9  -4 497.747 21.0740   3
  -7   9   4 490.255 29.6626   1
  -7   9   4 528.380 21.9276   5
   6  -9  -4 -6.9890 3.89186   1
  -6   9   4 2.47818 0.98766   3
   6   9  -4 0.30497 0.62715   5
  -6   9   4 3.78714 4.48797   1
   6   9  -4 1.27470 0.93957   3
  -6   9   4 1.22832 0.96469   5
   5  -9  -4 291.338 16.5753   1
  -5   9   4 316.420 18.4177   1
  -5   9   4 307.493 13.9559   5
   5   9  -4 324.967 13.4509   3
  -5   9   4 323.609 13.0051   3
   5   9  -4 314.479 12.6442   5
   4  -9  -4 136.909 8.80458   1
  -4  -9   4 130.720 11.0658   1
  -4   9   4 131.309 5.86522   3
   4   9  -4 138.413 10.5346   1
  -4   9   4 134.668 6.81614   5
   4   9  -4 129.470 6.25446   3
   4   9  -4 131.855 5.86073   5
   4   9  -4 125.355 6.18791   3
  -4   9   4 124.500 9.37297   1
  -4   9   4 124.626 5.76494   3
  -3  -9   4 670.382 31.1540   1
   3  -9  -4 709.611 29.9631   1
   3  -9  -4 662.062 26.3608   5
   3   9  -4 700.612 26.0939   3
   3   9  -4 666.778 26.0847   3
  -3   9   4 681.129 28.6592   1
  -3   9   4 685.606 25.6053   3
   3   9  -4 723.992 30.7701   1
   3   9  -4 667.359 25.9569   5
  -3   9   4 711.262 26.7600   5
   3   9  -4 695.583 27.3525   4
  -3   9   4 652.792 25.4996   3
   2  -9  -4 3.17528 0.67123   4
  -2  -9   4 1.01765 1.94786   1
   2  -9  -4 3.21548 0.72804   5
   2   9  -4 3.61672 1.90026   1
  -2   9   4 -0.1356 1.45424   1
  -2   9   4 2.83728 0.58021   4
   2   9  -4 2.42475 0.63187   5
  -2   9   4 2.62579 0.44080   3
   2   9  -4 2.45441 0.69569   3
  -2   9   4 2.70696 0.41064   3
   2   9  -4 1.44199 0.77663   4
  -2   9   4 2.03423 0.68232   5
  -1  -9   4 25.6089 3.22941   1
   1  -9  -4 26.4136 1.96682   4
   1  -9  -4 21.0026 2.83466   1
  -1   9   4 25.3212 1.72243   5
   1   9  -4 24.6330 1.96297   5
  -1   9   4 24.4939 2.86028   1
   1   9  -4 23.7350 1.37640   3
   1   9  -4 24.6809 2.21087   4
  -1   9   4 24.4772 1.85199   4
  -1   9   4 25.2795 1.26801   3
   1   9  -4 25.4176 1.43342   3
   1   9  -4 22.4267 3.19960   1
  -1   9   4 25.9274 1.32161   3
   0  -9  -4 127.614 6.25996   4
   0  -9   4 133.708 6.59675   1
   0  -9  -4 126.151 7.77839   1
   0  -9  -4 131.204 7.35801   1
   0   9  -4 132.899 5.01354   3
   0   9   4 129.425 5.35661   3
   0   9   4 126.366 5.23515   3
   0   9  -4 122.783 4.97073   3
   0   9   4 132.071 6.20797   4
   0   9  -4 129.077 6.24407   4
   0   9  -4 129.598 6.75981   1
   0   9   4 128.967 5.15638   5
  -1  -9  -4 437.627 17.5953   4
  -1  -9  -4 436.407 19.6562   1
  -1  -9  -4 427.193 20.1617   1
  -1   9  -4 417.379 16.9428   4
   1   9   4 427.953 16.3820   3
  -1   9  -4 437.308 18.0639   1
  -1   9  -4 415.385 15.8915   3
  -1   9  -4 419.869 15.9281   3
   1   9   4 425.253 17.3931   4
   1   9   4 439.788 16.5302   3
  -2  -9  -4 133.173 6.80163   4
  -2  -9  -4 130.797 9.33044   1
  -2  -9  -4 140.693 10.0344   1
  -2   9  -4 122.329 5.24738   3
   2   9   4 121.794 5.76259   3
  -2   9  -4 123.845 6.37805   5
   2   9   4 128.448 6.63144   4
   2   9   4 120.285 5.66696   3
  -2   9  -4 121.539 5.24319   3
  -2   9  -4 121.877 7.94644   1
  -2   9  -4 128.244 7.53683   1
  -2   9  -4 139.650 5.72810   4
  -2   9  -4 121.363 5.68831   4
  -3  -9  -4 1026.39 45.2043   1
  -3  -9  -4 1039.25 40.4483   4
  -3  -9  -4 981.818 44.6913   1
  -3   9  -4 1094.29 42.6423   1
   3   9   4 951.062 38.9970   3
  -3   9  -4 1069.27 38.6327   3
  -3   9  -4 1044.51 38.5095   4
  -3   9  -4 1055.93 38.6965   4
   3   9   4 1053.71 39.2578   3
  -3   9  -4 1003.01 38.6113   3
  -3   9  -4 1061.38 43.0841   1
  -3   9  -4 1077.77 40.0412   5
  -4  -9  -4 5.39205 5.74916   1
  -4  -9  -4 5.83684 1.56650   4
  -4   9  -4 4.01713 3.48987   1
  -4   9  -4 8.41648 1.65637   5
  -4   9  -4 6.25172 1.05320   3
  -4   9  -4 5.56895 0.56571   4
  -4   9  -4 6.56905 0.60444   4
   4   9   4 8.39545 1.43180   3
  -5  -9  -4 683.793 37.1564   1
  -5  -9  -4 739.306 30.4273   4
  -5   9  -4 739.296 35.0732   1
  -5   9  -4 730.704 29.8945   5
   5   9   4 747.155 29.2322   3
  -5   9  -4 776.812 28.6544   3
  -6   9  -4 24.9279 3.07337   5
  -6   9  -4 28.5099 2.61400   3
   6   9   4 28.8684 2.94619   3
  -6   9  -4 20.5175 8.42207   1
  -7  10   4 400.315 17.1995   3
  -7  10   4 401.613 18.3444   5
   7  10  -4 409.123 17.7326   3
   6 -10  -4 87.6714 9.24621   1
  -6  10   4 86.1158 4.91179   3
   6  10  -4 87.9205 5.24920   3
   6  10  -4 79.3340 4.38371   5
  -6  10   4 67.9059 10.4059   1
  -6  10   4 85.4624 5.73079   5
   5 -10  -4 31.6540 4.91410   1
  -5  10   4 44.3598 6.83850   1
  -5  10   4 37.5201 3.22582   5
   5  10  -4 29.3578 2.16995   5
   5  10  -4 37.8271 2.96898   3
  -5  10   4 39.3254 2.66109   3
   4 -10  -4 410.527 18.0970   1
   4  10  -4 397.691 15.4961   5
   4  10  -4 379.255 16.0872   3
  -4  10   4 389.898 18.9005   1
  -4  10   4 409.684 16.9045   5
  -4  10   4 404.825 15.6181   3
   4  10  -4 397.542 16.1112   3
  -4  10   4 391.662 15.5438   3
  -3 -10   4 100.110 8.70429   1
   3 -10  -4 98.1919 5.67440   1
  -3  10   4 98.2272 5.28863   5
   3  10  -4 101.113 4.88691   3
  -3  10   4 102.098 6.18931   1
   3  10  -4 100.348 4.81445   3
  -3  10   4 94.7136 4.25056   3
   3  10  -4 105.629 8.19736   1
   3  10  -4 95.4690 4.62118   5
  -3  10   4 93.6835 4.54246   3
  -2 -10   4 573.047 25.4154   1
   2 -10  -4 582.255 21.9385   1
   2 -10  -4 595.379 22.3119   4
   2  10  -4 590.480 25.0163   1
  -2  10   4 605.125 22.7040   5
   2  10  -4 591.953 22.0758   3
   2  10  -4 578.143 23.5107   4
  -2  10   4 585.375 22.1853   4
   2  10  -4 540.639 22.0906   3
  -2  10   4 572.151 21.5449   3
   2  10  -4 596.047 22.4476   5
  -2  10   4 589.160 21.6408   3
   1 -10  -4 639.986 24.2709   1
  -1 -10   4 647.543 25.5306   1
   1 -10  -4 640.276 24.7196   4
   1 -10  -4 644.578 24.1743   1
  -1  10   4 638.715 24.6021   4
   1  10  -4 632.595 23.7456   3
   1  10  -4 632.832 25.2658   4
   1  10  -4 618.071 24.6289   5
   1  10  -4 656.858 25.4576   1
  -1  10   4 640.528 24.2253   5
  -1  10   4 652.013 23.6370   3
  -1  10   4 634.354 23.5580   3
   1  10  -4 639.456 23.7889   3
   0 -10  -4 117.695 6.01930   4
   0 -10  -4 117.833 7.05435   1
   0 -10  -4 130.989 6.85863   1
   0  10   4 121.218 5.07491   3
   0  10   4 117.606 5.90138   4
   0  10  -4 122.477 6.02851   4
   0  10   4 123.805 4.73279   5
   0  10  -4 118.582 4.68571   3
   0  10  -4 114.306 4.65834   3
   0  10   4 117.312 4.94152   3
  -1 -10  -4 789.105 29.4364   4
  -1 -10  -4 747.096 31.3867   1
  -1 -10  -4 742.555 31.6879   1
  -1  10  -4 745.079 28.6059   4
   1  10   4 722.294 27.9443   3
  -1  10  -4 759.284 28.9125   5
  -1  10  -4 722.886 27.4159   3
  -1  10  -4 748.942 27.4651   3
   1  10   4 758.845 28.1164   3
   1  10   4 734.779 29.9562   4
  -2 -10  -4 474.543 20.0611   4
  -2 -10  -4 500.099 23.2566   1
  -2 -10  -4 486.050 23.5137   1
   2  10   4 492.587 18.8874   3
   2  10   4 465.861 18.7385   3
  -2  10  -4 495.896 18.7466   4
  -2  10  -4 499.351 18.2491   3
  -2  10  -4 477.087 18.2112   3
  -2  10  -4 461.615 18.7640   4
  -2  10  -4 486.284 20.1157   1
  -2  10  -4 482.637 19.7482   1
  -2  10  -4 486.126 20.4233   5
  -3 -10  -4 92.4080 5.74166   4
  -3 -10  -4 94.6176 9.67237   1
  -3  10  -4 90.8589 4.04724   4
  -3  10  -4 89.1733 3.98850   4
   3  10   4 79.4321 4.54960   3
  -3  10  -4 86.6673 4.21594   3
  -3  10  -4 83.6507 6.69008   1
  -3  10  -4 94.9414 5.40623   5
  -3  10  -4 94.1771 4.24233   3
   3  10   4 94.7994 4.83487   3
  -3  10  -4 78.0069 6.98135   1
  -4 -10  -4 6.74283 4.90047   1
  -4 -10  -4 4.44884 1.49547   4
  -4  10  -4 4.55802 3.79429   1
  -4  10  -4 5.47360 0.98385   3
   4  10   4 5.71384 1.28911   3
  -5 -10  -4 480.945 29.3102   1
  -5  10  -4 482.760 25.8576   1
   5  10   4 528.827 20.9150   3
  -5  10  -4 513.268 20.1513   3
   6  10   4 7.42607 1.64602   3
  -6  10  -4 4.80993 1.24114   3
   6  11  -4 21.0250 2.80858   3
  -6  11   4 15.5996 2.89185   5
  -6  11   4 18.0500 6.67613   1
  -6  11   4 24.9756 2.37668   3
  -5  11   4 -0.6343 0.69669   3
  -5  11   4 0.91500 0.67661   3
  -5  11   4 -1.2455 3.76533   1
  -5  11   4 1.38582 0.97193   5
   5  11  -4 1.77130 0.91717   3
  -4  11   4 2.01040 2.27673   1
  -4  11   4 2.48115 0.72414   3
  -4  11   4 0.70723 0.82291   5
  -4  11   4 0.05651 0.56667   3
   3  11  -4 102.699 5.22321   3
   3  11  -4 114.546 5.03150   5
   3  11  -4 106.276 5.19014   3
  -3  11   4 111.664 5.75870   5
  -3  11   4 105.329 4.63599   3
  -2 -11   4 700.479 28.4853   1
   2  11  -4 694.353 25.7617   3
   2  11  -4 693.331 27.9717   1
  -2  11   4 687.588 26.3307   5
  -2  11   4 657.175 25.1743   3
  -2  11   4 670.611 25.2637   3
   2  11  -4 685.396 26.0760   5
   2  11  -4 680.138 25.8543   3
   1 -11  -4 65.1412 3.78180   4
  -1  11   4 63.2179 2.76171   3
   1  11  -4 64.6116 2.94750   3
  -1  11   4 63.9016 3.26923   5
   1  11  -4 65.5747 4.15894   4
   1  11  -4 64.5831 2.99416   3
  -1  11   4 61.7228 3.61295   4
   1  11  -4 63.6777 3.67337   5
  -1  11   4 64.0419 2.83636   3
   0 -11  -4 33.6241 2.63119   1
   0 -11  -4 33.2427 2.73823   4
   0 -11  -4 36.3609 2.52156   1
   0  11  -4 34.7780 2.55610   5
   0  11  -4 30.9989 2.57607   4
   0  11   4 36.3328 2.67146   4
   0  11  -4 36.0873 1.65022   3
   0  11   4 33.9162 1.84330   3
   0  11   4 33.9101 1.94957   3
   0  11  -4 33.1728 1.60634   3
  -1 -11  -4 65.2535 5.44940   1
  -1 -11  -4 68.6452 5.86060   1
  -1 -11  -4 67.0500 4.39868   4
   1  11   4 65.1523 3.30008   3
  -1  11  -4 68.7723 4.05910   5
   1  11   4 68.2603 4.29584   4
  -1  11  -4 58.4301 3.64713   4
  -1  11  -4 66.8142 2.84839   3
  -1  11  -4 66.0416 2.80988   3
   1  11   4 66.7758 3.42229   3
  -2 -11  -4 63.7274 4.45991   4
  -2 -11  -4 59.8703 6.99534   1
  -2  11  -4 59.4987 3.86862   5
  -2  11  -4 56.4903 3.48859   4
  -2  11  -4 56.7696 2.78159   3
  -2  11  -4 61.1226 3.24893   4
   2  11   4 58.2505 3.35658   3
   2  11   4 54.6923 3.22910   3
  -3 -11  -4 1.83343 1.09723   4
  -3 -11  -4 7.09372 4.48504   1
  -3  11  -4 0.19405 0.39605   4
  -3  11  -4 0.98362 1.96503   1
  -3  11  -4 0.25679 0.33433   4
  -3  11  -4 0.78809 0.50925   3
  -3  11  -4 0.69063 0.52510   3
   3  11   4 -0.5914 0.68275   3
  -3  11  -4 1.01059 0.75358   5
  -4 -11  -4 337.195 20.9803   1
  -4 -11  -4 336.483 15.9355   4
  -4  11  -4 338.308 17.3296   1
   4  11   4 354.956 14.7062   3
  -4  11  -4 351.308 13.9366   3
  -4  11  -4 363.040 15.5536   5
  -4  11  -4 332.592 13.9883   3
  -5  11  -4 78.2248 4.52335   3
  -5  11  -4 89.5597 10.5692   1
  -5  12   4 143.542 7.87258   5
   5  12  -4 142.185 7.33270   3
  -4  12   4 263.720 12.0905   3
  -4  12   4 303.701 12.1736   3
   4  12  -4 318.649 12.8870   3
  -4  12   4 313.465 13.5014   5
   4  12  -4 307.056 11.6530   5
   3  12  -4 60.6996 3.38334   3
   3  12  -4 47.0657 3.61164   3
   3  12  -4 58.2354 3.01244   5
  -3  12   4 56.6852 2.88049   3
  -3  12   4 57.1091 2.99980   3
  -3  12   4 56.7612 3.76979   5
  -2 -12   4 398.031 17.1555   1
  -2 -12   4 397.986 16.7065   1
   2  12  -4 396.098 15.8103   3
  -2  12   4 416.578 16.2599   5
  -2  12   4 400.566 15.2205   3
  -2  12   4 398.927 15.1224   3
   2  12  -4 404.149 15.9234   5
  -2  12   4 416.035 15.8809   4
   2  12  -4 403.339 15.7069   3
   1 -12  -4 345.607 14.1444   4
   1  12  -4 341.379 13.8595   5
   1  12  -4 325.744 13.0177   3
  -1  12   4 350.324 13.9517   4
   1  12  -4 323.783 14.5466   4
   1  12  -4 340.792 13.6920   5
  -1  12   4 335.806 12.7639   3
  -1  12   4 343.981 13.2747   5
   0 -12  -4 303.790 13.2819   4
   0  12  -4 306.078 11.5487   3
   0  12  -4 303.946 13.1801   4
   0  12  -4 302.803 11.5368   3
   0  12   4 294.615 11.7875   3
   0  12   4 320.193 13.1511   4
   0  12  -4 311.075 12.7920   5
  -1 -12  -4 528.522 21.5503   4
  -1 -12  -4 521.851 21.7726   1
  -1  12  -4 510.965 19.3251   3
  -1  12  -4 509.317 20.8342   5
   1  12   4 521.977 20.0823   3
  -1  12  -4 526.216 20.6273   4
  -1  12  -4 535.631 19.3903   3
   1  12   4 514.166 19.9223   3
  -2 -12  -4 26.0985 5.06280   1
  -2 -12  -4 26.0694 2.89493   4
  -2  12  -4 26.4626 2.00278   4
  -2  12  -4 28.8225 1.68126   3
  -2  12  -4 28.1027 2.04686   4
  -2  12  -4 25.1371 2.51434   5
  -2  12  -4 31.4782 1.93487   3
   2  12   4 25.5168 2.17652   3
  -3 -12  -4 250.270 12.2838   4
   3  12   4 258.739 10.8993   3
  -3  12  -4 254.573 11.6524   5
  -3  12  -4 269.116 10.1396   3
  -3  12  -4 239.144 9.60244   4
  -3  12  -4 221.695 10.2323   3
  -3  12  -4 246.849 9.60518   4
  -4 -12  -4 50.5659 9.64896   1
   4  12   4 63.3732 4.23339   3
  -4 -13   4 777.106 35.0460   1
  -4  13   4 791.569 30.1800   3
  -4  13   4 806.336 31.5882   5
   4  13  -4 809.634 30.9475   3
  -3 -13   4 15.6762 3.55225   1
   3  13  -4 16.8256 1.76652   3
  -3  13   4 16.2476 1.99166   5
   3  13  -4 15.5328 1.23347   5
  -3  13   4 15.0834 1.37196   3
   2  13  -4 434.034 16.2633   5
  -2  13   4 411.187 15.6677   3
  -2  13   4 418.261 16.9045   5
  -2  13   4 420.202 16.0220   3
   2  13  -4 413.179 16.3501   5
   2  13  -4 420.237 16.2846   3
   2  13  -4 407.907 16.4190   3
  -2  13   4 408.397 16.3555   4
   1  13  -4 77.7478 3.50609   3
   1  13  -4 69.3194 3.89152   5
  -1  13   4 72.5378 3.25190   3
   1  13  -4 67.1628 3.67886   3
   1  13  -4 73.8651 4.11815   5
  -1  13   4 78.8975 3.66448   3
  -1  13   4 73.8903 3.52184   5
  -1  13   4 73.8124 4.25616   4
   0  13  -4 245.917 9.29166   3
   0  13   4 229.955 10.7227   4
   0  13  -4 242.608 10.8219   4
   0  13  -4 244.220 10.4292   5
   0  13  -4 232.335 9.25438   3
   0  13   4 249.775 9.86083   3
   0  13  -4 235.304 10.6312   5
  -1 -13  -4 139.316 7.12995   4
  -1  13  -4 119.392 6.24580   5
   1  13   4 122.187 5.61470   3
  -1  13  -4 120.244 4.97655   3
  -1  13  -4 117.865 4.91118   3
  -1  13  -4 118.620 6.00056   4
   1  13   4 115.602 5.45296   3
  -2 -13  -4 219.905 10.8707   4
  -2  13  -4 197.727 9.03240   4
  -2  13  -4 230.885 9.19448   4
  -2  13  -4 221.133 10.2008   5
  -2  13  -4 211.834 8.61007   3
  -3 -13  -4 90.8230 10.4733   1
   3  13   4 79.0584 4.64096   3
  -3  13  -4 79.9548 3.94046   3
  -3  13  -4 77.3507 5.17871   5
   3  14  -4 26.3738 2.23102   3
  -3  14   4 23.4516 1.82463   3
   2  14  -4 19.0672 1.57990   5
  -2  14   4 17.4048 1.43321   3
   2  14  -4 17.7008 1.71656   3
  -2  14   4 19.3276 1.88349   5
   1  14  -4 9.22735 1.23789   5
  -1  14   4 7.43019 1.03812   3
   1  14  -4 10.9076 1.17420   3
   0  14   4 138.809 6.03308   3
   0  14  -4 133.560 6.60912   5
   1  14   4 53.0237 3.17170   3
  -1  14  -4 53.4568 3.73032   5
   2  14   4 79.0793 4.24401   3
  -2  14  -4 66.2600 3.40666   3
  -9   0   5 -4.9202 9.05658   1
  -9   0   5 1.13560 1.29856   5
   9   0  -5 -0.2766 0.93483   3
   9   0  -5 -1.9826 8.29791   1
  -9   0   5 2.37417 1.44987   3
  -8   0   5 19.4976 2.49117   3
   8   0  -5 17.9455 2.16691   3
  -8   0   5 29.3207 8.89762   1
  -8   0   5 19.9212 2.63952   5
   8   0  -5 18.5761 2.09382   4
   7   0  -5 0.18198 0.58982   4
   7   0  -5 -2.3398 4.31871   1
  -7   0   5 -0.2031 0.80384   3
  -7   0   5 0.42488 0.78666   5
  -7   0   5 1.94248 4.88466   1
  -6   0   5 2987.37 117.837   1
   6   0  -5 2872.31 116.004   1
   5   0  -5 0.28042 0.54456   5
  -5   0   5 0.43570 1.95120   1
  -5   0   5 0.58673 0.57214   5
   5   0  -5 -1.7419 2.45088   1
   5   0  -5 0.77582 0.60317   3
  -5   0   5 0.20011 0.48504   3
   5   0  -5 -0.0845 0.38082   3
   5   0  -5 1.05373 0.53268   4
  -5   0   5 -0.7317 0.35666   3
  -4   0   5 76.8076 7.72442   1
   4   0  -5 72.2120 3.80768   3
   4   0  -5 75.2819 3.84196   3
   4   0  -5 83.0018 7.78930   1
   4   0  -5 69.8096 3.94518   5
  -4   0   5 77.4521 4.14750   5
  -4   0   5 72.6202 3.92231   3
  -4   0   5 74.7738 3.80629   3
  -3   0   5 -1.0892 1.65751   1
   3   0  -5 0.01000 1.59691   1
  -3   0   5 0.16757 0.33838   5
   3   0  -5 0.22476 0.28849   5
   3   0  -5 1.74776 0.52286   3
  -3   0   5 -0.1473 0.24903   3
   2   0  -5 702.047 27.1874   3
  -2   0   5 690.545 27.1384   3
   2   0  -5 703.654 31.6957   1
  -2   0   5 829.768 32.2362   1
   2   0  -5 721.799 27.4134   5
   1   0  -5 0.38233 0.26405   5
   1   0  -5 0.44809 0.27392   4
   1   0  -5 0.36349 0.28373   3
  -1   0   5 0.39516 0.27868   3
   1   0  -5 0.91798 0.91752   1
  -1   0   5 2.05994 0.48460   3
  -1   0   5 0.28680 0.25205   5
  -1   0   5 0.93323 1.18803   1
   1   0  -5 -0.0569 0.18871   3
   0   0  -5 75.7374 3.57345   3
   0   0   5 69.5744 5.89552   1
   0   0  -5 78.8495 3.68383   5
   0   0  -5 84.9315 3.52679   3
   0   0   5 77.7887 3.71351   4
   0   0   5 69.2772 3.49018   3
   0   0  -5 79.2885 3.67089   4
   0   0   5 74.1634 3.46045   3
  -1   0  -5 1.34686 0.43264   3
   1   0   5 0.37047 1.26245   1
   1   0   5 2.31073 0.54344   3
   1   0   5 0.62144 0.29620   3
  -1   0  -5 0.32839 1.37294   1
  -1   0  -5 1.29356 0.40368   4
  -1   0  -5 0.47693 0.29525   3
   1   0   5 1.12556 0.41639   4
   2   0   5 2091.96 86.6686   1
  -2   0  -5 2378.57 87.5573   1
  -3   0  -5 1.11573 2.14462   1
  -3   0  -5 1.35278 0.56983   3
   3   0   5 0.36531 0.37166   3
   3   0   5 1.03874 0.49684   4
  -3   0  -5 0.53508 0.43590   4
   3   0   5 0.19454 0.44823   3
  -3   0  -5 0.70976 1.82502   1
  -3   0  -5 0.44404 0.42069   3
  -4   0  -5 4492.62 166.978   1
  -4   0  -5 4210.49 165.733   1
  -5   0  -5 2.96277 0.94517   5
  -5   0  -5 2.74326 3.41942   1
  -5   0  -5 -3.2872 3.52870   1
  -5   0  -5 0.07816 0.70089   3
   5   0   5 0.53225 0.54258   3
  -5   0  -5 0.51464 0.52272   4
   5   0   5 0.01464 0.50373   4
   6   0   5 381.956 15.5321   3
  -6   0  -5 376.151 15.7278   3
  -6   0  -5 370.306 15.7675   5
  -6   0  -5 351.500 23.5004   1
  -6   0  -5 361.892 15.6668   4
  -6   0  -5 362.971 24.0940   1
   6   0   5 369.186 15.4825   4
  -7   0  -5 5.03177 6.81029   1
  -7   0  -5 0.76708 0.74987   4
   7   0   5 -0.1837 0.75510   3
  -7   0  -5 -0.9433 0.91860   3
  -7   0  -5 3.61502 5.25272   1
  -7   0  -5 0.52054 0.77926   5
   8   0   5 84.8011 5.48879   3
  -8   0  -5 97.1295 6.78581   4
  -8   0  -5 83.7143 5.75183   5
  -8   0  -5 67.2060 14.1561   1
  -9  -1   5 92.0202 6.21589   5
   9  -1  -5 94.5333 5.54130   3
  -9  -1   5 93.5900 6.92621   3
  -9  -1   5 77.9992 14.7197   1
   9  -1  -5 87.1004 14.1485   1
  -9   1   5 77.7406 14.4708   1
   9   1  -5 98.7717 5.90363   3
   9   1  -5 79.0021 13.7490   1
  -9   1   5 91.4520 6.31043   5
  -9   1   5 97.3066 6.20686   3
   8  -1  -5 55.4448 3.78575   3
  -8  -1   5 52.9974 4.16369   3
  -8  -1   5 59.0127 4.39601   5
   8  -1  -5 54.5988 3.66558   4
  -8  -1   5 50.5620 11.0434   1
   8  -1  -5 53.9309 10.2834   1
  -8   1   5 58.5887 4.51950   5
   8   1  -5 59.7644 4.09908   3
  -8   1   5 57.2438 4.30162   3
  -8   1   5 51.1130 11.0363   1
   8   1  -5 48.1812 9.69506   1
   7  -1  -5 0.71825 0.71450   3
   7  -1  -5 4.76779 3.58328   1
  -7  -1   5 2.42871 1.08098   5
  -7  -1   5 0.89790 0.78814   3
   7  -1  -5 1.88331 0.83822   4
  -7   1   5 1.81590 0.97924   5
  -7   1   5 9.28768 5.24140   1
   7   1  -5 1.70591 0.86482   3
   7   1  -5 -0.4881 0.78176   4
   7   1  -5 10.1410 5.10137   1
  -7   1   5 1.99173 0.92082   3
  -6  -1   5 16.3392 1.88894   3
   6  -1  -5 18.8204 1.88547   3
   6  -1  -5 15.7800 1.67885   4
  -6  -1   5 16.5120 1.99951   5
   6  -1  -5 10.6619 4.19558   1
  -6  -1   5 15.7624 5.21986   1
  -6   1   5 19.9174 2.19441   5
  -6   1   5 20.9639 5.64643   1
   6   1  -5 16.9684 1.88158   4
   6   1  -5 16.4779 4.82904   1
   6   1  -5 20.8530 2.10373   3
  -6   1   5 17.3883 2.04905   3
   6   1  -5 16.3779 1.88032   5
  -5  -1   5 5.64014 3.47267   1
   5  -1  -5 9.03596 3.52348   1
  -5  -1   5 10.4963 1.24331   3
   5  -1  -5 9.49104 1.16762   4
   5  -1  -5 11.1394 1.33157   3
  -5  -1   5 8.65236 1.27935   3
  -5  -1   5 12.3687 1.54596   5
   5  -1  -5 7.03257 1.28207   5
   5   1  -5 8.80440 1.26443   3
  -5   1   5 9.61473 1.29234   3
   5   1  -5 5.13171 3.21834   1
  -5   1   5 7.80515 1.39020   5
   5   1  -5 8.21731 1.28524   5
   5   1  -5 11.1849 1.36960   3
  -5   1   5 9.84727 1.24858   3
  -5   1   5 8.59809 3.34159   1
   5   1  -5 10.7573 1.35352   4
  -4  -1   5 188.522 7.86002   3
  -4  -1   5 162.900 7.81116   3
   4  -1  -5 191.149 7.84945   3
   4  -1  -5 190.973 8.18524   5
  -4  -1   5 170.244 12.3546   1
   4  -1  -5 193.538 7.83033   3
  -4  -1   5 198.157 8.28740   5
  -4   1   5 192.285 12.9205   1
  -4   1   5 175.441 7.95848   3
   4   1  -5 189.407 7.98163   3
   4   1  -5 183.107 12.5044   1
   4   1  -5 168.773 7.97857   5
  -4   1   5 176.402 7.83970   3
  -4   1   5 192.787 8.31588   5
   4   1  -5 180.502 7.89513   3
  -3  -1   5 708.996 27.5406   3
   3  -1  -5 771.632 27.5857   3
   3  -1  -5 814.386 33.0653   1
   3  -1  -5 700.938 27.8209   5
  -3  -1   5 699.266 32.7058   1
  -3  -1   5 724.365 27.8892   5
  -3   1   5 728.367 27.5883   3
  -3   1   5 683.361 27.8658   5
   3   1  -5 754.805 32.8158   1
  -3   1   5 760.953 33.0515   1
  -3   1   5 731.306 27.7026   3
   3   1  -5 764.759 27.7061   3
   3   1  -5 742.656 27.6928   3
   3   1  -5 699.636 27.7978   5
   2  -1  -5 3477.62 143.791   2
  -2  -1   5 3644.85 144.475   2
  -2   1   5 3959.78 145.151   2
   2   1  -5 3753.78 144.939   2
  -1  -1   5 27.3941 1.76443   5
   1  -1  -5 26.9012 1.53694   3
  -1  -1   5 24.8491 1.70513   3
  -1  -1   5 19.1181 3.40281   1
   1  -1  -5 25.5720 1.68141   5
  -1  -1   5 23.9424 1.56982   3
   1  -1  -5 28.0217 3.67148   1
   1   1  -5 26.3565 1.66972   3
  -1   1   5 25.7750 1.64502   3
  -1   1   5 28.3783 3.64305   1
   1   1  -5 26.3458 1.72916   5
   1   1  -5 27.0557 1.60477   3
  -1   1   5 26.8753 1.60517   3
   1   1  -5 29.9353 3.61953   1
  -1   1   5 25.0305 1.68003   5
   0  -1   5 1529.29 64.1621   1
   0  -1  -5 1707.68 64.9632   1
   0   1   5 1614.06 64.4660   1
   0   1  -5 1765.94 65.0765   1
   1  -1   5 145.731 6.37873   3
   1  -1   5 160.545 9.74168   1
  -1  -1  -5 156.201 6.68667   4
  -1  -1  -5 142.458 9.62947   1
  -1  -1  -5 157.699 6.43923   3
   1  -1   5 149.891 6.61717   4
  -1  -1  -5 153.006 6.53468   3
   1  -1   5 155.800 6.39864   3
  -1   1  -5 183.399 10.3630   1
   1   1   5 161.087 6.73650   4
   1   1   5 157.111 6.54384   3
  -1   1  -5 154.572 6.60703   4
  -1   1  -5 155.053 6.42600   3
   1   1   5 185.764 10.3121   1
  -1   1  -5 145.085 6.47093   3
   1   1   5 144.984 6.40789   3
  -2  -1  -5 522.802 20.1186   3
   2  -1   5 529.006 20.0167   3
   2  -1   5 578.253 25.1302   1
  -2  -1  -5 509.302 20.1662   3
   2  -1   5 559.305 20.1272   3
  -2  -1  -5 458.567 24.3282   1
   2  -1   5 542.310 20.3062   4
  -2  -1  -5 545.114 20.4503   4
   2   1   5 475.587 24.4046   1
  -2   1  -5 590.769 25.4466   1
  -2   1  -5 508.127 20.1453   3
   2   1   5 553.175 20.2538   3
  -2   1  -5 529.788 20.1157   3
   2   1   5 511.591 20.0794   3
   2   1   5 489.114 20.2944   4
  -2   1  -5 537.830 20.2689   4
  -3  -1  -5 312.359 17.5390   1
   3  -1   5 312.929 12.1020   3
  -3  -1  -5 314.228 12.2949   3
   3  -1   5 312.591 12.3312   4
  -3  -1  -5 301.233 12.2908   3
   3  -1   5 300.443 12.1330   3
  -3  -1  -5 303.656 12.5195   4
  -3  -1  -5 306.651 16.9795   1
  -3   1  -5 293.354 12.2614   4
  -3   1  -5 301.885 12.2649   3
   3   1   5 321.039 12.3730   3
   3   1   5 302.617 12.4574   4
  -3   1  -5 303.926 16.7534   1
   3   1   5 284.750 12.1104   3
  -3   1  -5 287.012 12.1743   3
  -3   1  -5 292.202 17.0984   1
  -4  -1  -5 5.95240 1.07510   3
  -4  -1  -5 3.38727 2.81237   1
  -4  -1  -5 4.95756 1.05720   3
  -4  -1  -5 5.94219 1.12643   4
   4  -1   5 6.42988 1.12181   3
  -4  -1  -5 -1.0739 2.81711   1
   4  -1   5 4.62608 0.88226   3
  -4  -1  -5 3.26369 0.85211   5
   4  -1   5 4.35991 0.93339   4
  -4   1  -5 3.21305 0.87175   3
   4   1   5 4.38719 0.90628   3
  -4   1  -5 6.35740 3.31331   1
  -4   1  -5 3.91331 0.99201   5
   4   1   5 4.89241 1.03236   3
  -4   1  -5 3.07815 2.86543   1
  -4   1  -5 4.01529 0.91169   4
  -4   1  -5 6.27536 1.14314   3
  -5  -1  -5 17.8224 4.91980   1
  -5  -1  -5 16.9339 1.91856   4
  -5  -1  -5 16.7649 1.79033   5
  -5  -1  -5 16.0604 1.85163   3
   5  -1   5 16.3255 1.69199   3
  -5  -1  -5 11.9039 4.50864   1
   5  -1   5 18.5879 1.77743   4
  -5   1  -5 26.8195 6.21664   1
   5   1   5 14.7637 1.85203   3
  -5   1  -5 9.27088 4.34741   1
  -5   1  -5 16.6278 1.91973   5
  -5   1  -5 14.9779 1.76089   4
  -6  -1  -5 43.6521 3.36925   4
  -6  -1  -5 39.6166 3.15981   5
  -6  -1  -5 50.6103 9.10804   1
  -6  -1  -5 34.9759 7.88014   1
  -6  -1  -5 36.6807 3.10426   3
   6  -1   5 37.9375 3.03756   4
   6  -1   5 42.4300 3.01460   3
  -6   1  -5 42.7759 3.16440   4
  -6   1  -5 43.9865 3.42193   5
  -6   1  -5 41.0045 3.24028   3
  -6   1  -5 36.3504 8.10215   1
   6   1   5 40.5678 3.12051   3
  -6   1  -5 45.3763 8.78415   1
  -7  -1  -5 14.8112 7.50353   1
   7  -1   5 -0.3917 0.89797   3
  -7  -1  -5 -0.3322 0.72175   4
  -7  -1  -5 1.85455 6.72390   1
  -7  -1  -5 0.94110 0.93619   3
  -7  -1  -5 2.73993 1.10479   5
  -7   1  -5 -7.3507 6.49258   1
   7   1   5 -0.1370 0.76457   3
  -7   1  -5 3.02051 6.72214   1
  -7   1  -5 2.60025 1.13068   3
  -7   1  -5 0.77319 1.12680   5
  -7   1  -5 0.89766 0.88022   4
  -8  -1  -5 262.246 12.7152   4
  -8  -1  -5 253.960 23.8769   1
  -8  -1  -5 277.762 12.8470   3
  -8  -1  -5 248.065 24.6046   1
   8  -1   5 266.858 12.0507   3
  -8   1  -5 263.468 12.7461   3
  -8   1  -5 256.508 12.3059   4
  -8   1  -5 293.164 25.9056   1
  -9  -2   5 3.71933 1.60782   3
  -9  -2   5 9.98596 10.1646   1
   9  -2  -5 5.22789 1.43764   3
   9  -2  -5 3.18662 1.26865   4
  -9   2   5 2.61794 1.41229   3
  -9   2   5 1.26363 1.22743   5
   9   2  -5 5.62377 8.72408   1
  -9   2   5 -4.4408 9.16782   1
   8  -2  -5 2.62517 0.96105   3
  -8  -2   5 -2.0217 6.63318   1
  -8  -2   5 1.96340 1.21485   5
   8  -2  -5 2.20199 0.89079   4
   8  -2  -5 -11.862 5.34985   1
  -8  -2   5 1.13435 0.94414   3
   8   2  -5 3.11235 1.08895   3
  -8   2   5 2.07534 1.24702   5
   8   2  -5 -5.6880 6.00047   1
  -8   2   5 1.03885 0.95918   3
  -8   2   5 14.3731 7.45018   1
  -7  -2   5 176.930 16.9127   1
  -7  -2   5 220.625 9.80128   3
   7  -2  -5 201.385 9.01569   4
   7  -2  -5 205.217 9.21459   3
  -7  -2   5 189.870 9.72932   5
   7  -2  -5 223.118 16.7161   1
   7   2  -5 217.008 9.87210   4
  -7   2   5 226.459 10.4051   5
   7   2  -5 168.949 15.8434   1
  -7   2   5 216.816 17.7822   1
  -7   2   5 210.239 9.88211   3
   7   2  -5 208.406 9.67461   3
  -6  -2   5 117.900 6.36712   5
   6  -2  -5 122.522 5.92629   3
  -6  -2   5 126.619 14.1498   1
  -6  -2   5 129.171 6.31729   3
   6  -2  -5 123.835 5.81653   4
   6  -2  -5 125.375 11.4348   1
   6  -2  -5 124.709 5.78486   3
  -6   2   5 113.759 7.20864   5
  -6   2   5 124.215 6.35750   3
  -6   2   5 122.377 12.1423   1
   6   2  -5 125.862 6.30427   3
   6   2  -5 144.464 12.2253   1
   6   2  -5 127.123 6.42759   4
   6   2  -5 115.413 6.17850   5
  -5  -2   5 250.024 11.1476   3
   5  -2  -5 281.904 11.0394   3
  -5  -2   5 296.490 18.1015   1
   5  -2  -5 257.482 10.8394   3
  -5  -2   5 252.080 11.0179   3
  -5  -2   5 269.361 11.5123   5
   5  -2  -5 267.904 16.6117   1
   5  -2  -5 268.975 10.9596   4
   5  -2  -5 260.795 11.4801   5
  -5   2   5 287.305 11.4660   3
   5   2  -5 261.299 16.8813   1
   5   2  -5 275.763 11.3660   3
   5   2  -5 273.678 11.5889   4
   5   2  -5 265.902 11.2629   3
  -5   2   5 260.565 11.6556   5
   5   2  -5 260.996 11.3376   5
  -5   2   5 268.129 11.1850   3
   4  -2  -5 211.962 9.43063   5
  -4  -2   5 221.437 9.09880   3
   4  -2  -5 252.653 9.48847   3
  -4  -2   5 211.638 9.40395   5
   4  -2  -5 243.284 14.1862   1
  -4  -2   5 201.124 9.21789   3
   4  -2  -5 215.370 8.92076   3
  -4  -2   5 204.267 14.1532   1
  -4   2   5 215.185 9.57807   5
  -4   2   5 196.359 13.6481   1
  -4   2   5 224.469 9.32388   3
   4   2  -5 201.514 9.26556   5
   4   2  -5 230.464 9.34225   3
   4   2  -5 223.865 9.30961   3
   4   2  -5 231.089 14.2151   1
  -4   2   5 221.680 9.19077   3
   3  -2  -5 1692.72 63.6356   1
  -3  -2   5 1524.08 63.7127   1
   3   2  -5 1522.83 63.3173   1
  -3   2   5 1570.50 63.6619   1
   2  -2  -5 0.33520 1.27148   1
   2  -2  -5 1.49784 0.36382   3
   2  -2  -5 2.74146 0.63960   5
  -2  -2   5 2.36228 0.52925   3
  -2  -2   5 2.86785 0.61597   5
   2  -2  -5 1.70728 0.44439   4
  -2  -2   5 2.00776 0.50698   3
  -2  -2   5 2.06548 1.56105   1
   2   2  -5 3.92968 0.69318   5
  -2   2   5 0.03782 1.35370   1
  -2   2   5 0.92909 0.40835   3
  -2   2   5 1.09714 0.38368   3
   2   2  -5 1.72515 1.61592   1
   2   2  -5 1.59694 0.45979   3
   2   2  -5 1.85592 0.49330   3
  -2   2   5 1.59705 0.49621   5
   1  -2  -5 140.404 5.92166   3
  -1  -2   5 129.888 8.89848   1
   1  -2  -5 139.286 9.08819   1
   1  -2  -5 146.103 6.25370   5
  -1  -2   5 154.056 6.06290   3
   1  -2  -5 146.504 6.03792   3
  -1  -2   5 148.486 6.06504   3
  -1   2   5 155.150 9.32447   1
   1   2  -5 169.777 6.96777   5
  -1   2   5 151.940 6.30432   4
  -1   2   5 142.831 6.25344   5
  -1   2   5 154.925 6.24917   3
   1   2  -5 148.606 6.14082   3
   1   2  -5 143.645 9.32734   1
   1   2  -5 139.482 6.43793   3
   0  -2  -5 1201.03 48.0260   1
   0  -2   5 1184.67 47.6148   1
   0   2   5 1168.95 47.7096   1
   0   2  -5 1203.29 47.9984   1
  -1  -2  -5 476.452 22.6824   1
  -1  -2  -5 521.205 18.9819   4
   1  -2   5 486.906 18.4446   3
  -1  -2  -5 490.961 18.6499   3
  -1  -2  -5 532.767 18.5867   3
   1  -2   5 507.586 22.4632   1
   1  -2   5 502.182 18.4426   3
  -1   2  -5 411.357 21.9290   1
  -1   2  -5 480.250 18.5169   3
   1   2   5 462.886 18.5342   3
   1   2   5 486.740 18.8874   4
  -1   2  -5 516.361 18.6675   3
   1   2   5 478.402 22.5014   1
  -1   2  -5 482.180 18.7090   4
   1   2   5 485.891 18.6907   3
  -2  -2  -5 217.355 9.60915   4
   2  -2   5 255.558 13.6577   1
  -2  -2  -5 228.908 9.32641   3
  -2  -2  -5 226.023 9.36847   3
   2  -2   5 219.311 9.38558   4
  -2  -2  -5 231.882 13.6835   1
   2  -2   5 209.328 9.06279   3
   2  -2   5 222.238 9.12831   3
   2   2   5 234.478 9.45568   3
  -2   2  -5 225.894 9.25704   3
  -2   2  -5 223.230 9.32125   3
   2   2   5 252.241 13.9708   1
   2   2   5 243.958 9.71348   4
  -2   2  -5 245.089 13.7487   1
  -2   2  -5 232.603 9.39456   4
   2   2   5 225.539 9.31138   3
  -3  -2  -5 193.510 7.96934   3
  -3  -2  -5 183.288 12.0189   1
  -3  -2  -5 177.432 8.18109   4
  -3  -2  -5 194.337 12.8032   1
  -3  -2  -5 175.313 7.80760   3
   3  -2   5 182.794 8.04628   3
   3  -2   5 189.454 7.62954   3
   3  -2   5 175.247 7.81285   4
   3   2   5 180.174 7.94618   3
  -3   2  -5 165.013 12.0343   1
   3   2   5 191.405 8.20292   4
  -3   2  -5 181.173 7.81508   3
  -3   2  -5 168.109 7.75987   3
  -3   2  -5 194.026 12.0930   1
  -3   2  -5 191.862 7.89385   4
   3   2   5 183.775 7.85122   3
   4  -2   5 77.6754 3.80114   3
  -4  -2  -5 68.6371 7.90275   1
   4  -2   5 80.0705 4.02568   4
   4  -2   5 72.0585 3.83616   3
  -4  -2  -5 76.0743 8.10591   1
  -4  -2  -5 74.9944 4.09169   3
  -4  -2  -5 75.9956 4.38920   4
  -4  -2  -5 77.6443 3.99469   5
  -4  -2  -5 65.5163 3.92956   3
   4   2   5 81.1397 4.22034   3
   4   2   5 70.6182 4.22276   3
  -4   2  -5 78.5380 4.36564   5
  -4   2  -5 49.8995 7.37093   1
  -4   2  -5 72.1740 4.04776   3
   4   2   5 74.2689 4.25985   4
  -4   2  -5 74.6324 7.87413   1
  -4   2  -5 74.7320 4.00106   4
  -4   2  -5 68.6110 3.93921   3
   5  -2   5 102.334 5.30316   3
   5  -2   5 112.080 5.59489   4
  -5  -2  -5 105.710 11.5667   1
  -5  -2  -5 107.819 6.08175   4
  -5  -2  -5 120.316 5.84342   5
  -5  -2  -5 109.445 11.2670   1
   5  -2   5 113.408 5.57440   3
  -5  -2  -5 118.344 5.92241   3
  -5   2  -5 122.705 11.4127   1
  -5   2  -5 120.579 6.19891   5
  -5   2  -5 125.628 6.68616   3
  -5   2  -5 112.820 5.69753   4
   5   2   5 107.986 5.92477   4
  -5   2  -5 128.836 11.8759   1
  -6  -2  -5 6.04833 1.37061   3
   6  -2   5 6.19973 1.18620   3
  -6  -2  -5 8.08827 6.55279   1
   6  -2   5 7.26306 1.26319   4
  -6  -2  -5 6.08207 1.44735   5
  -6  -2  -5 5.16710 1.44056   4
  -6  -2  -5 2.81510 4.93644   1
   6   2   5 9.81067 1.66814   3
  -6   2  -5 21.6235 6.53102   1
  -6   2  -5 4.50840 1.33430   5
  -6   2  -5 4.20242 1.31975   3
  -6   2  -5 13.7343 5.28166   1
  -7  -2  -5 9.00048 7.69688   1
  -7  -2  -5 4.14095 1.25642   5
  -7  -2  -5 3.20411 1.15525   3
   7  -2   5 3.66400 1.13692   4
  -7  -2  -5 2.57986 1.09909   4
  -7  -2  -5 5.62087 7.00675   1
  -7   2  -5 -2.9597 6.63832   1
  -7   2  -5 1.93188 1.11147   5
   7   2   5 3.91216 1.27549   3
  -7   2  -5 -1.4179 6.88583   1
  -7   2  -5 3.77044 1.38211   3
  -7   2  -5 2.26294 0.94857   4
  -8  -2  -5 116.264 6.44077   5
  -8  -2  -5 80.4589 14.9938   1
   8  -2   5 96.2123 5.57741   3
   8   2   5 102.187 6.16581   3
  -8   2  -5 80.8782 5.64841   4
  -8   2  -5 105.179 7.05624   3
   9  -3  -5 44.9463 3.30951   3
  -9  -3   5 47.1179 3.90185   3
  -9  -3   5 41.7504 12.0953   1
  -9  -3   5 51.3826 4.85336   5
   9   3  -5 38.1265 11.1242   1
   9   3  -5 46.9431 3.96658   3
  -9   3   5 49.1117 4.12633   3
  -8  -3   5 10.7519 1.95522   3
   8  -3  -5 18.8242 7.17170   1
  -8  -3   5 3.36205 7.35146   1
   8  -3  -5 15.7613 1.73988   3
  -8  -3   5 13.2511 2.15905   5
   8  -3  -5 12.1798 1.63212   4
   8   3  -5 8.09389 5.00031   1
  -8   3   5 15.0514 2.29872   3
  -8   3   5 2.96916 7.42272   1
  -8   3   5 13.0604 2.33389   5
   8   3  -5 14.3589 2.15919   3
   7  -3  -5 87.2304 4.22273   4
   7  -3  -5 67.5946 4.36305   3
  -7  -3   5 81.6889 5.00144   5
   7  -3  -5 84.8610 10.4624   1
  -7  -3   5 74.3580 11.5842   1
  -7  -3   5 72.8060 4.63919   3
   7  -3  -5 78.4206 4.27272   3
  -7   3   5 87.1830 5.09006   3
  -7   3   5 79.5161 5.25183   5
   7   3  -5 108.031 11.9670   1
  -7   3   5 95.9428 13.0199   1
   7   3  -5 78.9820 4.89862   3
   6  -3  -5 110.955 5.31250   3
  -6  -3   5 109.103 5.80592   5
   6  -3  -5 117.641 10.9228   1
  -6  -3   5 120.401 12.0730   1
   6   3  -5 107.765 11.0879   1
  -6   3   5 108.529 11.2471   1
   6   3  -5 93.1898 5.45838   5
  -6   3   5 105.329 5.76304   3
   6   3  -5 108.614 5.94202   4
  -6   3   5 113.106 6.17222   5
   5  -3  -5 40.4908 5.93236   1
   5  -3  -5 30.4999 1.93211   3
  -5  -3   5 32.5403 2.46941   5
   5  -3  -5 30.0494 1.96978   4
  -5  -3   5 27.8094 2.12611   3
  -5  -3   5 23.5149 6.32883   1
  -5  -3   5 31.5089 2.34236   3
   5  -3  -5 31.6086 2.49962   5
   5   3  -5 29.2953 2.50296   4
  -5   3   5 29.6313 2.32271   3
   5   3  -5 28.4587 2.30334   3
  -5   3   5 29.0108 2.20063   3
  -5   3   5 26.7344 2.47866   5
  -5   3   5 34.2509 6.02446   1
   5   3  -5 30.7721 2.38358   3
   5   3  -5 27.8485 2.25975   5
   5   3  -5 32.0099 5.78635   1
   4  -3  -5 0.98727 0.38333   3
   4  -3  -5 -0.6127 1.86531   1
   4  -3  -5 -0.3220 0.40476   5
  -4  -3   5 0.43351 0.39808   3
  -4  -3   5 1.83437 0.59423   3
   4  -3  -5 0.82933 0.39531   3
  -4  -3   5 1.62639 0.58452   5
  -4  -3   5 4.54467 2.83045   1
   4   3  -5 3.79028 0.93830   4
  -4   3   5 1.23394 2.13571   1
  -4   3   5 0.50898 0.44042   3
   4   3  -5 2.21197 0.68610   3
  -4   3   5 1.02929 0.49900   3
   4   3  -5 0.00079 0.39792   3
   4   3  -5 -0.2299 0.50335   5
   4   3  -5 1.71103 2.42361   1
  -4   3   5 1.68358 0.70748   5
   3  -3  -5 132.734 5.43705   4
  -3  -3   5 123.439 5.80959   5
   3  -3  -5 124.276 5.21447   3
  -3  -3   5 121.671 5.54540   3
   3  -3  -5 133.373 5.92391   5
  -3  -3   5 117.675 9.38992   1
  -3  -3   5 124.627 5.44042   3
  -3   3   5 129.074 9.41398   1
   3   3  -5 131.326 9.60504   1
  -3   3   5 125.235 5.56546   3
   3   3  -5 114.464 5.62134   3
  -3   3   5 126.809 5.66813   3
   3   3  -5 130.296 5.73242   3
  -3   3   5 129.234 5.97898   5
   3   3  -5 137.395 5.89209   5
   2  -3  -5 847.575 30.6259   3
   2  -3  -5 816.272 31.1546   5
  -2  -3   5 812.287 30.7942   3
  -2  -3   5 829.348 31.7304   5
  -2  -3   5 782.806 35.3108   1
   2   3  -5 839.754 31.2391   5
   2   3  -5 884.561 35.8474   1
  -2   3   5 822.386 35.2131   1
   2   3  -5 821.455 31.0530   3
  -2   3   5 817.921 31.6509   5
  -2   3   5 853.139 30.9787   3
  -1  -3   5 3097.64 116.025   1
  -1   3   5 2970.38 115.665   1
   1   3  -5 3132.49 116.334   1
   0  -3   5 1421.34 60.0154   1
   0   3  -5 1704.77 61.3071   1
   0   3   5 1501.90 60.4632   1
   1  -3   5 4.27026 0.54828   3
  -1  -3  -5 4.06082 2.06666   1
  -1  -3  -5 4.74784 0.65853   3
  -1  -3  -5 4.64944 0.62417   5
  -1  -3  -5 5.52254 0.74192   3
   1  -3   5 3.78968 1.77165   1
  -1  -3  -5 4.09405 0.79373   4
   1   3   5 5.97366 0.86854   4
  -1   3  -5 5.28784 2.10883   1
  -1   3  -5 4.84415 0.77267   4
   1   3   5 7.33736 2.33847   1
  -1   3  -5 4.85144 0.64786   3
   1   3   5 5.95675 0.81750   3
  -1   3  -5 3.68122 0.64624   3
   2  -3   5 159.606 6.36967   3
   2  -3   5 151.280 10.0767   1
  -2  -3  -5 170.124 10.9563   1
  -2  -3  -5 159.259 6.72365   3
   2  -3   5 150.981 6.34195   3
  -2  -3  -5 156.835 6.62971   3
  -2  -3  -5 148.917 7.04050   4
  -2   3  -5 158.838 6.71650   4
  -2   3  -5 142.459 10.2453   1
  -2   3  -5 155.329 6.65505   3
   2   3   5 142.971 6.62167   3
   2   3   5 169.538 7.16683   4
  -2   3  -5 164.314 6.65394   3
   2   3   5 161.445 10.8505   1
   2   3   5 155.714 6.80846   3
  -3  -3  -5 209.506 8.83447   3
  -3  -3  -5 247.010 16.7593   1
  -3  -3  -5 209.548 9.34885   4
  -3  -3  -5 217.215 13.5693   1
   3  -3   5 208.447 8.44409   3
   3  -3   5 212.268 8.49985   3
  -3  -3  -5 208.965 8.85518   3
  -3   3  -5 223.650 13.1965   1
  -3   3  -5 209.619 8.77582   4
  -3   3  -5 196.966 8.77181   3
  -3   3  -5 200.358 8.75343   3
   3   3   5 216.045 9.29007   4
  -3   3  -5 197.282 15.0149   1
   3   3   5 205.762 8.97918   3
   4  -3   5 202.844 8.63168   4
  -4  -3  -5 198.849 14.3196   1
  -4  -3  -5 199.090 8.77368   3
  -4  -3  -5 195.600 8.53262   5
   4  -3   5 209.924 8.33448   3
  -4  -3  -5 193.693 8.70647   3
  -4  -3  -5 206.464 14.3581   1
  -4  -3  -5 187.920 9.26930   4
  -4   3  -5 203.134 14.1320   1
  -4   3  -5 222.419 8.91513   3
  -4   3  -5 197.499 8.58155   4
  -4   3  -5 210.573 9.27696   5
   4   3   5 193.606 9.09532   4
  -4   3  -5 189.908 13.3241   1
   4   3   5 210.820 9.02753   3
  -4   3  -5 187.050 8.66513   3
   5  -3   5 66.5443 3.61180   3
  -5  -3  -5 72.9441 4.61159   4
  -5  -3  -5 72.9798 4.03798   5
   5  -3   5 61.7921 3.63180   3
  -5  -3  -5 62.7289 8.84083   1
   5  -3   5 70.3356 3.87455   4
  -5  -3  -5 64.6970 9.47334   1
  -5  -3  -5 72.0737 4.15610   3
   5   3   5 77.3210 4.37412   3
  -5   3  -5 72.1540 3.93559   4
  -5   3  -5 67.3619 8.98591   1
   5   3   5 63.7720 4.23292   4
  -5   3  -5 65.6725 4.35810   5
  -5   3  -5 70.1454 4.14123   3
  -5   3  -5 86.4741 10.0663   1
  -6  -3  -5 196.614 17.6247   1
  -6  -3  -5 229.127 17.4133   1
  -6  -3  -5 204.082 9.40349   5
  -6  -3  -5 203.993 10.1274   4
   6  -3   5 206.060 9.17161   4
   6  -3   5 209.379 9.02827   3
  -6  -3  -5 205.660 9.61688   3
  -6   3  -5 192.952 9.18759   4
  -6   3  -5 196.979 9.97145   5
  -6   3  -5 222.908 9.82264   3
   6   3   5 207.014 9.75114   3
  -6   3  -5 212.825 16.8190   1
  -7  -3  -5 238.940 10.8274   3
   7  -3   5 220.252 10.0532   4
   7  -3   5 223.074 9.88772   3
  -7  -3  -5 231.649 11.3282   4
  -7  -3  -5 213.923 20.1222   1
  -7  -3  -5 229.143 20.9861   1
  -7  -3  -5 218.862 10.4550   5
  -7   3  -5 213.048 10.1800   4
  -7   3  -5 246.451 20.4813   1
  -7   3  -5 217.280 10.7433   3
   7   3   5 227.097 10.8098   3
  -7   3  -5 241.238 11.4720   5
  -9  -4   5 45.1137 3.90399   5
   9  -4  -5 44.3050 2.95645   3
  -9   4   5 42.1904 3.99209   3
   9   4  -5 44.7945 3.95161   3
  -8  -4   5 107.021 6.31780   5
   8  -4  -5 108.285 5.04563   4
   8  -4  -5 133.179 16.3579   1
  -8  -4   5 110.397 6.21622   3
   8  -4  -5 103.219 5.06658   3
   8  -4  -5 106.247 5.18528   3
  -8  -4   5 115.212 15.7398   1
  -8   4   5 106.317 6.41101   3
   8   4  -5 127.024 15.1119   1
  -8   4   5 109.280 15.3739   1
   8   4  -5 111.224 6.46203   3
   7  -4  -5 14.3405 1.46310   3
  -7  -4   5 15.9933 2.21425   5
   7  -4  -5 24.9001 6.36124   1
  -7  -4   5 14.2368 6.71233   1
  -7  -4   5 17.1741 2.13736   3
   7  -4  -5 14.8905 1.38187   4
  -7   4   5 19.6988 2.45249   5
  -7   4   5 11.0244 5.88541   1
   7   4  -5 2.81173 5.16026   1
  -7   4   5 18.4021 2.21574   3
   7   4  -5 15.0095 1.99092   3
   6  -4  -5 311.140 19.6255   1
   6  -4  -5 320.508 12.4849   4
   6  -4  -5 321.007 12.3997   3
   6  -4  -5 327.952 12.5014   3
  -6  -4   5 336.886 13.6447   5
  -6  -4   5 294.411 20.7087   1
  -6  -4   5 301.274 13.2686   3
  -6   4   5 308.996 20.3263   1
   6   4  -5 297.054 13.2910   5
   6   4  -5 340.655 20.9362   1
   6   4  -5 291.949 13.7388   4
  -6   4   5 320.192 14.0778   5
   6   4  -5 305.548 13.4984   3
  -6   4   5 359.244 14.5110   3
  -5  -4   5 22.8352 2.09918   5
  -5  -4   5 27.0723 2.11325   3
   5  -4  -5 26.5548 1.70347   4
   5  -4  -5 27.7514 1.63720   3
  -5  -4   5 24.1967 5.70175   1
   5  -4  -5 31.9850 2.49574   5
   5  -4  -5 29.0850 1.65978   3
   5   4  -5 25.6259 2.21245   3
  -5   4   5 26.1809 2.23847   3
   5   4  -5 27.5696 2.47468   4
   5   4  -5 26.9538 5.73269   1
   5   4  -5 26.1439 2.44797   3
  -5   4   5 28.7222 2.51956   5
   5   4  -5 26.3108 2.25816   5
  -5   4   5 21.6840 5.12429   1
  -5   4   5 24.5731 2.02033   3
   4  -4  -5 310.438 11.9635   4
   4  -4  -5 308.874 12.8255   5
  -4  -4   5 322.613 12.7671   5
  -4  -4   5 296.951 12.1478   3
   4  -4  -5 313.378 11.7194   3
   4  -4  -5 307.471 11.7122   3
   4   4  -5 306.560 12.6232   3
   4   4  -5 312.904 12.6489   3
   4   4  -5 321.465 12.6893   5
  -4   4   5 300.414 12.4038   3
  -4   4   5 296.784 12.9453   5
   4   4  -5 304.585 13.1228   4
  -4   4   5 299.827 17.8288   1
  -4   4   5 316.879 12.5685   3
   4   4  -5 305.484 17.7201   1
   3  -4  -5 0.37823 0.27114   4
  -3  -4   5 2.16634 1.91975   1
  -3  -4   5 0.94236 0.37978   3
  -3  -4   5 0.32936 0.40977   5
   3  -4  -5 0.58319 0.47454   5
   3  -4  -5 -1.4905 1.43841   1
  -3  -4   5 0.69716 0.32821   3
   3  -4  -5 0.71793 0.23171   3
   3   4  -5 0.73686 0.37340   3
   3   4  -5 1.14199 1.97138   1
  -3   4   5 0.29401 1.55490   1
  -3   4   5 0.29432 0.37808   3
   3   4  -5 1.78827 0.51841   3
  -3   4   5 0.88647 0.37789   3
   3   4  -5 0.28542 0.33438   5
  -3   4   5 0.82414 0.47433   5
  -2  -4   5 8.58561 2.75937   1
   2  -4  -5 13.3869 0.65158   3
   2  -4  -5 14.9940 1.11061   4
  -2  -4   5 13.2218 0.93398   3
   2  -4  -5 10.3198 2.59438   1
   2  -4  -5 11.9882 1.18806   5
  -2  -4   5 14.2419 0.91388   3
   2   4  -5 11.6309 1.17024   3
  -2   4   5 13.0748 2.82419   1
  -2   4   5 13.1778 1.13785   3
   2   4  -5 10.7288 2.90885   1
   2   4  -5 13.4121 1.14125   3
   2   4  -5 13.3168 1.25449   5
  -2   4   5 12.0165 1.41586   5
  -2   4   5 14.4371 1.24033   3
   1  -4  -5 97.2489 6.98932   1
  -1  -4   5 89.8965 3.53736   3
  -1  -4   5 88.7566 3.52787   3
  -1  -4   5 93.3797 7.02423   1
   1  -4  -5 92.3407 3.47646   3
   1  -4  -5 94.8842 4.21218   4
   1  -4  -5 88.9784 4.11716   5
  -1   4   5 89.8646 6.76634   1
  -1   4   5 89.5359 4.07881   3
   1   4  -5 78.6193 6.67304   1
  -1   4   5 93.3412 3.95447   3
  -1   4   5 93.4485 4.19354   5
  -1   4   5 91.4555 4.20116   4
   1   4  -5 91.1834 4.39081   5
   1   4  -5 84.7483 4.03056   3
   1   4  -5 86.5050 4.00118   3
   0  -4  -5 691.096 25.7329   4
   0  -4  -5 701.427 29.5762   1
   0  -4   5 694.886 29.0380   1
   0  -4  -5 695.991 25.3363   5
   0  -4  -5 675.106 24.9205   3
   0  -4  -5 688.832 24.9733   3
   0   4   5 687.639 25.4676   3
   0   4   5 688.812 29.1886   1
   0   4  -5 679.255 25.3047   3
   0   4   5 576.708 25.4014   3
   0   4   5 679.695 25.3307   5
   0   4  -5 672.042 29.2560   1
   0   4   5 669.136 25.6913   4
   0   4  -5 697.255 25.3185   3
  -1  -4  -5 710.816 25.8462   3
   1  -4   5 765.843 30.1673   1
  -1  -4  -5 696.075 25.9405   3
  -1  -4  -5 675.075 26.5642   4
   1  -4   5 705.656 25.2710   3
  -1  -4  -5 691.905 25.9178   5
   1   4   5 758.036 26.3665   3
   1   4   5 681.634 30.3877   1
  -1   4  -5 687.764 30.2450   1
   1   4   5 685.726 26.5611   4
   1   4   5 670.681 26.0723   3
  -1   4  -5 656.576 25.9793   3
  -1   4  -5 724.520 26.0390   3
  -1   4  -5 640.547 26.2157   4
   2  -4   5 22.0410 1.15696   3
  -2  -4  -5 21.2482 1.52549   3
  -2  -4  -5 22.4229 1.95922   4
  -2  -4  -5 23.2070 4.22259   1
  -2  -4  -5 22.8641 1.59830   3
   2  -4   5 23.6066 1.18324   3
   2   4   5 21.4702 1.60982   3
   2   4   5 26.9303 2.03641   4
  -2   4  -5 24.4438 1.63637   3
  -2   4  -5 20.7392 3.94156   1
   2   4   5 22.3948 4.24914   1
  -2   4  -5 20.5797 1.54181   3
  -2   4  -5 20.9497 1.59058   4
   2   4   5 25.1625 1.81469   3
  -3  -4  -5 275.932 16.9372   1
  -3  -4  -5 299.776 13.1446   4
  -3  -4  -5 324.477 12.4963   3
   3  -4   5 322.925 11.9018   3
  -3  -4  -5 337.590 18.4355   1
  -3  -4  -5 319.300 12.2281   5
  -3  -4  -5 306.991 12.4704   3
   3   4   5 325.233 12.8063   3
  -3   4  -5 315.321 12.4957   3
  -3   4  -5 328.926 17.7423   1
  -3   4  -5 332.647 17.3699   1
   3   4   5 306.331 13.0679   4
  -3   4  -5 319.905 12.4406   4
  -3   4  -5 299.637 12.4694   3
   3   4   5 263.461 12.8568   3
  -4  -4  -5 547.763 21.7768   4
  -4  -4  -5 511.594 20.5619   5
  -4  -4  -5 512.930 27.6088   1
   4  -4   5 544.873 20.2557   3
  -4  -4  -5 530.740 20.8854   3
  -4  -4  -5 557.733 27.5883   1
  -4  -4  -5 547.509 20.9478   3
   4  -4   5 483.590 20.1154   3
  -4   4  -5 517.336 20.9124   3
   4   4   5 546.651 21.2396   3
  -4   4  -5 553.845 26.9686   1
   4   4   5 564.954 21.6549   4
  -4   4  -5 534.530 21.5439   5
  -4   4  -5 559.437 21.0101   3
  -4   4  -5 518.801 20.6609   4
  -4   4  -5 555.742 27.5541   1
  -5  -4  -5 90.8977 5.54534   4
  -5  -4  -5 93.9861 4.97313   3
   5  -4   5 100.661 4.76610   4
   5  -4   5 83.4902 4.17539   3
   5  -4   5 90.9121 4.30299   3
  -5  -4  -5 82.4926 10.4261   1
  -5  -4  -5 93.4129 4.71787   5
  -5  -4  -5 97.6162 10.6803   1
  -5   4  -5 86.8588 9.73900   1
  -5   4  -5 84.5850 4.58724   4
  -5   4  -5 95.4334 5.48962   5
  -5   4  -5 91.3175 5.01562   3
  -5   4  -5 93.4581 10.2467   1
   5   4   5 97.2730 5.24443   3
  -6  -4  -5 10.3746 1.76535   3
   6  -4   5 10.7052 1.50549   4
  -6  -4  -5 9.85572 1.92384   4
  -6  -4  -5 11.9443 1.57104   5
  -6  -4  -5 6.28403 6.07145   1
   6  -4   5 9.82234 1.22164   3
  -6  -4  -5 23.8842 7.00492   1
   6   4   5 13.0186 1.85537   3
  -6   4  -5 6.65233 5.56520   1
  -6   4  -5 11.5397 1.80053   3
  -6   4  -5 21.5872 6.52956   1
  -6   4  -5 11.1368 1.96820   5
  -6   4  -5 9.13004 1.40508   4
   7  -4   5 236.711 10.4248   4
  -7  -4  -5 244.043 10.8378   5
  -7  -4  -5 230.823 21.7529   1
   7  -4   5 200.839 10.2050   3
  -7  -4  -5 229.284 21.0397   1
  -7  -4  -5 237.902 11.0609   3
  -7  -4  -5 262.969 12.1582   4
   7   4   5 261.750 12.4532   3
  -7   4  -5 203.719 19.6862   1
  -7   4  -5 250.999 11.9068   5
   8  -5  -5 142.688 5.76138   4
  -8  -5   5 143.426 17.4701   1
   8  -5  -5 143.805 14.9906   1
  -8  -5   5 133.450 7.21258   3
  -8  -5   5 143.939 7.51711   5
   8  -5  -5 137.966 5.55217   3
  -8   5   5 137.332 8.14509   5
   8   5  -5 114.476 15.0920   1
  -8   5   5 143.593 7.78190   3
  -8   5   5 139.203 16.5206   1
   7  -5  -5 35.8212 1.90289   4
  -7  -5   5 31.6788 3.29566   5
   7  -5  -5 36.5473 1.93022   4
  -7  -5   5 32.7072 2.77007   3
   7  -5  -5 34.7150 1.72714   3
   7  -5  -5 33.7720 7.14586   1
  -7   5   5 38.3287 8.32430   1
   7   5  -5 35.6343 3.17102   3
   7   5  -5 26.5622 7.58677   1
  -7   5   5 27.5605 3.03430   5
  -7   5   5 33.9305 3.10165   3
   6  -5  -5 112.408 4.55384   4
  -6  -5   5 102.914 5.12989   3
   6  -5  -5 110.800 4.55016   4
  -6  -5   5 102.159 5.62140   5
  -6  -5   5 120.498 12.2330   1
  -6  -5   5 99.7846 5.31645   3
   6  -5  -5 109.533 4.17933   3
   6   5  -5 101.045 5.75961   3
  -6   5   5 108.335 6.24388   5
   6   5  -5 117.423 11.6963   1
   6   5  -5 105.953 5.54816   5
  -6   5   5 90.1276 10.5521   1
  -5  -5   5 57.3776 3.19832   3
   5  -5  -5 47.5674 7.03134   1
   5  -5  -5 52.8177 2.60118   4
  -5  -5   5 51.7290 2.91155   3
  -5  -5   5 57.7109 3.46029   5
  -5  -5   5 63.0503 8.46470   1
   5  -5  -5 56.5358 2.57883   4
  -5   5   5 53.4830 3.26221   3
  -5   5   5 49.7948 3.65426   5
   5   5  -5 42.8216 3.52309   4
   5   5  -5 60.3772 7.67524   1
  -5   5   5 52.5960 3.30638   3
   5   5  -5 58.3344 3.54499   3
  -5   5   5 62.2185 7.91763   1
   5   5  -5 57.6398 3.41232   5
  -4  -5   5 49.7478 2.68689   3
  -4  -5   5 47.1022 6.55957   1
   4  -5  -5 48.2913 2.38515   4
  -4  -5   5 51.5658 3.10678   5
  -4  -5   5 49.2713 2.57744   3
   4  -5  -5 52.2111 6.04841   1
   4  -5  -5 49.0689 3.48148   5
  -4   5   5 44.4478 3.19453   5
  -4   5   5 50.1685 2.97363   3
   4   5  -5 54.3451 3.07567   5
   4   5  -5 59.0992 6.82073   1
  -4   5   5 54.2291 6.45654   1
   4   5  -5 53.6973 3.12305   3
   4   5  -5 47.8401 3.43314   4
   4   5  -5 50.3406 3.08400   3
  -4   5   5 48.1387 2.83262   3
  -3  -5   5 0.35847 0.45073   5
  -3  -5   5 0.82393 0.30038   3
  -3  -5   5 -1.3252 1.80457   1
  -3  -5   5 0.83226 0.31355   3
   3  -5  -5 -1.3029 1.60282   1
   3  -5  -5 1.41066 0.55811   5
   3  -5  -5 1.88086 0.41700   4
  -3   5   5 0.89754 0.44862   3
   3   5  -5 0.44048 0.41574   5
  -3   5   5 1.43612 0.47119   3
  -3   5   5 4.61781 2.23644   1
   3   5  -5 1.37964 0.49621   3
  -3   5   5 1.78599 0.66332   5
   3   5  -5 0.97741 0.44860   3
  -2  -5   5 25.1804 3.90207   1
   2  -5  -5 29.3337 1.91180   4
   2  -5  -5 20.9398 3.54725   1
   2  -5  -5 24.3450 1.75256   5
   2   5  -5 26.0748 1.74751   3
  -2   5   5 26.5598 1.87359   5
   2   5  -5 23.5685 4.00216   1
  -2   5   5 22.8043 1.62753   3
  -2   5   5 22.9605 1.57404   3
   2   5  -5 25.8919 1.84005   5
  -2   5   5 23.5572 1.57928   4
  -2   5   5 20.4955 3.78840   1
   1  -5  -5 66.7255 3.17663   5
  -1  -5   5 56.5595 5.43606   1
   1  -5  -5 60.6290 5.45903   1
   1  -5  -5 66.5263 3.27518   4
   1   5  -5 64.2331 3.05057   3
  -1   5   5 60.5408 3.16440   5
   1   5  -5 64.6274 3.08912   3
   1   5  -5 74.6874 3.58994   5
  -1   5   5 60.3791 5.39480   1
   1   5  -5 61.8359 5.67257   1
  -1   5   5 63.1433 2.94786   3
  -1   5   5 62.2126 3.24391   4
  -1   5   5 64.3398 3.11378   3
   0  -5  -5 239.050 12.9949   1
   0  -5  -5 238.704 9.83074   4
   0  -5   5 242.792 12.5891   1
   0  -5  -5 234.168 9.29051   5
   0   5   5 238.460 9.49407   3
   0   5   5 227.350 9.77392   4
   0   5   5 242.414 9.34648   5
   0   5  -5 214.867 12.4853   1
   0   5  -5 241.455 9.33054   3
   0   5  -5 238.974 9.30781   3
   0   5   5 247.238 12.8853   1
  -1  -5  -5 40.3013 1.99977   5
  -1  -5  -5 41.0163 1.74590   3
  -1  -5  -5 41.9369 4.97415   1
  -1  -5  -5 35.1498 2.53173   4
   1   5   5 40.5497 2.60637   4
   1   5   5 39.4213 2.19942   3
   1   5   5 39.1609 2.32106   3
  -1   5  -5 40.2073 2.12639   3
  -1   5  -5 37.9355 2.34937   4
   1   5   5 37.4405 4.90281   1
  -1   5  -5 31.5767 4.44740   1
  -2  -5  -5 350.588 13.2435   3
  -2  -5  -5 357.923 14.3617   4
   2  -5   5 334.924 17.2927   1
  -2  -5  -5 347.043 13.1902   5
  -2  -5  -5 348.957 13.3029   3
   2   5   5 332.211 13.6058   3
  -2   5  -5 358.494 13.4934   3
  -2   5  -5 334.066 13.4492   3
   2   5   5 342.057 13.7703   3
  -2   5  -5 338.628 17.8335   1
   2   5   5 347.137 14.2190   4
  -2   5  -5 347.066 13.5802   4
  -3  -5  -5 215.721 8.85444   3
  -3  -5  -5 223.306 8.62286   5
  -3  -5  -5 193.597 13.4038   1
  -3  -5  -5 226.826 8.95426   3
  -3  -5  -5 206.526 14.0760   1
   3   5   5 204.130 9.10793   3
   3   5   5 213.323 9.69256   4
  -3   5  -5 223.172 9.01290   3
  -3   5  -5 218.885 8.90899   4
   3   5   5 219.325 9.32061   3
  -3   5  -5 214.622 13.0434   1
  -3   5  -5 211.834 9.02237   3
  -3   5  -5 223.432 14.1028   1
  -4  -5  -5 57.8504 3.34940   3
  -4  -5  -5 62.5534 4.13615   4
  -4  -5  -5 53.1009 7.64122   1
  -4  -5  -5 59.6170 7.75197   1
   4   5   5 55.1622 3.84442   4
   4   5   5 60.4638 3.72328   3
  -4   5  -5 54.4759 3.34434   3
  -4   5  -5 61.4244 7.81215   1
  -4   5  -5 60.3544 3.43626   3
  -4   5  -5 58.9674 3.18467   4
  -4   5  -5 57.0998 7.31170   1
  -4   5  -5 62.7788 4.01188   5
  -5  -5  -5 48.4781 2.85092   5
  -5  -5  -5 47.1227 8.37412   1
   5  -5   5 43.5342 1.92134   3
  -5  -5  -5 40.3540 3.53066   4
  -5  -5  -5 43.2759 3.00638   3
  -5  -5  -5 57.3597 8.78158   1
  -5   5  -5 45.8331 3.52357   5
  -5   5  -5 45.0424 2.78424   4
   5   5   5 46.1011 3.36509   3
  -5   5  -5 47.6275 7.85883   1
  -5   5  -5 48.8949 3.21969   3
  -6  -5  -5 52.3683 9.88492   1
  -6  -5  -5 42.8394 3.40497   3
  -6  -5  -5 65.8192 10.5272   1
  -6  -5  -5 60.0721 3.45602   5
  -6   5  -5 66.8484 10.1081   1
  -6   5  -5 49.4777 4.10215   5
   6   5   5 56.9983 3.96361   3
  -6   5  -5 46.1473 3.10917   4
  -6   5  -5 56.9105 3.81552   3
  -7  -5  -5 29.8930 2.85685   3
  -7  -5  -5 26.9870 10.6385   1
  -7   5  -5 24.0772 2.27833   4
  -7   5  -5 28.0541 2.86208   3
   7   5   5 26.8906 2.96296   3
  -7   5  -5 30.0256 3.25895   5
  -7   5  -5 26.5978 8.60019   1
  -8  -6   5 2.15506 1.13818   5
  -8  -6   5 -0.8032 0.91060   3
  -8   6   5 1.91264 1.22965   5
   8   6  -5 1.11949 1.24060   3
  -8   6   5 7.83248 8.66186   1
   7  -6  -5 190.843 15.5204   1
  -7  -6   5 207.266 8.97494   3
  -7  -6   5 200.890 17.8906   1
   7   6  -5 185.931 9.53001   3
  -7   6   5 210.672 10.3261   5
  -7   6   5 177.300 17.2225   1
   7   6  -5 175.536 16.4646   1
  -7   6   5 207.528 9.65584   3
  -6  -6   5 123.894 6.38982   5
   6  -6  -5 124.203 11.5804   1
  -6  -6   5 132.268 6.00954   3
  -6  -6   5 133.486 6.15656   3
  -6  -6   5 128.349 13.2542   1
  -6   6   5 130.060 7.10015   5
  -6   6   5 122.822 6.41435   3
   6   6  -5 124.774 6.58782   3
   6   6  -5 124.981 12.5237   1
   6   6  -5 114.098 6.14486   5
  -6   6   5 132.404 12.3340   1
  -5  -6   5 167.014 7.21091   3
   5  -6  -5 190.343 12.6090   1
   5  -6  -5 168.592 6.56545   4
   5  -6  -5 172.601 6.54173   4
  -5  -6   5 175.759 7.12557   3
  -5  -6   5 183.248 7.93284   5
  -5  -6   5 180.133 14.1912   1
   5   6  -5 161.411 7.92087   3
  -5   6   5 186.558 13.4688   1
   5   6  -5 165.598 7.70110   5
   5   6  -5 170.918 13.2980   1
   5   6  -5 160.313 8.44566   4
  -5   6   5 174.699 7.83689   3
  -5   6   5 163.944 7.64951   3
  -4  -6   5 95.1396 9.07633   1
  -4  -6   5 80.7750 3.43023   3
  -4  -6   5 83.9780 3.48384   3
  -4  -6   5 74.9286 4.15218   5
   4  -6  -5 78.4251 4.39393   5
   4  -6  -5 79.0409 3.37724   4
   4   6  -5 79.6808 4.15319   5
  -4   6   5 77.3169 3.96965   3
   4   6  -5 74.2923 4.19162   3
   4   6  -5 75.3789 7.94756   1
  -4   6   5 89.6153 8.44731   1
  -4   6   5 79.5667 4.57581   5
  -4   6   5 77.7960 4.07005   3
   3  -6  -5 108.196 5.44007   5
   3  -6  -5 108.587 8.41027   1
  -3  -6   5 126.065 9.73220   1
   3  -6  -5 111.106 4.80900   4
   3   6  -5 126.216 6.17174   4
  -3   6   5 117.175 5.16135   3
   3   6  -5 106.865 5.22704   3
   3   6  -5 115.562 5.32421   3
  -3   6   5 111.468 5.02802   3
   3   6  -5 112.565 5.39974   5
   3   6  -5 124.698 9.27813   1
  -3   6   5 115.707 5.66320   5
   2  -6  -5 77.2820 3.65322   4
   2  -6  -5 79.0767 3.86418   5
   2  -6  -5 85.1849 6.67604   1
  -2  -6   5 80.5766 6.86597   1
   2   6  -5 72.1384 3.68997   3
  -2   6   5 77.1319 6.58770   1
   2   6  -5 75.8520 3.94788   5
   2   6  -5 85.6982 7.12230   1
  -2   6   5 72.9359 3.60450   4
  -2   6   5 75.4953 3.93983   5
  -2   6   5 72.1575 3.43169   3
  -2   6   5 78.7479 3.59779   3
   1  -6  -5 1.30253 1.54780   1
  -1  -6   5 1.84015 1.66044   1
   1   6  -5 1.14100 0.41806   3
  -1   6   5 1.39220 0.43036   3
  -1   6   5 2.20867 0.40841   3
   1   6  -5 -1.0678 1.42340   1
   1   6  -5 0.90616 0.35504   3
  -1   6   5 1.13467 0.42577   4
  -1   6   5 0.52575 0.34291   5
   1   6  -5 1.50620 0.52579   5
   0  -6  -5 46.2822 2.31249   5
   0  -6  -5 49.7215 2.89371   4
   0  -6   5 43.8461 4.56109   1
   0   6   5 46.5552 2.50448   3
   0   6  -5 46.3776 5.03047   1
   0   6   5 47.9448 2.36187   5
   0   6  -5 45.5640 2.35063   3
   0   6   5 51.7842 4.97827   1
   0   6  -5 48.0071 2.35514   3
   0   6   5 45.7355 2.78858   4
  -1  -6  -5 75.6421 6.77221   1
  -1  -6  -5 82.6586 4.31529   4
  -1  -6  -5 75.4126 3.27224   5
   1  -6   5 80.1363 6.18634   1
   1   6   5 72.8573 6.52393   1
   1   6   5 78.9985 3.83751   3
  -1   6  -5 81.3521 6.67943   1
  -1   6  -5 75.4049 3.52399   3
   1   6   5 76.9887 3.67782   3
  -1   6  -5 73.7385 3.49941   3
   1   6   5 80.6075 4.23262   4
  -2  -6  -5 54.1456 6.26154   1
  -2  -6  -5 56.6218 2.48776   5
  -2  -6  -5 50.1234 3.48045   4
  -2  -6  -5 57.4786 6.00700   1
  -2  -6  -5 56.1338 2.43488   5
  -2   6  -5 58.5059 2.89701   3
   2   6   5 65.0113 3.29260   3
   2   6   5 51.9434 3.43449   4
  -2   6  -5 51.4260 2.83179   3
   2   6   5 54.1788 3.01479   3
  -2   6  -5 50.9885 5.62260   1
  -2   6  -5 57.5631 3.00141   4
  -3  -6  -5 1008.92 45.7469   1
  -3  -6  -5 1058.14 39.4936   3
  -3  -6  -5 1062.89 41.0449   4
  -3  -6  -5 1103.67 39.3147   5
  -3  -6  -5 1124.07 39.5114   3
  -3  -6  -5 1067.33 39.3572   5
  -3   6  -5 1048.04 45.6432   1
   3   6   5 1077.06 40.1947   3
  -3   6  -5 1007.59 39.7124   4
  -3   6  -5 1048.39 39.9265   3
  -3   6  -5 1074.00 39.8896   3
   3   6   5 1107.35 40.3743   3
  -3   6  -5 1142.17 40.9907   5
  -3   6  -5 1051.66 44.8167   1
   3   6   5 1041.89 40.8423   4
  -4  -6  -5 431.392 25.4218   1
  -4  -6  -5 479.673 20.1714   4
  -4  -6  -5 476.068 18.6914   3
  -4  -6  -5 508.002 26.2874   1
  -4  -6  -5 485.581 18.4003   5
  -4   6  -5 507.059 19.0878   3
  -4   6  -5 490.047 19.9642   5
  -4   6  -5 489.306 18.6480   4
  -4   6  -5 493.997 24.6523   1
  -4   6  -5 469.743 19.0384   3
  -4   6  -5 487.836 25.2918   1
  -5  -6  -5 151.368 6.87881   3
  -5  -6  -5 148.111 8.08456   4
  -5  -6  -5 150.655 14.1730   1
  -5  -6  -5 149.884 6.56445   5
  -5  -6  -5 146.147 6.81683   3
  -5   6  -5 144.286 12.4804   1
  -5   6  -5 152.358 7.24313   3
  -5   6  -5 129.395 13.3611   1
   5   6   5 157.592 7.60104   3
  -5   6  -5 153.683 6.60895   4
  -5   6  -5 146.008 7.86903   5
  -6  -6  -5 78.8848 12.3215   1
  -6  -6  -5 72.0259 5.33431   4
  -6  -6  -5 78.6001 4.24387   5
  -6  -6  -5 81.8953 4.51641   3
  -6  -6  -5 83.4868 12.6363   1
   6   6   5 75.2168 4.93052   3
  -6   6  -5 79.2430 4.05769   4
  -6   6  -5 71.1272 10.6583   1
  -6   6  -5 80.4145 5.40238   5
  -6   6  -5 78.6559 4.85125   3
  -7  -6  -5 57.9371 3.82638   3
  -7  -6  -5 52.5491 3.50618   5
  -7   6  -5 48.0998 3.12930   4
  -7   6  -5 51.3773 5.16640   5
  -7   6  -5 55.5290 4.26087   3
   7   6   5 62.6529 4.44259   3
  -8  -7   5 7.22398 1.58062   5
  -8   7   5 5.79166 1.79305   3
   8   7  -5 10.4738 1.98578   3
  -8   7   5 11.8752 2.74038   5
  -7  -7   5 1.79741 0.84227   3
  -7  -7   5 2.23408 0.91867   5
  -7  -7   5 0.82445 0.76808   3
   7   7  -5 1.74167 0.94176   3
  -7   7   5 2.15185 1.16285   5
  -7   7   5 0.71014 0.90860   3
  -7   7   5 1.46216 5.56614   1
  -6  -7   5 66.6340 10.2869   1
  -6  -7   5 89.8375 4.01436   3
   6  -7  -5 82.0660 9.01555   1
  -6  -7   5 91.0267 4.91966   5
  -6  -7   5 87.0315 4.08629   3
  -6   7   5 87.7121 5.56139   5
   6   7  -5 95.7354 11.0880   1
   6   7  -5 82.4377 5.10884   3
  -6   7   5 87.5725 4.94013   3
   6   7  -5 87.8898 4.81534   5
   5  -7  -5 110.345 9.27900   1
  -5  -7   5 101.350 4.07856   3
  -5  -7   5 101.819 4.10180   3
  -5  -7   5 96.1818 10.5633   1
  -5  -7   5 107.405 5.30820   5
  -5   7   5 100.233 5.82051   5
   5   7  -5 123.854 11.5058   1
  -5   7   5 101.760 5.12964   3
   5   7  -5 100.839 5.14987   5
  -5   7   5 102.168 5.22530   3
  -5   7   5 84.9332 10.1161   1
   4  -7  -5 6.82369 1.22716   5
  -4  -7   5 7.11636 3.48886   1
   4  -7  -5 8.29745 3.29775   1
   4  -7  -5 7.37846 0.58353   4
   4   7  -5 6.43816 1.20150   3
  -4   7   5 8.41236 1.39613   5
   4   7  -5 4.05910 3.05617   1
   4   7  -5 6.62367 1.10532   3
   4   7  -5 6.36802 1.47228   4
   4   7  -5 8.78748 1.21405   5
  -4   7   5 2.48913 2.39023   1
  -4   7   5 8.05373 1.09479   3
  -4   7   5 6.13498 0.90045   3
   3  -7  -5 370.668 18.0398   1
  -3  -7   5 362.578 19.6749   1
   3  -7  -5 340.995 14.5290   5
   3  -7  -5 359.719 13.8053   4
  -3   7   5 364.111 14.8267   5
  -3   7   5 353.848 13.9972   3
  -3   7   5 392.103 18.7816   1
  -3   7   5 367.722 14.1390   3
   3   7  -5 364.495 14.3768   3
   3   7  -5 354.235 18.9880   1
   3   7  -5 350.075 14.4277   5
   3   7  -5 364.712 15.3297   4
  -2  -7   5 41.3305 5.03942   1
   2  -7  -5 40.3618 4.67584   1
   2  -7  -5 40.1194 2.54500   5
   2  -7  -5 42.8285 2.43183   4
   2   7  -5 45.6812 2.47910   3
  -2   7   5 45.2862 2.72181   5
   2   7  -5 46.0167 3.17642   4
   2   7  -5 41.0339 2.44686   3
   2   7  -5 42.8611 4.97064   1
  -2   7   5 44.6356 2.34058   3
  -2   7   5 48.1356 4.91769   1
   2   7  -5 46.8309 2.75390   5
  -2   7   5 42.4288 2.41575   4
  -2   7   5 43.6103 2.21549   3
   1  -7  -5 579.022 21.8897   5
   1  -7  -5 586.528 22.2271   4
  -1  -7   5 567.174 25.3527   1
   1  -7  -5 602.485 25.6840   1
  -1   7   5 604.992 21.8181   3
  -1   7   5 581.222 25.1817   1
   1   7  -5 540.018 22.3206   5
  -1   7   5 606.873 22.7265   4
   1   7  -5 571.914 25.5318   1
  -1   7   5 559.008 21.5685   3
   1   7  -5 546.270 21.7056   3
  -1   7   5 583.493 21.9817   5
   1   7  -5 593.396 21.7438   3
   0  -7  -5 68.6041 3.00207   5
   0  -7  -5 65.8160 6.12789   1
   0  -7  -5 67.3572 3.72300   4
   0  -7   5 68.1201 5.47819   1
   0   7   5 64.6449 3.24085   3
   0   7  -5 65.6193 3.04368   3
   0   7   5 65.1778 3.03955   5
   0   7   5 65.4834 5.64381   1
   0   7  -5 65.6782 3.05358   3
   0   7   5 68.8644 3.70018   4
   0   7  -5 66.8372 5.96901   1
  -1  -7  -5 625.551 28.7027   1
   1  -7   5 612.003 27.1176   1
  -1  -7  -5 653.409 25.0583   4
  -1  -7  -5 647.609 23.4531   5
  -1   7  -5 654.813 23.9528   3
   1   7   5 661.859 24.3583   3
  -1   7  -5 621.039 23.8886   3
   1   7   5 634.833 24.9086   4
  -1   7  -5 633.498 28.0119   1
   1   7   5 647.617 24.1558   3
  -2  -7  -5 -1.4918 1.72888   1
  -2  -7  -5 4.90670 1.36156   4
  -2  -7  -5 1.05086 2.75441   1
  -2   7  -5 3.46607 0.71688   4
   2   7   5 4.21530 0.93991   4
  -2   7  -5 5.27704 2.63517   1
   2   7   5 4.99072 0.95992   3
  -2   7  -5 1.86555 2.05663   1
   2   7   5 2.98195 0.74642   3
  -2   7  -5 3.49925 0.65630   3
  -3  -7  -5 117.387 10.2479   1
  -3  -7  -5 112.402 9.77166   1
  -3  -7  -5 121.561 4.46576   5
  -3  -7  -5 111.750 4.41806   5
  -3  -7  -5 119.655 6.42279   4
  -3   7  -5 113.630 5.29799   3
   3   7   5 120.660 5.64209   3
  -3   7  -5 102.078 8.36558   1
   3   7   5 116.283 6.23916   4
  -3   7  -5 113.551 9.21841   1
   3   7   5 118.458 5.73983   3
  -3   7  -5 116.067 5.36749   3
  -3   7  -5 115.077 5.18951   4
  -4  -7  -5 1.85182 0.42799   5
  -4  -7  -5 2.26291 0.52311   3
  -4  -7  -5 1.33820 0.38932   5
  -4  -7  -5 -4.6348 3.44368   1
  -4   7  -5 3.77667 3.91905   1
  -4   7  -5 1.49820 0.64992   3
  -4   7  -5 1.76484 0.91034   5
  -4   7  -5 1.08247 0.51707   4
   4   7   5 0.69346 0.65142   3
  -4   7  -5 6.14629 3.68604   1
  -5  -7  -5 19.3187 1.82512   3
  -5  -7  -5 21.6706 6.64564   1
  -5  -7  -5 18.1035 5.90714   1
  -5  -7  -5 19.4492 2.89426   4
  -5  -7  -5 19.9167 1.73268   3
  -5  -7  -5 20.2115 1.47709   5
  -5   7  -5 21.5210 2.51792   5
  -5   7  -5 25.7442 6.34204   1
  -5   7  -5 21.8683 1.60014   4
   5   7   5 23.7350 2.39511   3
  -5   7  -5 21.3147 2.06555   3
  -6  -7  -5 8.36605 1.33645   3
  -6  -7  -5 8.64743 2.17323   4
  -6  -7  -5 10.0879 1.30545   5
  -6  -7  -5 2.33717 6.89336   1
  -6   7  -5 10.0823 1.97919   5
   6   7   5 10.7241 1.83158   3
  -6   7  -5 11.8277 1.78621   3
  -6   7  -5 9.94889 6.95343   1
  -6   7  -5 10.1535 1.10863   4
  -7  -7  -5 483.485 19.2920   5
  -7   7  -5 496.334 20.6651   3
  -7  -8   5 3.36300 1.16691   5
   7  -8  -5 8.55547 5.96088   1
  -7   8   5 7.61224 7.62185   1
  -7   8   5 4.51435 1.19008   3
  -7   8   5 6.16991 1.91950   5
   7   8  -5 4.98134 1.31185   3
   6  -8  -5 124.805 11.3526   1
  -6   8   5 118.974 11.9586   1
  -6   8   5 117.974 6.90438   5
  -6   8   5 109.352 6.04904   3
   6   8  -5 124.338 6.56233   3
  -5  -8   5 141.026 13.3031   1
   5  -8  -5 127.508 10.0748   1
   5   8  -5 130.996 11.7460   1
  -5   8   5 123.154 6.00381   3
  -5   8   5 114.463 10.7219   1
   5   8  -5 113.339 5.89612   5
  -5   8   5 129.226 6.92689   5
  -5   8   5 133.562 6.20792   3
   5   8  -5 131.152 6.48129   3
  -4  -8   5 45.8270 7.10948   1
   4  -8  -5 42.0545 5.66981   1
   4  -8  -5 41.8401 3.15077   5
   4   8  -5 50.1324 3.15984   3
  -4   8   5 46.7737 2.77755   3
  -4   8   5 40.1659 6.35165   1
   4   8  -5 52.2071 3.14134   3
  -4   8   5 47.6433 3.38757   5
   4   8  -5 47.8018 2.90371   5
  -4   8   5 51.2518 2.88921   3
   4   8  -5 43.7221 6.56738   1
  -3  -8   5 20.0716 4.34315   1
   3  -8  -5 27.4037 1.62408   4
   3  -8  -5 28.8559 2.14082   5
   3  -8  -5 22.9656 3.82146   1
  -3   8   5 25.2276 1.70183   3
   3   8  -5 29.2228 4.95769   1
   3   8  -5 30.0583 2.08110   5
  -3   8   5 28.2748 2.27314   5
   3   8  -5 25.3901 1.95842   3
  -3   8   5 27.6091 1.81132   3
   3   8  -5 25.7106 2.46982   4
  -3   8   5 22.8159 4.14234   1
   2  -8  -5 27.0553 4.06064   1
  -2  -8   5 26.0244 3.98513   1
   2  -8  -5 29.5569 1.90006   4
   2  -8  -5 26.4757 1.90790   5
   2   8  -5 30.2803 2.54061   4
  -2   8   5 28.1110 1.60202   3
   2   8  -5 28.1119 1.81619   3
  -2   8   5 27.4839 1.83740   4
   2   8  -5 22.0209 4.06025   1
   2   8  -5 25.7507 1.81859   3
   2   8  -5 24.6666 1.97116   5
  -2   8   5 27.6170 1.69101   3
  -2   8   5 27.3995 2.04818   5
  -2   8   5 30.7625 3.90853   1
  -1  -8   5 10.2037 2.56170   1
   1  -8  -5 8.02648 1.06597   4
   1  -8  -5 2.22636 1.98801   1
  -1   8   5 5.78358 0.99652   4
  -1   8   5 7.80301 0.83556   3
  -1   8   5 4.07674 2.03504   1
  -1   8   5 8.68236 0.95361   5
   1   8  -5 8.35275 1.37205   4
   1   8  -5 7.79196 1.11576   5
   1   8  -5 5.83568 0.72136   3
   1   8  -5 7.78730 0.83927   3
   1   8  -5 9.97185 2.51325   1
  -1   8   5 7.26046 0.72026   3
   0  -8  -5 221.966 12.6331   1
   0  -8   5 221.132 11.6071   1
   0  -8  -5 225.004 9.82216   4
   0  -8  -5 227.217 8.75152   5
   0   8   5 232.575 12.4513   1
   0   8  -5 234.063 8.92214   3
   0   8   5 226.910 8.84258   5
   0   8   5 236.061 9.50432   3
   0   8   5 218.482 9.70041   4
   0   8  -5 228.507 12.1027   1
   0   8  -5 221.052 8.85739   3
  -1  -8  -5 6.59390 1.24056   4
  -1  -8  -5 4.47259 2.76566   1
   1  -8   5 6.08928 2.18678   1
  -1  -8  -5 5.35349 2.13094   1
   1   8   5 6.04294 0.89301   3
   1   8   5 8.03894 1.31168   4
  -1   8  -5 7.03067 0.78947   3
  -1   8  -5 4.16276 2.39978   1
   1   8   5 10.3670 1.15321   3
  -1   8  -5 6.93510 0.79849   3
  -2  -8  -5 2.32090 0.97535   4
  -2  -8  -5 4.77889 2.89063   1
  -2  -8  -5 5.40652 3.36734   1
  -2   8  -5 2.42979 0.62648   4
   2   8   5 2.73596 0.78501   3
  -2   8  -5 4.10176 2.59218   1
  -2   8  -5 1.75043 1.89994   1
  -2   8  -5 3.39171 0.65335   3
   2   8   5 3.45207 0.80216   3
   2   8   5 3.05622 0.95299   4
  -2   8  -5 3.11853 0.61136   3
  -3  -8  -5 21.2777 2.38275   4
  -3  -8  -5 19.5291 4.77349   1
  -3   8  -5 21.0878 1.54943   4
  -3   8  -5 25.2083 4.45805   1
   3   8   5 20.8899 1.99230   3
  -3   8  -5 22.1235 1.67905   3
  -3   8  -5 19.9401 2.19543   5
   3   8   5 18.4696 1.75349   3
  -3   8  -5 18.2962 1.59494   3
  -4  -8  -5 31.9774 7.20238   1
  -4  -8  -5 52.2080 8.37177   1
  -4  -8  -5 50.5268 3.98738   4
   4   8   5 53.2525 3.54919   3
  -4   8  -5 50.4342 2.62679   4
  -4   8  -5 51.4945 3.08163   3
  -4   8  -5 51.2221 3.79187   5
  -4   8  -5 46.3200 7.24602   1
  -4   8  -5 45.9551 3.00160   3
  -4   8  -5 38.2762 6.72777   1
  -5  -8  -5 7.89735 0.57642   5
  -5  -8  -5 5.37975 1.58250   4
  -5  -8  -5 2.79541 5.36054   1
  -5   8  -5 6.13928 1.52682   5
  -5   8  -5 5.17160 1.21690   3
   5   8   5 7.25944 1.43025   3
  -5   8  -5 18.9932 5.98565   1
  -6  -8  -5 2.66001 0.63593   5
  -6   8  -5 3.07758 0.49542   4
  -6   8  -5 4.92002 5.53895   1
  -6   8  -5 5.51400 1.19578   3
  -6   8  -5 4.56942 1.48433   5
   6   8   5 1.23043 1.13407   3
  -7  -9   5 57.5002 3.85388   5
  -7   9   5 52.9997 9.72547   1
  -7   9   5 55.8205 4.02055   3
   7   9  -5 59.2826 4.38159   3
  -7   9   5 57.1966 4.65614   5
   6  -9  -5 22.5378 5.23959   1
  -6   9   5 29.8629 7.20072   1
  -6   9   5 18.7602 2.14189   3
  -6   9   5 15.8567 2.50392   5
   6   9  -5 14.5708 1.83679   5
   6   9  -5 22.0735 2.51808   3
   5  -9  -5 8.45391 3.59233   1
  -5   9   5 8.64161 1.31335   3
  -5   9   5 9.11932 1.73435   5
  -5   9   5 6.69712 1.19103   3
   5   9  -5 7.07114 1.23646   5
   5   9  -5 6.29689 1.30001   3
  -5   9   5 11.6374 4.52533   1
   4  -9  -5 8.95551 3.08914   1
  -4  -9   5 8.11515 4.93301   1
   4   9  -5 6.04564 1.10245   5
  -4   9   5 11.6299 4.11912   1
  -4   9   5 6.63629 1.04393   3
   4   9  -5 -1.9545 3.86854   1
  -4   9   5 9.18174 1.56775   5
   4   9  -5 10.8550 1.44731   3
  -4   9   5 8.83683 1.16315   3
   4   9  -5 8.07538 1.29915   3
   3  -9  -5 341.998 12.9273   4
   3  -9  -5 356.418 16.4666   1
   3  -9  -5 330.949 13.7343   5
   3   9  -5 338.805 13.4957   3
  -3   9   5 337.251 14.0075   5
  -3   9   5 320.607 16.3875   1
   3   9  -5 362.116 18.4995   1
   3   9  -5 322.849 14.5652   4
   3   9  -5 321.187 13.5098   5
  -3   9   5 339.674 13.1632   3
  -3   9   5 319.205 12.9990   3
   2  -9  -5 276.656 13.6547   1
  -2  -9   5 263.391 14.8213   1
   2  -9  -5 285.623 11.2609   4
   2  -9  -5 280.979 11.3244   5
  -2   9   5 278.166 11.1897   4
   2   9  -5 267.631 11.4824   5
  -2   9   5 268.276 13.5474   1
  -2   9   5 277.506 10.8788   3
   2   9  -5 288.754 13.3086   4
  -2   9   5 277.445 11.5149   5
   2   9  -5 278.947 11.1886   3
   2   9  -5 291.007 11.1489   3
  -2   9   5 278.509 10.7565   3
   2   9  -5 264.479 14.5612   1
   1  -9  -5 314.156 15.3444   1
   1  -9  -5 327.519 12.7872   5
   1  -9  -5 330.259 13.0805   4
  -1  -9   5 325.895 15.3775   1
  -1   9   5 323.471 12.3910   3
  -1   9   5 316.613 12.1926   3
  -1   9   5 309.001 14.9357   1
   1   9  -5 317.051 12.3616   3
  -1   9   5 319.383 12.9554   4
   1   9  -5 317.237 15.3855   1
   1   9  -5 321.970 12.3387   3
   1   9  -5 319.102 13.5831   4
  -1   9   5 314.870 12.5633   5
   1   9  -5 295.781 13.0257   5
   0  -9   5 114.042 7.13125   1
   0  -9  -5 120.667 6.05603   4
   0  -9  -5 113.332 8.16201   1
   0   9  -5 118.520 5.03727   3
   0   9   5 119.879 5.40439   3
   0   9  -5 123.442 6.12357   4
   0   9  -5 133.732 7.79627   1
   0   9  -5 126.621 5.08981   3
   0   9   5 117.985 5.91812   4
   0   9   5 122.557 4.93817   5
  -1  -9  -5 486.171 22.8787   1
  -1  -9  -5 498.582 20.3365   4
  -1  -9  -5 503.786 23.8959   1
   1   9   5 512.700 19.4285   3
  -1   9  -5 505.920 22.3076   1
   1   9   5 498.931 20.9112   4
  -1   9  -5 522.230 18.9682   3
   1   9   5 495.595 19.2155   3
  -1   9  -5 488.774 18.8739   3
  -2  -9  -5 246.300 15.2474   1
  -2  -9  -5 238.161 14.5718   1
  -2  -9  -5 243.677 11.1774   4
   2   9   5 247.540 10.1385   3
   2   9   5 246.858 10.2434   3
  -2   9  -5 241.352 9.72097   3
   2   9   5 227.747 10.8916   4
  -2   9  -5 247.495 13.5531   1
  -2   9  -5 228.855 9.66705   3
  -2   9  -5 255.417 12.7958   1
  -2   9  -5 248.158 10.0692   4
  -3  -9  -5 101.854 9.57078   1
  -3  -9  -5 111.111 10.2213   1
  -3  -9  -5 124.203 6.68798   4
  -3   9  -5 107.020 5.14897   3
   3   9   5 104.941 5.60472   3
  -3   9  -5 104.144 8.42428   1
  -3   9  -5 113.172 6.19477   5
  -3   9  -5 114.328 5.15810   3
  -3   9  -5 113.581 5.00573   4
  -3   9  -5 101.468 8.96308   1
  -4  -9  -5 32.8901 7.12500   1
  -4   9  -5 41.3906 6.47648   1
   4   9   5 42.9642 3.12561   3
  -4   9  -5 38.6107 2.76592   3
  -4   9  -5 43.6123 3.56369   5
  -4   9  -5 40.9413 2.71470   3
  -5  -9  -5 24.9574 3.47119   4
  -5  -9  -5 27.4438 7.93620   1
  -5   9  -5 19.3846 5.63966   1
  -5   9  -5 27.0479 2.40398   3
  -5   9  -5 27.8900 1.37150   4
   5   9   5 30.9422 2.84266   3
   6   9   5 31.4962 3.23888   3
  -6   9  -5 33.6116 2.98192   3
   6 -10  -5 108.439 10.1524   1
  -6  10   5 112.029 5.91949   3
   6  10  -5 96.2413 5.53909   5
  -6  10   5 107.527 6.69662   5
  -6  10   5 99.6074 11.5441   1
   6  10  -5 119.852 6.37874   3
   5 -10  -5 333.885 18.2758   1
  -5  10   5 389.930 16.1547   5
  -5  10   5 375.768 14.9855   3
  -5  10   5 349.674 14.8022   3
   5  10  -5 379.436 15.4690   3
  -5  10   5 359.184 20.3021   1
   5  10  -5 361.851 14.6153   5
   4 -10  -5 5.05673 2.76929   1
  -4  10   5 6.60127 1.06820   3
  -4  10   5 8.73600 1.61051   5
   4  10  -5 2.97779 0.82168   5
  -4  10   5 3.69162 0.87531   3
   4  10  -5 6.08864 1.19674   3
  -4  10   5 5.37736 3.15532   1
   3 -10  -5 6.76918 1.13112   5
  -3 -10   5 6.52636 3.32693   1
   3 -10  -5 6.92399 0.81844   4
   3 -10  -5 7.46665 2.44988   1
  -3  10   5 7.23201 0.98430   3
  -3  10   5 7.10627 1.29718   5
  -3  10   5 9.37326 0.99516   3
  -3  10   5 8.55919 2.81422   1
   3  10  -5 7.09887 1.16163   3
   3  10  -5 3.47927 3.06790   1
   3  10  -5 6.67357 1.13461   5
   3  10  -5 7.25950 1.13608   3
   2 -10  -5 167.102 8.96004   1
   2 -10  -5 171.804 7.49229   5
   2 -10  -5 170.423 7.45481   4
  -2 -10   5 189.336 10.9422   1
  -2  10   5 179.953 7.74596   5
   2  10  -5 167.343 7.64435   5
  -2  10   5 163.784 7.35410   4
   2  10  -5 169.213 7.36247   3
  -2  10   5 174.893 7.33496   3
  -2  10   5 173.129 6.92433   3
   2  10  -5 163.058 11.4029   1
  -2  10   5 162.422 8.90206   1
   2  10  -5 174.765 7.29846   3
   2  10  -5 175.221 8.53655   4
  -1 -10   5 63.5758 5.11921   1
   1 -10  -5 65.8287 3.75820   4
   1 -10  -5 66.5979 5.28581   1
   1  10  -5 61.1957 3.76854   5
   1  10  -5 58.5651 3.29111   3
   1  10  -5 66.3942 5.17590   1
  -1  10   5 67.3768 3.69394   4
   1  10  -5 67.6948 4.21034   4
  -1  10   5 62.3663 3.25109   5
  -1  10   5 67.4006 3.20191   3
  -1  10   5 61.9401 2.96524   3
   0 -10  -5 410.377 19.3432   1
   0 -10   5 400.443 16.6133   1
   0 -10  -5 395.271 16.1923   4
   0  10  -5 381.054 14.8702   3
   0  10   5 387.750 16.0053   4
   0  10   5 385.515 15.0287   3
   0  10   5 397.640 15.2361   3
   0  10  -5 389.315 16.1390   4
   0  10  -5 384.262 14.8790   3
   0  10  -5 389.833 16.8532   1
  -1 -10  -5 86.5627 4.96540   4
  -1 -10  -5 85.8760 7.83651   1
  -1 -10  -5 73.5537 6.58966   1
  -1  10  -5 93.0527 5.79385   1
  -1  10  -5 77.6643 4.36554   4
  -1  10  -5 74.1115 5.06560   1
  -1  10  -5 78.8220 3.60678   3
   1  10   5 77.9761 3.90828   3
  -1  10  -5 78.0317 3.66213   3
   1  10   5 77.6396 4.03874   3
   1  10   5 84.9159 4.79972   4
  -2 -10  -5 45.5188 6.30543   1
  -2 -10  -5 55.5763 4.02255   4
  -2 -10  -5 47.1158 6.39833   1
  -2  10  -5 52.1921 2.78277   3
  -2  10  -5 44.1859 5.51115   1
  -2  10  -5 53.0238 3.16710   4
  -2  10  -5 50.1825 4.96919   1
  -2  10  -5 55.6941 3.75169   5
   2  10   5 57.3326 3.29356   3
  -2  10  -5 57.9250 3.14817   4
  -2  10  -5 51.6662 2.77646   3
  -3 -10  -5 401.773 17.7514   4
  -3 -10  -5 436.566 23.0117   1
   3  10   5 402.931 16.5695   3
  -3  10  -5 399.725 15.8727   4
  -3  10  -5 429.968 17.4555   5
  -3  10  -5 413.700 19.6917   1
  -3  10  -5 403.559 15.9487   3
  -3  10  -5 402.260 15.7287   4
  -3  10  -5 386.604 15.9570   3
  -4 -10  -5 100.943 11.4923   1
  -4 -10  -5 117.679 6.93714   4
  -4  10  -5 105.816 4.42270   4
  -4  10  -5 104.793 4.45883   4
  -4  10  -5 94.0976 5.50657   3
  -4  10  -5 103.450 10.0411   1
   4  10   5 111.495 5.90679   3
  -4  10  -5 104.620 6.32236   5
  -5  10  -5 319.857 13.3314   3
  -5  10  -5 318.066 19.5393   1
   5  10   5 315.724 13.9958   3
  -5  10  -5 298.647 14.4647   5
   6 -11  -5 4.14173 4.60308   1
  -6  11   5 6.71269 2.00339   5
  -6  11   5 9.78316 1.71368   3
  -6  11   5 11.5720 6.37128   1
   5 -11  -5 30.1895 4.90681   1
   5  11  -5 38.4062 2.46899   5
  -5  11   5 35.5035 2.81610   3
   5  11  -5 39.9209 3.12459   3
  -5  11   5 43.0190 3.54089   5
  -5  11   5 35.6515 5.92790   1
   4 -11  -5 160.345 8.94748   1
   4  11  -5 153.701 7.05870   5
  -4  11   5 161.087 9.61758   1
  -4  11   5 160.985 8.10737   5
  -4  11   5 164.003 7.15226   3
   4  11  -5 166.012 7.63777   3
  -4  11   5 154.164 7.04241   3
   3 -11  -5 0.95066 1.44274   1
   3  11  -5 1.64139 0.75083   3
   3  11  -5 2.89826 0.95884   3
  -3  11   5 1.85078 0.63706   3
  -3  11   5 2.61853 0.61878   3
   3  11  -5 1.08260 0.63503   5
  -3  11   5 1.89530 1.70227   1
  -3  11   5 0.08582 0.72150   5
  -2 -11   5 36.3034 4.71714   1
   2 -11  -5 39.4674 2.54992   4
  -2  11   5 36.7360 2.58735   5
   2  11  -5 40.1505 2.38637   3
  -2  11   5 37.5646 2.04628   3
  -2  11   5 39.2099 2.43991   4
   2  11  -5 36.5081 2.43973   3
   2  11  -5 37.7241 4.85114   1
   2  11  -5 33.8965 2.55290   5
   1 -11  -5 4.93434 1.50129   1
  -1 -11   5 6.84122 1.85882   1
   1 -11  -5 6.40021 1.63893   1
   1 -11  -5 6.83958 1.28281   4
   1  11  -5 5.97385 1.21054   5
  -1  11   5 6.16312 1.13445   4
   1  11  -5 4.83604 1.34644   4
   1  11  -5 5.40193 1.84276   1
   1  11  -5 5.89263 0.84746   3
  -1  11   5 6.86561 0.78885   3
  -1  11   5 5.58578 0.86522   5
   0 -11  -5 9.18380 1.55761   4
   0 -11  -5 10.2890 2.72913   1
   0 -11  -5 7.47209 2.22483   1
   0  11  -5 9.33389 0.90988   3
   0  11  -5 8.77893 1.53238   4
   0  11  -5 8.10765 0.92836   3
   0  11   5 6.71653 0.96465   3
   0  11   5 8.43893 1.10827   3
  -1 -11  -5 38.1849 5.66602   1
  -1 -11  -5 36.1705 3.06112   4
   1  11   5 36.0487 2.32784   3
  -1  11  -5 39.7294 2.77441   4
   1  11   5 36.1784 2.46580   3
  -1  11  -5 35.0962 2.00695   3
  -2 -11  -5 30.6585 3.03985   4
  -2  11  -5 31.7258 2.23395   4
  -2  11  -5 27.5403 3.24180   1
   2  11   5 29.5869 2.29945   3
  -2  11  -5 31.9900 2.83282   5
  -2  11  -5 30.0124 1.98128   3
   2  11   5 34.0339 2.48252   3
  -2  11  -5 32.5289 2.29248   4
  -2  11  -5 30.0325 1.96057   3
  -2  11  -5 28.4612 3.37478   1
  -3 -11  -5 53.0471 4.23234   4
  -3 -11  -5 41.1825 7.41824   1
  -3  11  -5 45.5741 2.53303   4
  -3  11  -5 45.3198 2.76533   3
  -3  11  -5 47.6188 5.64249   1
  -3  11  -5 44.3774 3.61409   5
   3  11   5 51.0598 3.30491   3
  -3  11  -5 45.5219 2.61590   4
  -3  11  -5 44.6558 2.73803   3
  -4 -11  -5 59.3285 9.63592   1
  -4  11  -5 79.1208 4.10279   3
  -4  11  -5 73.2912 8.36356   1
  -4  11  -5 70.0609 5.82124   5
   4  11   5 64.9323 4.38640   3
   5  11   5 2.07247 1.26840   3
  -5  11  -5 4.64636 1.23798   3
  -5  11  -5 3.72909 1.67087   5
  -5  12   5 1.07451 0.91231   3
  -5  12   5 1.84922 1.10253   5
   5  12  -5 1.59423 1.04405   3
  -4  12   5 411.318 17.2955   5
   4  12  -5 405.774 16.7055   3
  -4  12   5 402.814 16.1606   3
  -3  12   5 3.54645 0.74843   3
   3  12  -5 6.00377 1.13289   3
   3  12  -5 3.23551 0.83038   5
  -3  12   5 3.48897 0.98167   5
  -3  12   5 4.07085 0.84588   3
   3  12  -5 5.10958 1.00405   3
   2 -12  -5 142.947 6.64879   4
   2  12  -5 142.373 6.74061   5
  -2  12   5 149.828 6.18825   3
   2  12  -5 143.415 6.54558   3
  -2  12   5 147.821 6.57060   4
  -2  12   5 140.091 6.67386   5
   2  12  -5 140.949 6.39047   3
   1 -12  -5 4.93108 1.12731   4
   1  12  -5 2.23712 0.70190   3
  -1  12   5 2.22874 0.75041   4
  -1  12   5 2.95483 0.64155   5
   1  12  -5 3.03598 0.65613   3
  -1  12   5 2.65093 0.65913   3
   0 -12  -5 38.7921 2.89571   1
   0 -12  -5 36.5474 3.00294   4
   0  12  -5 38.2718 2.27844   3
   0  12   5 33.6896 2.14777   3
   0  12   5 34.7864 2.79461   4
   0  12  -5 37.6053 2.95441   4
   0  12  -5 35.2539 2.72272   5
   0  12  -5 38.0856 2.08735   3
   0  12  -5 34.6360 2.85118   5
   0  12   5 36.3194 2.34777   3
  -1 -12  -5 0.85506 2.81587   1
  -1 -12  -5 5.09210 1.36956   4
  -1  12  -5 5.28755 1.28906   5
   1  12   5 5.55751 0.97030   3
  -1  12  -5 5.09612 0.81323   3
  -1  12  -5 5.33112 1.08626   4
   1  12   5 5.28088 0.97000   3
  -2 -12  -5 490.681 23.8025   1
  -2 -12  -5 433.409 19.9122   4
  -2  12  -5 459.820 18.3479   4
   2  12   5 430.910 18.3534   3
  -2  12  -5 488.911 19.4617   5
  -2  12  -5 492.102 18.4024   4
  -2  12  -5 452.157 17.8596   3
  -2  12  -5 482.442 17.9222   3
  -3 -12  -5 97.4145 6.47602   4
  -3 -12  -5 92.5485 11.1213   1
  -3  12  -5 92.9804 4.39791   4
   3  12   5 102.092 5.48273   3
  -3  12  -5 103.700 6.05859   5
  -3  12  -5 101.204 4.78962   3
  -4  12  -5 30.1694 3.26132   5
  -4  12  -5 38.1646 2.63108   3
   4  12   5 32.2109 3.14784   3
  -4  13   5 -1.1084 0.65478   3
   4  13  -5 0.50773 0.86108   3
  -4  13   5 0.40435 0.98685   5
  -3  13   5 40.2955 2.47743   3
  -3  13   5 34.5556 2.83523   5
  -2  13   5 455.884 17.8500   4
  -2  13   5 460.473 17.3947   3
   2  13  -5 458.448 17.7443   3
  -2  13   5 457.192 17.9476   5
   2  13  -5 427.490 17.9032   5
   1 -13  -5 119.147 6.16416   4
   1  13  -5 116.410 5.99874   5
   1  13  -5 120.426 5.82394   5
   1  13  -5 101.213 5.43190   3
  -1  13   5 120.483 4.98770   5
   1  13  -5 126.251 5.32591   3
  -1  13   5 120.380 5.32423   3
  -1  13   5 107.185 5.27530   3
   0 -13  -5 217.909 10.3512   4
   0  13   5 191.527 9.15572   3
   0  13   5 232.942 9.25367   3
   0  13  -5 214.935 10.0717   4
   0  13  -5 232.502 8.85133   3
  -1 -13  -5 191.861 10.8958   1
  -1 -13  -5 185.452 9.63233   4
  -1  13  -5 187.870 9.10312   5
   1  13   5 199.311 8.50978   3
  -1  13  -5 187.211 8.81552   4
  -1  13  -5 204.582 7.98455   3
  -2 -13  -5 32.7505 3.48305   4
  -2  13  -5 29.8124 2.98913   5
  -2  13  -5 31.2274 2.30912   4
   2  13   5 28.6697 2.46002   3
  -2  13  -5 29.5553 2.05730   3
  -3 -13  -5 47.8268 9.26217   1
  -3  13  -5 58.5133 3.31171   3
   3  13   5 60.0247 3.94737   3
   2  14  -5 0.98678 0.69444   3
  -2  14   5 0.00648 0.67195   3
   2  14  -5 0.00541 0.67130   5
  -2  14   5 1.09551 0.75254   5
   1  14  -5 12.6354 1.37264   3
   1  14  -5 11.3781 1.62516   5
  -1  14   5 15.0077 1.44357   3
   0  14  -5 26.8764 1.88151   3
   0  14   5 26.6661 2.16127   3
   0  14  -5 26.6133 2.48424   5
  -1 -14  -5 35.9418 3.33994   4
  -1  14  -5 29.8170 2.78725   5
  -1  14  -5 32.7329 2.07956   3
   9   0  -6 0.90876 0.98722   3
  -9   0   6 -0.7095 1.21375   3
  -9   0   6 13.0341 10.0529   1
   9   0  -6 -6.3084 8.70212   1
  -9   0   6 2.07032 1.33395   5
   8   0  -6 21.1961 2.33616   4
   8   0  -6 28.2070 9.44871   1
   8   0  -6 25.0304 2.51377   3
  -8   0   6 24.1750 7.53662   1
  -8   0   6 20.9708 2.70120   3
  -8   0   6 19.3305 2.58882   5
   7   0  -6 0.38130 0.78761   3
  -7   0   6 0.26943 0.81579   5
  -7   0   6 3.32143 5.27687   1
   7   0  -6 0.73143 4.60398   1
  -7   0   6 0.15623 0.72259   3
   6   0  -6 4.54068 4.03475   1
  -6   0   6 2.80499 1.08701   3
  -6   0   6 5.92626 4.44264   1
   6   0  -6 1.83803 0.92913   3
   6   0  -6 3.90715 1.07386   4
  -6   0   6 3.86715 1.42911   5
  -5   0   6 0.00194 0.41753   3
   5   0  -6 0.92788 0.56838   3
   5   0  -6 0.65816 0.59949   5
   5   0  -6 2.49382 0.73573   3
  -5   0   6 1.26067 0.77513   5
  -5   0   6 0.46094 2.99924   1
   5   0  -6 1.91189 2.81513   1
  -5   0   6 -0.1477 0.42479   3
  -4   0   6 1135.55 42.8591   5
  -4   0   6 1123.52 49.4100   1
   4   0  -6 1126.00 48.8459   1
   4   0  -6 1166.24 42.4404   3
   4   0  -6 1132.79 42.7336   5
  -4   0   6 1117.21 42.3813   3
   3   0  -6 3.34436 0.69693   3
  -3   0   6 0.14840 1.23751   1
   3   0  -6 -0.9505 1.68731   1
   3   0  -6 0.20412 0.32667   3
  -3   0   6 0.96909 0.48117   3
  -3   0   6 1.95186 0.53762   3
   3   0  -6 0.29308 0.42800   5
   2   0  -6 1397.62 57.1459   1
  -2   0   6 1407.26 57.0601   1
  -1   0   6 -1.5696 1.23586   1
   1   0  -6 1.05362 0.41873   5
   1   0  -6 0.22749 0.29110   4
   1   0  -6 0.02158 0.97510   1
  -1   0   6 1.26414 0.45029   3
  -1   0   6 0.81932 0.33887   3
   1   0  -6 0.14272 0.25708   3
   1   0  -6 1.66917 0.49344   3
   0   0   6 3734.34 151.161   2
   0   0  -6 4060.63 152.836   2
  -1   0  -6 1.71896 1.83423   1
  -1   0  -6 2.14362 0.58575   3
  -1   0  -6 0.83656 0.38573   3
  -1   0  -6 0.33486 0.33343   4
   1   0   6 0.57875 0.37850   4
   1   0   6 -0.3970 1.63579   1
   1   0   6 0.16820 0.32676   3
   2   0   6 504.708 19.5913   4
   2   0   6 518.789 24.6418   1
   2   0   6 508.404 19.2812   3
  -2   0  -6 481.110 19.5049   4
  -2   0  -6 499.739 19.3003   3
   2   0   6 498.810 19.3469   3
  -2   0  -6 498.526 19.4207   3
  -2   0  -6 504.732 24.8449   1
  -3   0  -6 0.72429 0.44854   3
  -3   0  -6 0.15972 0.43083   4
  -3   0  -6 0.21790 0.40772   3
   3   0   6 0.47993 0.48158   3
  -3   0  -6 1.58765 2.60745   1
   3   0   6 0.14729 0.46127   4
  -4   0  -6 7.14271 1.28922   3
  -4   0  -6 5.92233 3.83343   1
  -4   0  -6 6.19358 1.16480   5
   4   0   6 7.38842 1.27921   4
   4   0   6 7.46684 1.26367   3
  -4   0  -6 13.2534 4.01168   1
  -4   0  -6 7.84943 1.32787   4
   5   0   6 0.25564 0.69360   4
  -5   0  -6 -0.5967 0.60011   4
   5   0   6 0.34651 0.71821   3
  -5   0  -6 0.88920 0.64428   5
  -5   0  -6 -2.0286 3.91608   1
  -5   0  -6 0.26873 0.65571   3
  -5   0  -6 -0.6993 3.60088   1
  -6   0  -6 97.3943 12.9044   1
  -6   0  -6 89.3337 12.0729   1
  -6   0  -6 102.739 5.79652   4
  -6   0  -6 100.798 5.78828   5
  -6   0  -6 96.5649 5.69214   3
   6   0   6 104.345 5.61484   3
  -7   0  -6 -1.2618 0.92806   5
  -7   0  -6 0.68463 0.87223   4
  -7   0  -6 4.65344 7.07825   1
  -7   0  -6 0.63484 1.21847   3
   7   0   6 -0.2331 0.75459   3
  -9  -1   6 34.5108 12.4121   1
  -9  -1   6 66.0645 4.89205   3
  -9  -1   6 61.7703 4.87694   5
   9  -1  -6 58.9937 4.28667   3
   9  -1  -6 54.1935 12.5083   1
   9   1  -6 59.5112 12.3537   1
   9   1  -6 54.6416 4.30137   3
  -9   1   6 52.2178 13.6724   1
  -9   1   6 52.3393 4.66284   5
  -9   1   6 63.5778 4.84277   3
   8  -1  -6 2.19454 0.91417   3
  -8  -1   6 1.30402 0.96250   5
   8  -1  -6 2.02894 1.08380   4
   8  -1  -6 0.08839 5.93881   1
  -8  -1   6 0.71947 0.95183   3
  -8  -1   6 -3.1178 7.10569   1
  -8   1   6 1.55005 0.98938   3
  -8   1   6 1.23343 1.19148   5
   8   1  -6 0.62700 0.83401   3
  -8   1   6 5.19407 7.30414   1
   8   1  -6 0.31766 6.01770   1
   7  -1  -6 555.878 30.7995   1
   7  -1  -6 564.045 22.0359   4
  -7  -1   6 509.681 31.8323   1
  -7  -1   6 571.105 22.8952   5
   7  -1  -6 559.583 22.0860   3
  -7  -1   6 508.703 22.2946   3
  -7   1   6 559.907 32.3509   1
   7   1  -6 562.971 22.4166   4
  -7   1   6 589.909 23.1303   5
  -7   1   6 529.663 22.4945   3
   7   1  -6 569.576 22.3909   3
  -6  -1   6 9.77361 4.80154   1
  -6  -1   6 3.22296 1.02866   5
   6  -1  -6 9.80457 4.15221   1
  -6  -1   6 4.31678 1.13075   3
   6  -1  -6 3.54118 0.91121   4
   6  -1  -6 4.80108 1.04932   3
   6   1  -6 3.83254 3.58466   1
  -6   1   6 4.11048 1.17848   3
  -6   1   6 3.76936 1.13789   5
   6   1  -6 5.77495 1.26442   4
  -6   1   6 4.89233 3.38933   1
   6   1  -6 5.05222 1.14203   3
   5  -1  -6 1587.00 60.4860   3
  -5  -1   6 1577.10 60.5617   3
   5  -1  -6 1595.29 61.0186   5
  -5  -1   6 1791.26 70.0682   1
   5  -1  -6 1703.54 68.4321   1
   5   1  -6 1554.07 60.6549   3
  -5   1   6 1751.18 69.7002   1
  -5   1   6 1624.38 60.9079   3
   5   1  -6 1663.32 61.1189   5
   5   1  -6 1595.20 68.1105   1
  -5   1   6 1558.48 60.6196   3
   4  -1  -6 965.669 39.0085   1
  -4  -1   6 827.938 32.1502   5
   4  -1  -6 810.471 32.0472   5
  -4  -1   6 798.559 31.6615   3
   4  -1  -6 831.913 31.6740   3
  -4  -1   6 776.101 31.8808   3
  -4  -1   6 923.529 39.3745   1
   4  -1  -6 804.996 31.6416   3
  -4   1   6 907.050 32.0571   3
   4   1  -6 843.240 31.8527   3
   4   1  -6 802.729 31.7896   3
   4   1  -6 778.277 37.6435   1
  -4   1   6 863.006 32.3077   5
  -4   1   6 798.416 31.7219   3
   4   1  -6 867.256 32.1519   5
  -4   1   6 892.123 39.0438   1
  -3  -1   6 3580.57 139.673   1
   3  -1  -6 3861.89 139.655   1
   3   1  -6 3362.94 138.863   1
  -3   1   6 3806.60 139.941   1
   2  -1  -6 206.090 8.73817   5
   2  -1  -6 194.529 8.57252   4
   2  -1  -6 207.992 8.51197   3
  -2  -1   6 230.469 8.93388   5
  -2  -1   6 197.194 12.4691   1
   2  -1  -6 201.696 12.5962   1
  -2  -1   6 201.977 8.46271   3
   2  -1  -6 217.097 8.44324   3
  -2  -1   6 210.743 8.59947   3
  -2   1   6 194.896 8.72008   5
   2   1  -6 212.460 8.80718   5
  -2   1   6 235.644 13.3417   1
   2   1  -6 204.967 8.90380   3
   2   1  -6 209.768 12.7092   1
  -2   1   6 200.628 8.50198   3
   2   1  -6 206.309 8.64754   3
   1  -1  -6 1855.75 72.4044   1
  -1  -1   6 1819.97 72.0740   1
  -1   1   6 1732.26 71.8456   1
   1   1  -6 1929.07 72.6298   1
   0  -1  -6 1036.85 43.9116   1
   0  -1   6 1034.62 43.5738   1
   0   1   6 1109.67 43.9886   1
   0   1  -6 982.337 43.6000   1
   0   1  -6 1103.17 39.4967   5
  -1  -1  -6 31.9698 2.08034   3
   1  -1   6 30.7494 1.93076   3
  -1  -1  -6 34.8706 4.70566   1
  -1  -1  -6 32.2842 2.17633   4
   1  -1   6 33.7653 2.52329   4
   1  -1   6 34.7030 2.02469   3
  -1  -1  -6 31.0115 1.97181   3
   1  -1   6 40.6041 4.58545   1
  -1   1  -6 31.7673 2.12071   4
   1   1   6 35.4555 2.12597   3
  -1   1  -6 33.2773 2.10002   3
  -1   1  -6 32.3381 2.00126   3
   1   1   6 33.1660 2.21825   4
   1   1   6 31.1765 4.16107   1
   1   1   6 35.4545 2.06453   3
  -1   1  -6 25.1420 3.89996   1
  -2  -1  -6 483.296 18.9420   3
  -2  -1  -6 483.708 19.0571   3
   2  -1   6 472.166 19.1390   4
   2  -1   6 461.825 23.6152   1
   2  -1   6 494.731 18.9158   3
   2  -1   6 492.138 18.8537   3
  -2  -1  -6 504.184 19.3178   4
  -2  -1  -6 485.392 24.4160   1
  -2   1  -6 495.661 24.4486   1
   2   1   6 495.529 19.2867   4
   2   1   6 565.134 25.0063   1
  -2   1  -6 497.161 19.0651   3
   2   1   6 481.664 18.9275   3
   2   1   6 507.229 19.0888   3
  -2   1  -6 468.395 18.9001   3
  -2   1  -6 486.143 19.1147   4
   3  -1   6 1181.84 44.0386   4
  -3  -1  -6 1202.89 44.2687   4
  -3  -1  -6 1218.19 43.9457   3
  -3  -1  -6 1153.88 50.6962   1
   3  -1   6 1103.31 43.6245   3
  -3  -1  -6 1121.32 43.8949   3
  -3   1  -6 1265.63 51.1979   1
   3   1   6 1187.27 44.1784   4
  -3   1  -6 1149.70 43.9226   3
  -3   1  -6 1246.07 43.9794   3
  -3   1  -6 1197.36 44.0540   4
   3   1   6 1064.84 43.6957   3
  -4  -1  -6 176.788 13.3973   1
  -4  -1  -6 197.490 14.2115   1
   4  -1   6 192.489 8.21376   3
  -4  -1  -6 181.195 8.32089   3
  -4  -1  -6 191.904 8.37478   5
   4  -1   6 164.123 7.93465   3
  -4  -1  -6 178.583 8.54330   4
   4  -1   6 180.737 8.31123   4
   4   1   6 188.631 8.53730   4
  -4   1  -6 225.366 15.5517   1
  -4   1  -6 187.788 8.41077   4
  -4   1  -6 180.718 8.28535   3
  -4   1  -6 198.945 13.8843   1
   4   1   6 187.874 8.38932   3
  -4   1  -6 179.732 8.49877   5
  -5  -1  -6 233.897 20.0167   1
  -5  -1  -6 239.696 10.2474   5
  -5  -1  -6 185.825 15.2615   1
  -5  -1  -6 238.681 10.3094   3
   5  -1   6 224.554 10.0717   4
  -5  -1  -6 210.946 10.3010   4
   5  -1   6 236.309 10.0463   3
  -5   1  -6 209.296 10.7929   4
  -5   1  -6 235.940 10.4509   5
  -5   1  -6 219.084 17.0144   1
  -5   1  -6 247.310 17.1667   1
  -5   1  -6 249.463 10.3655   3
   5   1   6 215.683 10.2396   4
  -6  -1  -6 193.637 9.11247   5
   6  -1   6 201.464 8.88903   3
   6  -1   6 179.522 8.73713   4
  -6  -1  -6 187.356 17.0938   1
  -6  -1  -6 176.845 9.12797   4
  -6  -1  -6 200.908 16.8477   1
  -6   1  -6 185.941 8.96216   4
  -6   1  -6 176.324 16.1158   1
   6   1   6 182.449 8.90604   3
  -6   1  -6 195.304 9.29638   5
  -6   1  -6 179.343 8.98549   3
  -6   1  -6 190.221 16.8100   1
   7  -1   6 345.147 14.9165   3
  -7  -1  -6 343.083 15.6347   4
  -7  -1  -6 304.450 25.0642   1
  -7  -1  -6 418.440 27.7127   1
  -7  -1  -6 366.764 15.5065   3
  -7  -1  -6 355.258 15.4074   5
  -7   1  -6 349.130 15.6096   5
  -7   1  -6 350.696 15.3021   4
  -7   1  -6 290.982 24.8873   1
   7   1   6 355.577 15.2879   3
  -7   1  -6 334.298 25.4498   1
   9  -2  -6 523.988 24.3594   4
  -9  -2   6 625.164 25.3140   5
  -9   2   6 586.810 25.4883   5
  -9   2   6 626.344 25.2019   3
   9   2  -6 637.729 41.9157   1
  -9   2   6 606.158 39.2008   1
   8  -2  -6 279.655 22.0838   1
  -8  -2   6 300.957 14.1171   5
  -8  -2   6 329.975 13.9725   3
   8  -2  -6 306.630 13.0668   4
   8   2  -6 315.292 13.8686   3
   8   2  -6 299.114 22.5351   1
  -8   2   6 331.725 14.6852   5
  -8   2   6 308.867 14.1003   3
  -8   2   6 284.857 24.0328   1
   7  -2  -6 405.740 16.3963   4
   7  -2  -6 401.017 16.4572   3
  -7  -2   6 429.725 17.0466   3
  -7  -2   6 432.956 17.4827   5
   7  -2  -6 394.613 24.6733   1
  -7  -2   6 384.653 26.2716   1
  -7   2   6 374.006 25.7151   1
  -7   2   6 414.959 17.2248   3
   7   2  -6 383.144 24.9136   1
  -7   2   6 409.784 17.6030   5
   7   2  -6 408.972 17.0317   3
   7   2  -6 384.938 17.7586   4
   6  -2  -6 62.6020 3.54248   3
   6  -2  -6 61.5800 3.64697   3
  -6  -2   6 64.3960 9.63533   1
   6  -2  -6 64.9197 3.65922   4
  -6  -2   6 61.1747 4.10061   5
   6  -2  -6 57.4488 8.07644   1
   6   2  -6 65.8268 10.2097   1
   6   2  -6 66.4014 4.12819   3
  -6   2   6 60.5622 9.31288   1
  -6   2   6 67.0052 4.36331   5
  -5  -2   6 161.264 7.47195   3
  -5  -2   6 162.227 13.3280   1
  -5  -2   6 171.312 7.81794   3
   5  -2  -6 172.121 8.00758   5
   5  -2  -6 170.221 7.36871   3
  -5  -2   6 183.921 8.10330   5
   5  -2  -6 180.864 7.47353   3
   5   2  -6 165.431 7.98656   4
   5   2  -6 158.302 7.64789   3
  -5   2   6 164.434 13.3557   1
  -5   2   6 169.315 8.12314   5
   5   2  -6 172.689 7.77343   3
   5   2  -6 151.818 12.6964   1
  -5   2   6 153.227 7.48345   3
  -5   2   6 172.516 7.86342   3
   4  -2  -6 2.76990 2.34780   1
   4  -2  -6 3.93174 0.71291   3
  -4  -2   6 2.06696 2.71543   1
  -4  -2   6 2.71966 0.80998   5
   4  -2  -6 3.78951 0.73553   3
   4  -2  -6 2.83068 0.80816   5
  -4  -2   6 3.52085 0.82363   3
  -4  -2   6 4.02802 0.81517   3
   4   2  -6 3.99672 0.88644   3
  -4   2   6 2.87671 0.85916   5
  -4   2   6 3.21183 0.77963   3
  -4   2   6 3.18396 0.73385   3
   4   2  -6 3.34353 0.78977   5
   4   2  -6 4.81633 2.43607   1
  -4   2   6 1.38985 2.22300   1
   4   2  -6 3.51086 0.85104   3
  -3  -2   6 27.3296 1.90639   3
   3  -2  -6 21.5309 4.22100   1
  -3  -2   6 23.6309 4.33990   1
  -3  -2   6 22.7037 1.88523   5
   3  -2  -6 22.8971 1.87963   5
   3  -2  -6 22.2113 1.62895   3
   3  -2  -6 24.9245 1.60523   3
  -3  -2   6 24.4233 1.73868   3
  -3   2   6 25.4855 1.97520   5
   3   2  -6 20.7369 1.81359   5
   3   2  -6 20.0685 1.68756   3
   3   2  -6 26.2788 1.84665   3
   3   2  -6 25.4416 4.57215   1
  -3   2   6 24.9231 1.75553   3
  -3   2   6 24.0501 4.43356   1
   2  -2  -6 108.664 4.66473   3
   2  -2  -6 108.404 8.46658   1
  -2  -2   6 106.784 8.28850   1
  -2  -2   6 110.830 5.16113   5
   2  -2  -6 104.863 4.87208   4
   2  -2  -6 101.079 4.71396   3
  -2  -2   6 111.338 4.79131   3
   2  -2  -6 107.236 5.04655   5
  -2  -2   6 102.269 4.81937   3
  -2   2   6 101.396 5.03063   5
  -2   2   6 96.3212 8.02297   1
   2   2  -6 111.588 5.01025   3
   2   2  -6 135.137 9.15522   1
   2   2  -6 109.416 4.91780   3
   2   2  -6 109.471 5.13568   5
  -2   2   6 106.220 4.99863   3
  -2   2   6 105.444 4.82935   3
  -1  -2   6 2574.37 104.982   1
   1  -2  -6 2442.72 104.917   1
   1   2  -6 3076.95 106.276   1
  -1   2   6 2915.94 105.648   1
   0  -2  -6 10.3881 1.10264   4
   0  -2   6 9.05660 2.56120   1
   0  -2  -6 9.68402 2.73472   1
   0  -2  -6 11.1146 0.99271   3
   0  -2   6 10.2703 0.94083   3
   0  -2   6 11.6310 0.98386   3
   0  -2  -6 10.0596 1.02054   3
   0   2   6 7.25742 2.45660   1
   0   2  -6 9.70899 1.13282   3
   0   2  -6 12.3135 2.95838   1
   0   2   6 11.3378 1.03822   3
   0   2  -6 11.5410 1.09452   3
   0   2  -6 11.7395 1.16755   4
  -1  -2  -6 1268.56 53.7562   1
   1  -2   6 1290.84 53.1811   1
   1   2   6 1237.21 55.6842   1
  -1   2  -6 1451.12 54.3899   1
  -2  -2  -6 308.760 12.1404   3
  -2  -2  -6 301.524 12.2523   3
  -2  -2  -6 298.504 12.5147   4
  -2  -2  -6 300.510 17.2621   1
   2  -2   6 284.328 12.2724   4
   2  -2   6 301.775 16.7165   1
   2  -2   6 286.567 11.9146   3
   2  -2   6 302.438 12.0109   3
   2   2   6 303.252 12.1681   3
   2   2   6 314.338 12.5642   4
  -2   2  -6 295.124 17.0490   1
  -2   2  -6 326.270 12.3625   4
   2   2   6 299.415 12.2702   3
  -2   2  -6 316.036 12.1635   3
   2   2   6 317.150 17.3363   1
  -2   2  -6 300.476 12.1990   3
   3  -2   6 132.047 6.09318   3
   3  -2   6 143.599 6.22654   3
  -3  -2  -6 130.624 6.31286   3
  -3  -2  -6 122.294 10.0265   1
   3  -2   6 141.164 6.48569   4
  -3  -2  -6 136.841 6.40991   3
  -3  -2  -6 149.078 11.3802   1
  -3  -2  -6 144.508 6.80757   4
  -3   2  -6 135.215 10.7681   1
   3   2   6 147.463 6.78619   4
  -3   2  -6 144.810 6.50406   3
   3   2   6 132.022 6.30603   3
   3   2   6 144.277 6.53447   3
  -3   2  -6 149.958 6.44804   3
  -3   2  -6 140.142 6.43940   4
  -4  -2  -6 35.1554 2.53671   5
  -4  -2  -6 40.3257 3.01576   4
  -4  -2  -6 38.3503 6.56561   1
   4  -2   6 41.1974 2.58273   3
  -4  -2  -6 39.0618 2.72987   3
   4  -2   6 37.7632 2.64057   4
  -4  -2  -6 35.2900 6.24148   1
   4  -2   6 39.7169 2.47430   3
  -4   2  -6 34.2087 2.59615   4
  -4   2  -6 40.6493 2.98722   5
  -4   2  -6 40.1057 2.75365   3
  -4   2  -6 42.1928 7.05536   1
   4   2   6 38.2255 2.78444   3
  -4   2  -6 34.4663 5.89269   1
  -5  -2  -6 1.64821 4.31557   1
   5  -2   6 3.01138 0.83893   4
  -5  -2  -6 1.74199 3.95892   1
  -5  -2  -6 3.56811 0.95223   5
   5  -2   6 3.80274 0.99993   3
  -5  -2  -6 3.60308 1.05226   4
  -5   2  -6 2.90026 0.94569   3
  -5   2  -6 4.13084 4.05618   1
  -5   2  -6 1.47601 0.71587   4
  -5   2  -6 3.77825 1.10473   5
  -5   2  -6 3.00270 3.99559   1
   5   2   6 2.18059 0.88652   3
   5   2   6 4.05584 1.06063   4
  -6  -2  -6 63.3565 4.18989   5
  -6  -2  -6 75.4705 11.5295   1
   6  -2   6 61.7563 3.95410   3
  -6  -2  -6 69.0530 4.68100   4
  -6  -2  -6 63.1666 4.35296   3
   6  -2   6 69.4759 4.14709   4
  -6  -2  -6 60.0936 10.0879   1
  -6   2  -6 65.7170 4.52076   5
  -6   2  -6 64.7771 4.17486   4
  -6   2  -6 71.2867 4.48939   3
   6   2   6 64.8340 4.32872   3
  -6   2  -6 63.6957 10.7931   1
  -6   2  -6 74.2133 10.9369   1
  -7  -2  -6 29.4309 10.5014   1
  -7  -2  -6 55.5567 4.08874   3
  -7  -2  -6 55.1194 4.23854   4
   7  -2   6 49.8948 3.55645   3
  -7  -2  -6 57.7197 11.3638   1
  -7  -2  -6 41.7872 3.78278   5
  -7   2  -6 67.3641 11.9093   1
  -7   2  -6 51.4791 4.71093   3
  -7   2  -6 48.1695 3.78075   4
   7   2   6 59.7995 4.27529   3
  -9  -3   6 34.1239 4.41497   5
   9  -3  -6 41.8673 3.26444   3
  -9  -3   6 31.8219 12.5750   1
  -9  -3   6 39.0052 4.06312   3
   9   3  -6 36.8523 3.86688   3
   9   3  -6 26.8314 11.3142   1
  -9   3   6 41.9850 4.03943   3
  -8  -3   6 1.58796 0.99479   5
  -8  -3   6 2.04991 1.29001   3
   8  -3  -6 2.58681 0.89896   3
  -8  -3   6 2.90557 7.85239   1
   8  -3  -6 1.88674 0.77989   4
   8  -3  -6 8.29720 6.66156   1
  -8   3   6 1.84013 1.12534   5
   8   3  -6 2.69832 6.58003   1
  -8   3   6 -2.1922 8.55339   1
   8   3  -6 0.76391 0.87084   3
  -8   3   6 1.31218 1.08267   3
  -7  -3   6 25.3671 2.65842   5
   7  -3  -6 24.9395 2.12394   3
   7  -3  -6 23.2082 7.00042   1
   7  -3  -6 26.7603 2.13041   4
  -7  -3   6 17.5291 6.98220   1
  -7  -3   6 23.4718 2.44716   3
  -7   3   6 25.0000 2.69475   3
  -7   3   6 29.5435 2.92390   5
   7   3  -6 21.0220 6.96691   1
   7   3  -6 29.1232 2.79927   3
  -7   3   6 25.1561 7.27998   1
  -6  -3   6 290.872 12.4948   3
  -6  -3   6 342.269 21.6075   1
   6  -3  -6 300.365 11.7736   3
   6  -3  -6 300.014 11.8868   4
  -6  -3   6 269.145 12.5360   5
   6  -3  -6 263.323 18.1470   1
   6  -3  -6 291.701 11.9273   3
   6   3  -6 303.418 12.9022   4
   6   3  -6 272.281 18.9311   1
   6   3  -6 281.243 12.5121   3
   6   3  -6 268.892 12.4207   5
  -6   3   6 289.013 13.0067   5
   5  -3  -6 9.34995 1.09239   3
  -5  -3   6 12.8991 4.35833   1
  -5  -3   6 7.38315 1.34850   5
   5  -3  -6 7.62218 1.34386   5
  -5  -3   6 8.50834 1.28518   3
   5  -3  -6 8.31948 3.51843   1
   5  -3  -6 9.03446 1.07858   3
  -5  -3   6 9.87551 1.45284   3
  -5   3   6 11.5783 1.60028   5
  -5   3   6 6.57758 1.20097   3
   5   3  -6 8.25859 1.34833   3
   5   3  -6 7.27318 1.41152   4
[truncated: 549,937 more chars]
