# Supplementary material for: Synthesis and crystal structures of 3,6-di­hydroxy­picolinic acid and its labile inter­mediate dipotassium 3-hy­droxy-6-(sulfonato­oxy)pyridine-2-carboxyl­ate monohydrate
Source: Acta Crystallogr E Crystallogr Commun. 2021 May 14;77(Pt 6):623–8. doi: 10.1107/S2056989021004904 (PMC8183438; doi:10.1107/S2056989021004904)
Supplement: Supplementary file 2 [file e-77-00623-Isup2.hkl]

data_I                                                                          
_shelx_title ' m21051 : P21/c'                                                  
_shelx_refln_list_code          4                                               
_shelx_F_calc_maximum      187.94                                               
_exptl_crystal_F_000       664.00                                               
_reflns_d_resolution_high  0.7698                                               
                                                                                
loop_                                                                           
 _space_group_symop_operation_xyz                                               
 'x, y, z'                                                                      
 '-x, y+1/2, -z+1/2'                                                            
 '-x, -y, -z'                                                                   
 'x, -y-1/2, z-1/2'                                                             
                                                                                
_cell_length_a    13.3366                                                       
_cell_length_b    11.5467                                                       
_cell_length_c     7.3078                                                       
_cell_angle_alpha  90.000                                                       
_cell_angle_beta  103.553                                                       
_cell_angle_gamma  90.000                                                       
                                                                                
_shelx_F_squared_multiplier     1.000                                           
                                                                                
loop_                                                                           
 _refln_index_h                                                                 
 _refln_index_k                                                                 
 _refln_index_l                                                                 
 _refln_F_squared_calc                                                          
 _refln_F_squared_meas                                                          
 _refln_F_squared_sigma                                                         
 _refln_observed_status                                                         
   1   0   0        128.89         53.86         2.59 o                         
   2   0   0       1182.91       1039.51        30.56 o                         
   3   0   0       8330.53       7952.99       408.65 o                         
   4   0   0      18438.15      17274.26       459.39 o                         
   5   0   0        189.15        232.18         4.58 o                         
   6   0   0      11980.53      12624.14       527.75 o                         
   7   0   0        297.89        363.05         6.39 o                         
   8   0   0        233.39        176.57         3.90 o                         
   9   0   0       3512.29       3512.20        48.25 o                         
  10   0   0       1523.88       1448.42        21.91 o                         
  11   0   0       1360.84       1400.50        42.14 o                         
  12   0   0        589.96        569.10        27.67 o                         
  13   0   0       1064.30       1065.88        38.79 o                         
  14   0   0       1365.71       1365.23        33.62 o                         
  15   0   0       1324.07       1304.93        31.52 o                         
  16   0   0        490.52        477.85        24.08 o                         
   1   1   0         38.49         39.82         0.69 o                         
   2   1   0       3908.59       3964.81        89.34 o                         
   3   1   0       5889.40       5602.48       270.68 o                         
   4   1   0         22.81         30.79         1.07 o                         
   5   1   0       5549.65       5197.22       149.42 o                         
   6   1   0       3317.00       3250.77        66.55 o                         
   7   1   0       3464.79       3622.85        44.54 o                         
   8   1   0        241.26        208.70         3.09 o                         
   9   1   0          6.16          9.89         0.99 o                         
  10   1   0        478.69        450.90         6.61 o                         
  11   1   0        553.86        543.65         8.90 o                         
  12   1   0         45.49         53.71         2.37 o                         
  13   1   0        329.31        315.86         6.65 o                         
  14   1   0       1372.84       1319.07        21.50 o                         
  15   1   0          0.04         -0.98         1.19 o                         
  16   1   0         60.02         51.45         7.62 o                         
   1   2   0       4594.82       4539.86        85.01 o                         
   2   2   0         10.16         10.03         0.46 o                         
   3   2   0        460.54        526.38         5.49 o                         
   4   2   0       1199.81       1064.49        10.57 o                         
   5   2   0       3339.32       3665.62        73.70 o                         
   6   2   0         32.44         32.64         1.02 o                         
   7   2   0        411.33        434.91         5.24 o                         
   8   2   0        508.97        515.96         6.10 o                         
   9   2   0        318.07        315.45         4.38 o                         
  10   2   0       3680.10       3616.50        36.89 o                         
  11   2   0         76.15         73.44         2.42 o                         
  12   2   0        168.69        163.79         4.92 o                         
  13   2   0        381.39        344.20         7.09 o                         
  14   2   0       2828.41       2812.96        42.16 o                         
  15   2   0        317.41        281.77         7.44 o                         
  16   2   0         70.55         70.39         6.51 o                         
   1   3   0       8019.07       7977.68       147.31 o                         
   2   3   0       5083.25       5060.27       189.22 o                         
   3   3   0      13369.17      12792.08       358.09 o                         
   4   3   0       5017.82       5322.82       152.79 o                         
   5   3   0       4437.52       4797.95       241.73 o                         
   6   3   0          0.27          3.04         0.69 o                         
   7   3   0       2368.79       2403.85        23.49 o                         
   8   3   0       1117.63       1133.04        11.60 o                         
   9   3   0        127.46        143.95         2.44 o                         
  10   3   0        587.59        595.91         8.76 o                         
  11   3   0         10.26         11.86         2.09 o                         
  12   3   0         26.59         23.80         2.33 o                         
  13   3   0        998.02       1021.31        17.24 o                         
  14   3   0        913.94        962.48        15.53 o                         
  15   3   0        732.64        754.23        19.25 o                         
  16   3   0         11.68         12.22         1.94 o                         
   1   4   0          5.60          2.28         0.35 o                         
   2   4   0       1195.84       1100.41        15.30 o                         
   3   4   0       9927.96      10259.71       194.26 o                         
   4   4   0         61.20         98.80         1.93 o                         
   5   4   0       1962.69       2067.96        21.41 o                         
   6   4   0        638.89        572.94         7.28 o                         
   7   4   0          4.53          3.49         0.68 o                         
   8   4   0          7.68          8.81         0.57 o                         
   9   4   0       2946.65       2828.15        26.99 o                         
  10   4   0         11.15         15.16         1.02 o                         
  11   4   0          9.34         11.72         1.18 o                         
  12   4   0         76.03         80.04         2.58 o                         
  13   4   0        436.05        410.01         7.95 o                         
  14   4   0        193.56        199.11         6.86 o                         
  15   4   0        276.42        296.22         8.16 o                         
  16   4   0        680.50        706.51        24.02 o                         
   1   5   0        563.45        567.36         8.03 o                         
   2   5   0       1020.31       1013.05        14.22 o                         
   3   5   0        920.82        761.56         8.91 o                         
   4   5   0        258.20        335.69         4.53 o                         
   5   5   0        654.78        717.07         9.43 o                         
   6   5   0        166.80        178.43         3.15 o                         
   7   5   0       4844.12       4938.30        91.93 o                         
   8   5   0        410.15        400.46         4.95 o                         
   9   5   0          0.22          1.56         0.46 o                         
  10   5   0       1611.67       1617.32        19.00 o                         
  11   5   0       9232.95       9262.15       150.88 o                         
  12   5   0         85.87         86.83         3.05 o                         
  13   5   0        273.55        275.63         5.64 o                         
  14   5   0        541.43        537.46        10.23 o                         
  15   5   0        827.46        824.13        25.30 o                         
   0   6   0        152.66        225.81         7.25 o                         
   1   6   0        241.05        296.19         5.83 o                         
   2   6   0        770.12        810.72        11.66 o                         
   3   6   0        648.66        791.85        10.94 o                         
   4   6   0       5742.95       6087.97       127.20 o                         
   5   6   0        129.85        141.97         2.68 o                         
   6   6   0       1572.57       1540.55        19.70 o                         
   7   6   0         40.31         50.62         1.73 o                         
   8   6   0          6.84          8.35         1.06 o                         
   9   6   0       1085.95       1104.32        13.17 o                         
  10   6   0        160.26        163.94         3.55 o                         
  11   6   0        108.99        112.74         3.15 o                         
  12   6   0        550.41        561.71         9.89 o                         
  13   6   0         10.35          6.49         1.63 o                         
  14   6   0       1011.33        998.70        22.83 o                         
  15   6   0         24.82         17.09         2.66 o                         
   1   7   0         25.29         27.34         1.21 o                         
   2   7   0       2484.17       2550.58        33.82 o                         
   3   7   0       2176.79       2255.19        35.05 o                         
   4   7   0        992.68        980.18        11.51 o                         
   5   7   0        205.23        200.48         3.38 o                         
   6   7   0        659.82        663.45         9.22 o                         
   7   7   0       3166.45       3150.21        38.70 o                         
   8   7   0       2018.56       1945.59        25.70 o                         
   9   7   0        404.74        394.44         6.72 o                         
  10   7   0        251.53        264.05         6.75 o                         
  11   7   0        684.74        679.86        12.50 o                         
  12   7   0        156.07        155.54         4.87 o                         
  13   7   0        263.45        298.82         7.10 o                         
  14   7   0          9.20         11.42         2.19 o                         
   0   8   0        713.84        654.67        18.81 o                         
   1   8   0        519.13        518.15        10.89 o                         
   2   8   0        171.19        169.36         4.06 o                         
   3   8   0       2207.21       2121.02        25.51 o                         
   4   8   0       4337.57       4173.33        46.88 o                         
   5   8   0        647.33        685.13         9.10 o                         
   6   8   0       4473.86       4323.92        49.66 o                         
   7   8   0       2097.77       2113.49        25.76 o                         
   8   8   0       2015.49       1982.15        25.65 o                         
   9   8   0         93.76        101.47         5.55 o                         
  10   8   0       2985.46       3013.37        47.12 o                         
  11   8   0        183.83        195.30         5.46 o                         
  12   8   0        664.76        705.59        13.76 o                         
  13   8   0        109.92        132.02         6.15 o                         
  14   8   0       1880.14       2043.66        65.90 o                         
   1   9   0        518.11        498.58        10.61 o                         
   2   9   0       1166.02       1159.69        20.43 o                         
   3   9   0        361.04        358.77         6.24 o                         
   4   9   0        421.93        389.21         5.13 o                         
   5   9   0        382.99        366.26         5.63 o                         
   6   9   0          5.17         -0.68         0.68 o                         
   7   9   0          7.20         14.76         1.06 o                         
   8   9   0       1603.92       1529.85        20.82 o                         
   9   9   0         59.87         58.44         3.11 o                         
  10   9   0          5.96          6.01         1.20 o                         
  11   9   0       1106.91       1130.20        19.95 o                         
  12   9   0        694.72        722.11        16.41 o                         
  13   9   0         45.09         38.63         3.75 o                         
   0  10   0       3246.90       3223.95        85.11 o                         
   1  10   0       1963.43       1966.75        37.59 o                         
   2  10   0        435.06        426.36         8.57 o                         
   3  10   0          9.17          7.56         0.64 o                         
   4  10   0        350.16        361.44         5.16 o                         
   5  10   0       1267.37       1183.63        15.29 o                         
   6  10   0        761.75        740.13        10.68 o                         
   7  10   0         75.03         79.65         2.52 o                         
   8  10   0        350.38        344.54         8.75 o                         
   9  10   0         77.63         94.27         6.72 o                         
  10  10   0       1168.44       1140.36        19.47 o                         
  11  10   0         48.14         59.66         4.41 o                         
  12  10   0        117.20        110.30         7.40 o                         
   1  11   0        241.06        232.14         5.89 o                         
   2  11   0        837.30        785.27        16.09 o                         
   3  11   0       1327.88       1305.73        19.15 o                         
   4  11   0         91.62        103.47         2.04 o                         
   5  11   0         28.85         25.40         1.29 o                         
   6  11   0        432.37        394.32         6.41 o                         
   7  11   0       3194.76       3191.53        50.36 o                         
   8  11   0         27.95         37.90         2.91 o                         
   9  11   0        504.15        503.09        14.13 o                         
  10  11   0         13.59         25.27         4.24 o                         
  11  11   0       1982.79       2156.87        43.30 o                         
   0  12   0         21.89         27.13         2.42 o                         
   1  12   0          1.13          3.10         0.78 o                         
   2  12   0        692.18        681.14        14.28 o                         
   3  12   0          0.72          2.65         0.62 o                         
   4  12   0        966.38        923.66        14.16 o                         
   5  12   0        135.83        109.94         2.42 o                         
   6  12   0        211.19        208.62         4.63 o                         
   7  12   0        223.51        223.42         5.47 o                         
   8  12   0         45.79         54.15         3.62 o                         
   9  12   0        236.71        214.27        15.22 o                         
  10  12   0        183.06        187.04         7.62 o                         
   1  13   0       1482.16       1500.19        28.54 o                         
   2  13   0         42.40         44.09         2.86 o                         
   3  13   0       1479.11       1447.84        23.17 o                         
   4  13   0        705.19        725.39        11.50 o                         
   5  13   0        667.70        661.89        18.24 o                         
   6  13   0        147.09        161.72         5.23 o                         
   7  13   0        471.52        483.74        12.45 o                         
   8  13   0        378.64        390.55        14.67 o                         
   0  14   0       1387.21       1369.33        38.08 o                         
   1  14   0         99.27        101.37         4.39 o                         
   2  14   0         59.33         67.48         2.90 o                         
   3  14   0        132.99        144.57         4.68 o                         
   4  14   0        394.60        411.47        13.43 o                         
   5  14   0         58.89         80.56         3.71 o                         
   6  14   0        116.13        123.01         7.95 o                         
 -17   1   1         15.34         15.56         4.83 o                         
 -16   1   1         22.57         15.52         3.06 o                         
 -15   1   1        879.08        902.77        17.79 o                         
 -14   1   1        209.05        215.78         5.82 o                         
 -13   1   1       1185.68       1205.71        18.00 o                         
 -12   1   1       1155.91       1140.55        17.23 o                         
 -11   1   1       4145.31       4080.64        48.83 o                         
 -10   1   1       1215.56       1207.92        13.06 o                         
  -9   1   1        295.52        268.50         3.89 o                         
  -8   1   1        512.60        476.14         5.78 o                         
  -7   1   1       2151.71       1943.10        21.15 o                         
  -6   1   1       5410.47       5721.05       112.52 o                         
  -5   1   1         91.75         78.67         1.44 o                         
  -4   1   1       2211.30       2260.66        46.96 o                         
  -3   1   1      13200.87      12730.05       273.64 o                         
  -2   1   1        249.10        268.89         3.97 o                         
  -1   1   1        508.74        555.69         5.84 o                         
   0   1   1       1557.58       1540.50        35.18 o                         
   1   1   1       4608.54       4219.26       162.14 o                         
   2   1   1        132.48        119.32         1.92 o                         
   3   1   1       3650.26       3836.95       117.52 o                         
   4   1   1          6.13         16.25         0.78 o                         
   5   1   1        438.63        468.82         6.18 o                         
   6   1   1         75.26         99.49         1.76 o                         
   7   1   1       8219.18       8120.15       158.28 o                         
   8   1   1         16.20         20.68         1.04 o                         
   9   1   1        215.91        200.27         3.19 o                         
  10   1   1        813.52        807.58        10.27 o                         
  11   1   1       6159.44       6133.88        78.61 o                         
  12   1   1        197.12        186.88         4.74 o                         
  13   1   1        288.66        289.55         6.37 o                         
  14   1   1          9.05          8.45         1.92 o                         
  15   1   1       1338.92       1304.38        25.93 o                         
  16   1   1        114.16        125.32         9.76 o                         
 -17   2   1          3.70          7.16         2.17 o                         
 -16   2   1        450.66        437.51        13.43 o                         
 -15   2   1         47.23         42.22         4.93 o                         
 -14   2   1       2503.38       2461.31        36.08 o                         
 -13   2   1        133.59        121.59         4.47 o                         
 -12   2   1        317.37        322.72         6.49 o                         
 -11   2   1       1614.77       1585.72        19.88 o                         
 -10   2   1       2600.51       2619.78        39.60 o                         
  -9   2   1         95.75         92.65         2.04 o                         
  -8   2   1         47.64         48.89         1.26 o                         
  -7   2   1       4211.33       4146.85        84.30 o                         
  -6   2   1       8347.98       8771.46       445.44 o                         
  -5   2   1        349.24        448.01         5.55 o                         
  -4   2   1        106.27        106.72         1.47 o                         
  -3   2   1       4947.66       4759.01       105.25 o                         
  -2   2   1        259.49        256.01         2.68 o                         
  -1   2   1        115.65        134.87         1.48 o                         
   0   2   1        950.73        946.67        14.17 o                         
   1   2   1          0.48          1.99         0.21 o                         
   2   2   1       2210.81       2227.70       171.55 o                         
   3   2   1         74.40        103.64         1.53 o                         
   4   2   1       4140.03       3920.77       146.13 o                         
   5   2   1       1475.02       1492.69        15.89 o                         
   6   2   1       4156.20       4057.52       128.63 o                         
   7   2   1         10.69         17.67         1.00 o                         
   8   2   1       1586.11       1597.98        16.48 o                         
   9   2   1        732.20        729.68         8.87 o                         
  10   2   1       4369.07       4251.77        53.00 o                         
  11   2   1         21.65         19.82         2.24 o                         
  12   2   1       1458.40       1452.02        20.95 o                         
  13   2   1        612.83        627.34        12.22 o                         
  14   2   1       1802.14       1786.00        26.03 o                         
  15   2   1        705.13        685.04        24.22 o                         
  16   2   1        185.24        181.65         6.47 o                         
 -16   3   1        141.18        146.51         5.49 o                         
 -15   3   1        137.79        147.86         4.42 o                         
 -14   3   1       2058.85       2002.76        32.64 o                         
 -13   3   1        559.18        540.65        10.57 o                         
 -12   3   1         14.62         14.06         1.32 o                         
 -11   3   1        600.02        568.46         8.46 o                         
 -10   3   1         38.21         40.99         1.75 o                         
  -9   3   1       5151.85       5009.29        69.12 o                         
  -8   3   1        931.22        934.27        10.56 o                         
  -7   3   1        264.08        244.02         3.36 o                         
  -6   3   1         17.97         18.98         0.70 o                         
  -5   3   1       9892.32       9813.64       214.23 o                         
  -4   3   1        201.42        217.66         2.53 o                         
  -3   3   1       9057.21       9339.28       178.49 o                         
  -2   3   1        879.08        873.63         9.48 o                         
  -1   3   1       5308.90       5387.62       118.37 o                         
   0   3   1        344.71        304.71         3.92 o                         
   1   3   1       5148.49       5068.52       134.05 o                         
   2   3   1        368.53        419.87         5.04 o                         
   3   3   1         13.06          6.96         0.62 o                         
   4   3   1       2492.79       2393.22        39.00 o                         
   5   3   1          4.86         14.59         0.64 o                         
   6   3   1       1587.02       1607.26        16.05 o                         
   7   3   1        497.43        532.48         6.21 o                         
   8   3   1       1349.09       1355.05        15.05 o                         
   9   3   1         84.61         85.72         1.88 o                         
  10   3   1       1137.28       1135.17        13.54 o                         
  11   3   1       1049.95       1013.97        13.64 o                         
  12   3   1        114.04        111.71         3.42 o                         
  13   3   1        208.04        198.58         5.47 o                         
  14   3   1          1.93          0.86         1.28 o                         
  15   3   1          0.16         -2.29         3.10 o                         
 -16   4   1         62.42         69.15         4.15 o                         
 -15   4   1        995.04       1001.43        22.52 o                         
 -14   4   1       1200.43       1255.33        19.75 o                         
 -13   4   1          0.54          0.88         1.70 o                         
 -12   4   1        705.81        714.21        10.86 o                         
 -11   4   1        851.43        841.37        14.10 o                         
 -10   4   1       4359.57       4295.23        44.56 o                         
  -9   4   1         11.25         14.20         0.82 o                         
  -8   4   1       1352.49       1337.03        13.36 o                         
  -7   4   1       1498.58       1395.54        14.49 o                         
  -6   4   1         95.32         86.07         1.50 o                         
  -5   4   1        260.00        272.73         3.26 o                         
  -4   4   1       5377.33       5013.88        96.89 o                         
  -3   4   1       2029.46       1919.15        24.79 o                         
  -2   4   1       2724.31       2861.25        64.09 o                         
  -1   4   1        150.83        200.72         2.72 o                         
   0   4   1      17811.45      17924.22       345.46 o                         
   1   4   1       2756.88       2618.95        50.51 o                         
   2   4   1       1046.54       1012.05        12.74 o                         
   3   4   1        206.56        206.36         3.73 o                         
   4   4   1      15788.75      15417.73       546.10 o                         
   5   4   1       2101.56       2123.53        22.20 o                         
   6   4   1         44.89         62.06         1.24 o                         
   7   4   1          2.27          5.37         0.48 o                         
   8   4   1       2113.07       2094.00        23.41 o                         
   9   4   1        329.10        337.43         4.83 o                         
  10   4   1         36.36         36.23         1.76 o                         
  11   4   1         68.62         70.46         2.84 o                         
  12   4   1         14.93         12.89         1.49 o                         
  13   4   1         26.41         26.39         2.33 o                         
  14   4   1       1660.82       1670.46        26.01 o                         
  15   4   1         26.80         31.63         4.35 o                         
 -16   5   1        258.54        250.02        13.32 o                         
 -15   5   1        564.53        561.89        14.61 o                         
 -14   5   1        283.95        293.41         8.47 o                         
 -13   5   1         65.22         66.61         3.07 o                         
 -12   5   1       1689.29       1714.88        24.72 o                         
 -11   5   1        244.44        252.40         4.31 o                         
 -10   5   1       1111.99       1122.67        14.31 o                         
  -9   5   1        670.23        671.28         7.42 o                         
  -8   5   1       1633.11       1643.31        17.06 o                         
  -7   5   1        337.44        318.66         3.94 o                         
  -6   5   1       1206.78       1201.65        15.83 o                         
  -5   5   1        187.68        194.47         2.97 o                         
  -4   5   1        317.14        416.54         5.27 o                         
  -3   5   1        880.59       1038.05        11.46 o                         
  -2   5   1       1073.72        963.06        10.97 o                         
  -1   5   1       2145.78       2304.58        35.61 o                         
   0   5   1        384.01        411.23         5.82 o                         
   1   5   1         54.31         60.96         1.31 o                         
   2   5   1       1801.53       1849.79        27.12 o                         
   3   5   1       1944.36       1926.37        23.39 o                         
   4   5   1       1107.33       1206.72        15.65 o                         
   5   5   1        108.44        118.68         2.24 o                         
   6   5   1        175.38        214.78         3.23 o                         
   7   5   1       1830.75       1896.15        21.92 o                         
   8   5   1        543.93        551.87         6.50 o                         
   9   5   1          0.05          1.38         0.51 o                         
  10   5   1        184.55        192.11         3.88 o                         
  11   5   1        712.30        750.52        10.29 o                         
  12   5   1         43.62         41.62         2.31 o                         
  13   5   1        384.69        401.42         8.10 o                         
  14   5   1        283.11        284.85         7.97 o                         
  15   5   1        339.67        349.56        11.29 o                         
 -15   6   1        955.54        990.48        31.44 o                         
 -14   6   1         63.62         66.11         2.81 o                         
 -13   6   1       1944.89       1895.13        30.21 o                         
 -12   6   1          0.79          2.45         1.33 o                         
 -11   6   1        377.67        363.50         5.30 o                         
 -10   6   1        283.51        267.95         5.39 o                         
  -9   6   1       4852.07       4731.81        52.29 o                         
  -8   6   1        760.54        765.92         9.81 o                         
  -7   6   1        822.66        855.17        10.52 o                         
  -6   6   1          0.31          1.01         0.57 o                         
  -5   6   1          3.72          3.80         0.56 o                         
  -4   6   1       3479.22       3382.73        45.67 o                         
  -3   6   1       2650.94       2821.04        33.94 o                         
  -2   6   1        243.41        285.86         4.31 o                         
  -1   6   1       3911.07       4123.44       120.44 o                         
   0   6   1       8168.17       8406.80       439.17 o                         
   1   6   1        522.12        596.67         7.71 o                         
   2   6   1        320.41        314.29         5.40 o                         
   3   6   1       1214.27       1070.08        13.77 o                         
   4   6   1       4563.73       4484.85       102.21 o                         
   5   6   1        245.41        233.25         3.89 o                         
   6   6   1          6.92         11.04         0.75 o                         
   7   6   1        482.16        480.48         6.52 o                         
   8   6   1         36.60         41.43         1.66 o                         
   9   6   1        198.75        206.51         3.84 o                         
  10   6   1        823.93        788.63        13.70 o                         
  11   6   1        490.24        499.17         8.91 o                         
  12   6   1         95.46         96.90         4.58 o                         
  13   6   1        699.89        720.36        15.39 o                         
  14   6   1       1855.48       1800.30        34.55 o                         
 -15   7   1       1218.95       1211.62        44.10 o                         
 -14   7   1        705.31        675.26        27.27 o                         
 -13   7   1        462.16        494.11        13.51 o                         
 -12   7   1          7.75          5.05         2.33 o                         
 -11   7   1        133.93        143.13         4.70 o                         
 -10   7   1        333.58        335.60         7.80 o                         
  -9   7   1         58.73         57.72         1.95 o                         
  -8   7   1        277.43        282.02         4.55 o                         
  -7   7   1       2175.00       2130.15        24.39 o                         
  -6   7   1         65.88         76.37         1.74 o                         
  -5   7   1       1697.09       1756.55        19.26 o                         
  -4   7   1        397.86        408.55         5.23 o                         
  -3   7   1       3465.42       3316.39        39.23 o                         
  -2   7   1        263.31        223.92         3.75 o                         
  -1   7   1       2859.79       2952.99        45.25 o                         
   0   7   1         11.10          6.46         0.87 o                         
   1   7   1       4145.27       3926.97        73.65 o                         
   2   7   1       3362.77       3398.45        40.30 o                         
   3   7   1       1642.69       1676.54        23.73 o                         
   4   7   1       4631.30       4613.33        66.20 o                         
   5   7   1       1945.69       1944.92        24.18 o                         
   6   7   1        992.43        972.86        13.02 o                         
   7   7   1        421.67        439.77         6.85 o                         
   8   7   1       2431.00       2460.08        30.26 o                         
   9   7   1         55.44         60.16         2.64 o                         
  10   7   1       1817.28       1741.89        26.65 o                         
  11   7   1        112.91        121.65         3.52 o                         
  12   7   1        310.14        304.62         5.91 o                         
  13   7   1        685.93        695.44        16.58 o                         
  14   7   1        191.98        202.80        10.12 o                         
 -14   8   1         21.95         27.31         3.79 o                         
 -13   8   1         30.39         29.68         4.07 o                         
 -12   8   1         68.88         70.48         5.44 o                         
 -11   8   1          5.50          4.04         1.34 o                         
 -10   8   1         47.78         46.99         2.66 o                         
  -9   8   1         22.58         27.50         1.43 o                         
  -8   8   1          9.51         12.73         1.02 o                         
  -7   8   1         41.08         56.02         1.66 o                         
  -6   8   1        541.35        513.71         6.69 o                         
  -5   8   1         25.55         22.25         1.42 o                         
  -4   8   1         25.08         24.17         0.75 o                         
  -3   8   1        804.14        826.38        10.19 o                         
  -2   8   1          2.38          7.63         1.69 o                         
  -1   8   1        106.81        107.78         2.77 o                         
   0   8   1         44.71         48.67         2.12 o                         
   1   8   1       2248.94       2192.73        34.50 o                         
   2   8   1          1.96          1.89         0.65 o                         
   3   8   1        167.97        168.55         3.38 o                         
   4   8   1        239.33        223.04         4.34 o                         
   5   8   1         18.25         21.78         1.52 o                         
   6   8   1         81.67         89.62         2.12 o                         
   7   8   1        213.60        206.04         4.04 o                         
   8   8   1         26.88         30.39         1.51 o                         
   9   8   1         29.87         22.29         2.02 o                         
  10   8   1         19.44         12.49         3.53 o                         
  11   8   1         21.71         19.22         2.45 o                         
  12   8   1         64.09         66.18         5.08 o                         
  13   8   1         31.83         30.42         4.55 o                         
 -13   9   1        123.08        101.35         7.56 o                         
 -12   9   1        243.41        236.92         6.51 o                         
 -11   9   1        150.82        161.00         6.23 o                         
 -10   9   1       1211.34       1199.73        22.06 o                         
  -9   9   1         11.27          6.90         1.62 o                         
  -8   9   1        788.08        695.41        10.12 o                         
  -7   9   1       1087.62       1096.58        13.48 o                         
  -6   9   1       1490.42       1384.37        15.19 o                         
  -5   9   1        979.75        962.26        10.75 o                         
  -4   9   1         66.71         75.20         1.51 o                         
  -3   9   1       3214.22       3200.51        42.30 o                         
  -2   9   1        464.22        456.78         8.22 o                         
  -1   9   1       1044.42       1017.83        17.85 o                         
   0   9   1        304.17        312.43         5.73 o                         
   1   9   1       2633.67       2616.67        37.49 o                         
   2   9   1       3272.64       3278.14        43.70 o                         
   3   9   1       2874.36       2816.13        38.17 o                         
   4   9   1       1308.34       1295.12        16.55 o                         
   5   9   1       1504.89       1519.91        20.73 o                         
   6   9   1        564.59        539.60         8.73 o                         
   7   9   1       4094.80       3869.04        47.75 o                         
   8   9   1       1175.53       1168.93        20.93 o                         
   9   9   1          2.36          4.82         2.76 o                         
  10   9   1        359.55        353.06         9.21 o                         
  11   9   1        254.35        263.25         8.35 o                         
  12   9   1         10.30          8.54         2.91 o                         
 -12  10   1        199.09        210.98         8.27 o                         
 -11  10   1        344.91        320.55         8.45 o                         
 -10  10   1         10.21          7.11         1.43 o                         
  -9  10   1        969.13        892.85        19.10 o                         
  -8  10   1        126.25        126.03         3.13 o                         
  -7  10   1        570.23        498.70         6.56 o                         
  -6  10   1          0.55          1.29         0.52 o                         
  -5  10   1        221.82        193.33         3.41 o                         
  -4  10   1       1907.03       1939.59        20.52 o                         
  -3  10   1        356.33        369.03         5.76 o                         
  -2  10   1         80.79         70.25         2.74 o                         
  -1  10   1       6748.67       6658.26       109.44 o                         
   0  10   1       7278.86       7111.84       130.14 o                         
   1  10   1        501.41        502.58         7.94 o                         
   2  10   1        768.56        759.91        11.36 o                         
   3  10   1       1176.33       1151.29        18.94 o                         
   4  10   1       2282.52       2267.38        27.82 o                         
   5  10   1        250.92        241.72         4.61 o                         
   6  10   1        652.62        620.09         9.43 o                         
   7  10   1        155.29        160.62         4.53 o                         
   8  10   1          1.95          6.40         1.29 o                         
   9  10   1         23.14         30.85         2.43 o                         
  10  10   1        252.27        257.19         7.62 o                         
  11  10   1        101.85        104.24         4.80 o                         
  12  10   1         92.63         94.63         9.36 o                         
 -11  11   1        768.43        782.13        51.12 o                         
 -10  11   1         57.68         53.82         3.77 o                         
  -9  11   1        106.37        110.83         4.03 o                         
  -8  11   1        646.72        663.78         9.63 o                         
  -7  11   1       1326.74       1339.36        20.74 o                         
  -6  11   1        324.08        343.33         4.95 o                         
  -5  11   1         21.26         18.43         1.04 o                         
  -4  11   1        203.88        192.93         3.26 o                         
  -3  11   1          4.74          6.80         0.84 o                         
  -2  11   1       1415.13       1403.54        27.49 o                         
  -1  11   1         62.41         68.99         2.25 o                         
   0  11   1         57.54         58.61         1.93 o                         
   1  11   1        176.62        179.05         4.04 o                         
   2  11   1       1960.40       1973.18        31.11 o                         
   3  11   1        579.85        581.87        10.14 o                         
   4  11   1        198.88        198.93         3.52 o                         
   5  11   1         97.90        109.99         3.24 o                         
   6  11   1         62.83         62.98         2.33 o                         
   7  11   1       1446.13       1437.00        29.53 o                         
   8  11   1        139.42        121.59         3.91 o                         
   9  11   1         36.21         28.78         4.85 o                         
  10  11   1         81.29         92.04         4.88 o                         
 -10  12   1        796.17        790.70        20.51 o                         
  -9  12   1          0.07          4.31         3.94 o                         
  -8  12   1        486.04        493.96        12.87 o                         
  -7  12   1        534.62        527.99         8.61 o                         
  -6  12   1        434.83        430.61         7.38 o                         
  -5  12   1         10.06          8.92         0.88 o                         
  -4  12   1       1040.09       1022.82        14.55 o                         
  -3  12   1        617.62        592.06        10.15 o                         
  -2  12   1         47.10         45.68         1.44 o                         
  -1  12   1         86.56         84.98         2.79 o                         
   0  12   1       2316.25       2322.41        47.94 o                         
   1  12   1        169.58        166.67         3.99 o                         
   2  12   1        182.78        180.58         4.41 o                         
   3  12   1         18.65         21.37         1.95 o                         
   4  12   1       1574.99       1576.85        21.80 o                         
   5  12   1         14.16         15.44         1.26 o                         
   6  12   1        391.60        376.00         6.80 o                         
   7  12   1         15.46         19.06         2.05 o                         
   8  12   1       1132.31       1209.71        23.90 o                         
   9  12   1         29.35         28.89         2.84 o                         
  -8  13   1         19.16         21.58         2.50 o                         
  -7  13   1         50.32         54.10         4.41 o                         
  -6  13   1        157.43        155.76         4.15 o                         
  -5  13   1        331.65        352.46         6.84 o                         
  -4  13   1        228.32        221.98         3.94 o                         
  -3  13   1        512.19        498.48         9.49 o                         
  -2  13   1        264.66        249.07         5.15 o                         
  -1  13   1        404.48        421.47         7.11 o                         
   0  13   1        182.17        180.00         4.50 o                         
   1  13   1        879.58        863.62        17.27 o                         
   2  13   1        501.21        501.07        10.87 o                         
   3  13   1         91.69        102.46         3.51 o                         
   4  13   1        362.16        365.03         6.42 o                         
   5  13   1        572.93        584.74        11.12 o                         
   6  13   1         95.39         92.32        10.60 o                         
   7  13   1         14.94         12.35         2.28 o                         
  -6  14   1        623.34        624.69        13.93 o                         
  -5  14   1         27.88         39.99         3.03 o                         
  -4  14   1         24.19         27.92         2.50 o                         
  -3  14   1       1455.48       1495.65        25.56 o                         
  -2  14   1         46.65         43.14         3.53 o                         
  -1  14   1        394.46        411.82        10.51 o                         
   0  14   1         34.56         37.56         2.40 o                         
   1  14   1        166.69        169.80         5.53 o                         
   2  14   1       1122.54       1153.65        34.64 o                         
   3  14   1        277.32        257.18        12.65 o                         
   4  14   1        150.11        160.31         7.28 o                         
   5  14   1         92.05         98.44         4.49 o                         
 -17   0   2       1019.22       1068.27        43.02 o                         
 -16   0   2        716.70        691.54        20.63 o                         
 -15   0   2        329.76        339.26        12.14 o                         
 -14   0   2         79.62         71.45         6.48 o                         
 -13   0   2       2387.17       2265.94        89.01 o                         
 -12   0   2        108.95        130.80         6.18 o                         
 -11   0   2       1916.16       1955.52        37.46 o                         
 -10   0   2       1022.98       1060.00        15.59 o                         
  -9   0   2        148.67        157.19         5.80 o                         
  -8   0   2       2978.32       3094.00        66.22 o                         
  -7   0   2          6.18          7.02         0.89 o                         
  -6   0   2       3672.05       4318.57       124.33 o                         
  -5   0   2       1915.68       2220.94        59.42 o                         
  -4   0   2       5213.90       4743.44       131.98 o                         
  -3   0   2      15289.56      15932.97       425.98 o                         
  -2   0   2       2715.08       2462.83        70.58 o                         
  -1   0   2      35322.45      38091.98      1940.28 o                         
   0   0   2       1213.56       1072.07        20.56 o                         
   1   0   2      21053.93      22240.49       827.04 o                         
   2   0   2       7813.39       8865.50       342.77 o                         
   3   0   2       4783.71       4149.81       164.63 o                         
   4   0   2       8499.45       8689.36       483.98 o                         
   5   0   2       6536.22       7000.27       447.25 o                         
   6   0   2       1545.66       1520.71        21.91 o                         
   7   0   2         23.11         12.39         1.06 o                         
   8   0   2       7686.53       8224.98       459.72 o                         
   9   0   2        328.67        315.33         7.70 o                         
  10   0   2        767.56        760.45        15.47 o                         
  11   0   2         84.33         96.22         5.53 o                         
  12   0   2        266.76        267.60         8.48 o                         
  13   0   2          1.98          1.11         3.26 o                         
  14   0   2       1909.01       1939.55        39.65 o                         
  15   0   2        692.33        701.83        21.13 o                         
 -17   1   2        204.24        200.74         8.99 o                         
 -16   1   2        174.81        172.62         9.87 o                         
 -15   1   2        226.30        227.76         6.21 o                         
 -14   1   2        224.15        229.29         6.55 o                         
 -13   1   2        169.78        146.43         5.95 o                         
 -12   1   2        146.19        168.00         4.54 o                         
 -11   1   2        375.60        382.78         6.81 o                         
 -10   1   2        128.74        134.43         2.57 o                         
  -9   1   2        276.76        251.56         3.73 o                         
  -8   1   2         68.39         74.35         1.73 o                         
  -7   1   2        932.73       1115.77        12.47 o                         
  -6   1   2        568.40        629.06         7.03 o                         
  -5   1   2      11142.41      12020.88       275.98 o                         
  -4   1   2       4216.65       4342.52       154.97 o                         
  -3   1   2          4.12          4.87         0.46 o                         
  -2   1   2        733.39        703.99         8.59 o                         
  -1   1   2       3477.64       3370.39       181.88 o                         
   0   1   2        648.06        797.33         7.19 o                         
   2   1   2          1.26          3.65         0.55 o                         
   3   1   2        872.64        878.21         9.42 o                         
   4   1   2      11245.86      12096.66       235.74 o                         
   5   1   2       1589.24       1607.58        21.20 o                         
   6   1   2       1383.33       1490.66        15.20 o                         
   7   1   2        337.67        346.42         4.91 o                         
   8   1   2       1494.49       1550.95        16.14 o                         
   9   1   2         33.79         30.20         1.45 o                         
  10   1   2        497.81        506.78         8.40 o                         
  11   1   2         53.46         60.87         2.50 o                         
  12   1   2         37.89         43.66         3.21 o                         
  13   1   2        423.28        406.28         8.79 o                         
  14   1   2         14.16         15.12         3.51 o                         
  15   1   2         49.68         52.55         5.58 o                         
 -17   2   2        814.74        829.04        35.46 o                         
 -16   2   2          7.65          6.77         1.81 o                         
 -15   2   2        376.97        372.94         8.00 o                         
 -14   2   2        105.38        118.64         3.80 o                         
 -13   2   2        216.17        241.94         5.55 o                         
 -12   2   2        420.99        388.14         8.63 o                         
 -11   2   2       1857.68       1792.97        22.20 o                         
 -10   2   2       1345.36       1299.38        13.97 o                         
  -9   2   2        234.05        261.52         4.10 o                         
  -8   2   2       2990.49       2923.84        27.73 o                         
  -7   2   2       1241.40       1216.36        12.69 o                         
  -6   2   2        351.91        324.31         3.92 o                         
  -5   2   2         16.53          5.79         0.55 o                         
  -4   2   2         71.72         66.30         1.20 o                         
  -3   2   2        301.35        270.09         3.24 o                         
  -2   2   2       2555.71       2471.79        85.63 o                         
  -1   2   2        534.89        497.90         4.91 o                         
   0   2   2       7613.85       8382.54       347.30 o                         
   1   2   2       1076.30       1238.30        13.64 o                         
   2   2   2       1573.26       1625.76        20.30 o                         
   3   2   2          1.74         10.24         0.51 o                         
   4   2   2       1499.42       1442.62        14.90 o                         
   5   2   2        685.06        691.74         7.60 o                         
   6   2   2        948.33        919.17         9.87 o                         
   7   2   2       3131.44       3136.82        31.53 o                         
   8   2   2        820.76        801.15        10.13 o                         
   9   2   2        115.80        107.95         2.57 o                         
  10   2   2        448.92        443.04         7.64 o                         
  11   2   2        733.66        736.44        12.17 o                         
  12   2   2          1.61          3.29         1.91 o                         
  13   2   2          0.21         -0.16         1.41 o                         
  14   2   2        649.00        632.73        20.24 o                         
  15   2   2        653.61        652.61        14.86 o                         
 -16   3   2          9.71          8.05         3.85 o                         
 -15   3   2        163.57        162.46         5.71 o                         
 -14   3   2       2634.48       2617.40        41.34 o                         
 -13   3   2        304.03        285.52         6.86 o                         
 -12   3   2        207.49        191.25         5.12 o                         
 -11   3   2        769.77        762.41         9.76 o                         
 -10   3   2        897.45        889.72        11.19 o                         
  -9   3   2        911.20        861.39         9.64 o                         
  -8   3   2          7.31         12.40         0.84 o                         
  -7   3   2       1347.75       1265.95        13.08 o                         
  -6   3   2       1257.33       1262.37        12.48 o                         
  -5   3   2       2566.65       2539.29        29.66 o                         
  -4   3   2       1780.03       1743.47        18.97 o                         
  -3   3   2       2351.72       2059.47        27.88 o                         
  -2   3   2          0.01          0.71         0.32 o                         
  -1   3   2       5546.86       5448.37       103.58 o                         
   0   3   2       2170.31       1918.31        39.28 o                         
   1   3   2      10043.48      10829.70       380.69 o                         
   2   3   2       2213.46       2245.10        40.73 o                         
   3   3   2        239.19        243.21         3.12 o                         
   4   3   2       7257.40       6803.81       151.73 o                         
   5   3   2        494.18        473.11         5.69 o                         
   6   3   2        722.40        714.73         8.28 o                         
   7   3   2         77.73         82.71         1.79 o                         
   8   3   2       2235.18       2230.41        22.39 o                         
   9   3   2        154.01        151.88         3.17 o                         
  10   3   2        609.42        612.60         9.02 o                         
  11   3   2       1655.53       1619.32        21.68 o                         
  12   3   2        103.69         99.72         4.55 o                         
  13   3   2        711.57        708.50        13.65 o                         
  14   3   2         59.09         50.92         7.81 o                         
  15   3   2        803.83        817.56        18.41 o                         
 -16   4   2        555.43        575.31        13.54 o                         
 -15   4   2        123.55        127.15         8.90 o                         
 -14   4   2          0.51          2.00         1.61 o                         
 -13   4   2        834.89        840.24        13.53 o                         
 -12   4   2        135.88        130.44         3.21 o                         
 -11   4   2         26.31         24.26         1.49 o                         
 -10   4   2       5772.36       5632.17        65.55 o                         
  -9   4   2        214.63        219.56         3.45 o                         
  -8   4   2         18.25         23.48         0.93 o                         
  -7   4   2       1801.46       1790.33        19.01 o                         
  -6   4   2        286.43        314.72         4.49 o                         
  -5   4   2         20.97         40.11         1.02 o                         
  -4   4   2       5476.97       5756.89       111.60 o                         
  -3   4   2       6385.79       6673.48       138.64 o                         
  -2   4   2        205.10        193.46         2.45 o                         
  -1   4   2       2362.24       2362.40        34.63 o                         
   0   4   2        278.41        261.49         3.08 o                         
   1   4   2        173.59        193.47         2.48 o                         
   2   4   2       5216.17       5120.07       219.30 o                         
   3   4   2       4950.67       5231.03       116.96 o                         
   4   4   2       1814.90       1954.27        21.38 o                         
   5   4   2         79.41         68.61         1.37 o                         
   6   4   2       3305.92       3313.77        31.79 o                         
   7   4   2         38.39         48.92         1.25 o                         
   8   4   2        948.76        922.63        11.08 o                         
   9   4   2       1279.37       1175.36        17.27 o                         
  10   4   2        156.53        154.33         5.67 o                         
  11   4   2        103.54        107.64         2.90 o                         
  12   4   2       2552.87       2469.46        40.42 o                         
  13   4   2         19.69         16.26         2.82 o                         
  14   4   2        237.57        248.06         6.75 o                         
 -16   5   2         69.76         80.07         4.77 o                         
 -15   5   2       1877.01       1867.81        30.94 o                         
 -14   5   2        661.31        624.43        11.52 o                         
 -13   5   2       1207.76       1202.35        17.39 o                         
 -12   5   2        992.93        961.18        14.80 o                         
 -11   5   2       1074.22       1089.65        16.03 o                         
 -10   5   2       2313.82       2263.85        25.56 o                         
  -9   5   2         14.59         15.44         0.88 o                         
  -8   5   2       8224.91       7968.36       164.27 o                         
  -7   5   2        635.07        601.62         7.36 o                         
  -6   5   2       1612.27       1549.18        17.46 o                         
  -5   5   2         92.99         74.96         1.83 o                         
  -4   5   2         23.88         13.70         0.78 o                         
  -3   5   2       5316.13       5779.00       202.35 o                         
  -2   5   2       6317.74       6400.11       186.44 o                         
  -1   5   2       3976.06       4152.45        79.91 o                         
   0   5   2        693.93        675.71        10.21 o                         
   1   5   2        510.91        580.70         7.17 o                         
   2   5   2          8.29         10.36         1.06 o                         
   3   5   2       2766.39       2732.42        28.81 o                         
   4   5   2       1595.14       1715.47        21.79 o                         
   5   5   2        982.96       1045.50        12.30 o                         
   6   5   2        104.40        102.89         2.04 o                         
   7   5   2       5778.88       5531.37        71.02 o                         
   8   5   2        759.93        770.64         8.99 o                         
   9   5   2        566.58        561.24         8.62 o                         
  10   5   2       3156.73       3156.42        37.14 o                         
  11   5   2       1237.20       1198.71        15.69 o                         
  12   5   2        935.36        947.02        15.74 o                         
  13   5   2          0.07          5.47         2.18 o                         
  14   5   2        249.76        244.98         6.91 o                         
 -15   6   2       1890.58       2013.48        40.33 o                         
 -14   6   2        368.32        369.60        11.01 o                         
 -13   6   2         60.14         60.66         2.29 o                         
 -12   6   2        168.41        174.07         4.13 o                         
 -11   6   2       1589.21       1586.07        21.23 o                         
 -10   6   2       4125.78       4084.52        48.26 o                         
  -9   6   2       2231.81       2250.72        25.41 o                         
  -8   6   2          2.92          5.37         0.71 o                         
  -7   6   2       1448.75       1452.05        16.78 o                         
  -6   6   2        198.75        194.69         3.51 o                         
  -5   6   2        214.34        230.30         3.68 o                         
  -4   6   2        717.14        676.42         8.34 o                         
  -3   6   2        916.49        973.49        10.64 o                         
  -2   6   2       1873.18       2143.88        23.76 o                         
  -1   6   2        133.70        144.07         2.57 o                         
   0   6   2       2562.89       2691.11        30.82 o                         
   1   6   2         23.16         30.75         1.10 o                         
   2   6   2         20.41         25.01         0.85 o                         
   3   6   2       4050.91       4291.72        74.73 o                         
   4   6   2       2419.83       2339.65        25.21 o                         
   5   6   2        155.55        168.67         2.92 o                         
   6   6   2        456.47        468.30         6.17 o                         
   7   6   2        473.14        486.77         6.60 o                         
   8   6   2         35.77         45.78         1.53 o                         
   9   6   2        595.84        605.55        11.36 o                         
  10   6   2         85.19         95.23         2.99 o                         
  11   6   2        211.68        209.87         8.39 o                         
  12   6   2        131.17        141.08         4.19 o                         
  13   6   2         15.14         10.72         1.87 o                         
  14   6   2       1373.59       1363.29        39.77 o                         
 -15   7   2        590.35        638.08        22.38 o                         
 -14   7   2          0.14          6.39         6.06 o                         
 -13   7   2         71.02         73.94         4.53 o                         
 -12   7   2        178.74        190.20         6.08 o                         
 -11   7   2         51.29         50.78         3.07 o                         
 -10   7   2        701.63        697.76        14.55 o                         
  -9   7   2        600.38        599.09         9.15 o                         
  -8   7   2          0.72          2.63         0.59 o                         
  -7   7   2        124.30        128.75         2.60 o                         
  -6   7   2       2039.82       2032.21        22.43 o                         
  -5   7   2        128.53        131.79         2.28 o                         
  -4   7   2       1581.05       1668.04        18.30 o                         
  -3   7   2        230.00        267.60         3.46 o                         
  -2   7   2       1855.49       1736.54        20.45 o                         
  -1   7   2         41.98         45.95         1.47 o                         
   0   7   2        381.82        391.02         5.98 o                         
   1   7   2         46.22         52.58         2.50 o                         
   2   7   2        567.39        524.21         6.78 o                         
   3   7   2       1602.50       1579.18        18.24 o                         
   4   7   2        292.45        315.41         5.01 o                         
   5   7   2          4.33         10.58         1.51 o                         
   6   7   2        580.57        581.70         8.12 o                         
   7   7   2       1753.63       1695.11        20.44 o                         
   8   7   2         18.52         21.00         1.95 o                         
   9   7   2        491.67        483.12         8.42 o                         
  10   7   2          0.70          0.03         1.42 o                         
  11   7   2        987.66        955.84        14.51 o                         
  12   7   2         33.83         41.79         5.79 o                         
  13   7   2          1.68          0.29         1.60 o                         
 -14   8   2        972.17        979.03        25.43 o                         
 -13   8   2         12.57         12.24         4.24 o                         
 -12   8   2        312.12        345.11        12.28 o                         
 -11   8   2       3483.23       3524.74        56.13 o                         
 -10   8   2       1789.02       1765.37        28.22 o                         
  -9   8   2          5.57         10.09         1.05 o                         
  -8   8   2         78.31         73.65         2.15 o                         
  -7   8   2       9554.48       9298.33       144.11 o                         
  -6   8   2        565.43        588.93         7.32 o                         
  -5   8   2         81.78         82.82         1.71 o                         
  -4   8   2          4.16          4.95         0.79 o                         
  -3   8   2       2610.97       2462.55        27.27 o                         
  -2   8   2        347.86        338.41         5.03 o                         
  -1   8   2        748.16        757.19        11.16 o                         
   0   8   2       1127.64       1134.43        16.34 o                         
   1   8   2       1601.70       1548.48        19.35 o                         
   2   8   2        172.17        164.93         3.54 o                         
   3   8   2        358.42        337.55         4.89 o                         
   4   8   2       5702.34       5568.60        66.41 o                         
   5   8   2          5.75          9.26         0.82 o                         
   6   8   2       2235.94       2204.20        27.05 o                         
   7   8   2        354.82        361.11         5.87 o                         
   8   8   2       1826.48       1823.40        24.43 o                         
   9   8   2        376.61        369.38         9.35 o                         
  10   8   2       1326.67       1324.67        23.30 o                         
  11   8   2        744.35        788.18        15.86 o                         
  12   8   2       1527.65       1662.20        39.83 o                         
 -13   9   2        396.81        444.00        26.15 o                         
 -12   9   2       1156.79       1225.27        27.92 o                         
 -11   9   2        150.69        162.09         6.85 o                         
 -10   9   2        219.13        215.72         5.19 o                         
  -9   9   2        483.45        476.74         8.53 o                         
  -8   9   2        680.47        734.19         9.64 o                         
  -7   9   2          6.36          9.67         0.83 o                         
  -6   9   2        868.43        867.26        10.13 o                         
  -5   9   2        920.14        840.15         9.67 o                         
  -4   9   2          6.28          7.70         0.68 o                         
  -3   9   2          0.77          2.88         0.53 o                         
  -2   9   2        680.48        677.62        10.24 o                         
  -1   9   2        802.79        805.82        11.01 o                         
   0   9   2        555.15        539.42         9.17 o                         
   1   9   2       1153.85       1171.20        17.10 o                         
   2   9   2        328.54        341.00         6.16 o                         
   3   9   2        958.62        972.63        11.84 o                         
   4   9   2        368.91        381.02         5.34 o                         
   5   9   2        739.73        732.15        10.21 o                         
   6   9   2         10.97         17.65         1.82 o                         
   7   9   2       1286.31       1285.60        21.55 o                         
   8   9   2         33.47         35.52         2.18 o                         
   9   9   2        731.12        719.81        12.56 o                         
  10   9   2        471.88        500.59        10.43 o                         
  11   9   2        303.27        327.39        25.99 o                         
  12   9   2         15.03         22.00         3.26 o                         
 -12  10   2        394.64        424.73        15.94 o                         
 -11  10   2        623.28        567.28        11.73 o                         
 -10  10   2         12.88         19.23         1.78 o                         
  -9  10   2        576.90        535.47        12.55 o                         
  -8  10   2        109.19        117.89         3.15 o                         
  -7  10   2         31.37         36.85         1.44 o                         
  -6  10   2       1309.12       1247.98        14.55 o                         
  -5  10   2        585.43        518.08         6.44 o                         
  -4  10   2       1777.91       1768.35        19.81 o                         
  -3  10   2          1.07          1.86         1.17 o                         
  -2  10   2        124.23        120.97         3.07 o                         
  -1  10   2       1506.67       1512.00        20.64 o                         
   0  10   2        397.15        388.69         7.39 o                         
   1  10   2        652.23        659.22        11.35 o                         
   2  10   2         41.57         45.72         1.99 o                         
   3  10   2       3442.99       3366.82        40.53 o                         
   4  10   2       1514.73       1464.23        17.21 o                         
   5  10   2        168.17        161.33         3.75 o                         
   6  10   2          0.53          0.24         0.83 o                         
   7  10   2          7.44          9.65         1.66 o                         
   8  10   2        504.48        492.51        16.66 o                         
   9  10   2        348.00        349.94         9.03 o                         
  10  10   2        604.79        615.67        15.78 o                         
  11  10   2        410.46        420.99        12.82 o                         
 -11  11   2        672.10        654.83        20.38 o                         
 -10  11   2       1089.84       1157.03        24.11 o                         
  -9  11   2        448.24        450.23         8.47 o                         
  -8  11   2        452.70        422.79         7.71 o                         
  -7  11   2        370.21        376.16         6.06 o                         
  -6  11   2       2011.57       2026.20        27.89 o                         
  -5  11   2        122.33        113.72         2.65 o                         
  -4  11   2       2203.63       2071.17        28.19 o                         
  -3  11   2         43.81         44.30         2.44 o                         
  -2  11   2        496.80        456.70         8.27 o                         
  -1  11   2        352.76        335.13         7.33 o                         
   0  11   2         57.85         63.13         2.42 o                         
   1  11   2       1037.56       1035.12        16.31 o                         
   2  11   2        325.98        315.09         6.34 o                         
   3  11   2       1371.89       1385.05        18.64 o                         
   4  11   2        174.89        175.82         3.80 o                         
   5  11   2        102.16         93.12         2.33 o                         
   6  11   2       1674.33       1655.56        22.57 o                         
   7  11   2       1445.28       1447.37        26.90 o                         
   8  11   2         85.69         90.90         5.23 o                         
   9  11   2         45.37         57.35         3.64 o                         
  10  11   2        802.81        852.36        29.64 o                         
 -10  12   2        468.16        525.65        11.74 o                         
  -9  12   2        575.07        591.06        11.25 o                         
  -8  12   2        738.12        712.50        17.62 o                         
  -7  12   2        162.59        160.96         3.79 o                         
  -6  12   2        285.68        276.56         4.99 o                         
  -5  12   2        474.69        434.63         7.44 o                         
  -4  12   2       1227.72       1220.03        16.06 o                         
  -3  12   2        568.43        582.08        10.93 o                         
  -2  12   2          0.05          1.79         0.57 o                         
  -1  12   2        123.76        127.23         4.32 o                         
   0  12   2        437.54        445.36         9.73 o                         
   1  12   2        476.97        477.99         8.93 o                         
   2  12   2        233.48        240.85         5.86 o                         
   3  12   2         50.87         54.39         1.69 o                         
   4  12   2         78.25         84.05         2.35 o                         
   5  12   2       1401.02       1410.43        25.40 o                         
   6  12   2          0.22          1.39         1.10 o                         
   7  12   2         71.67         80.06         3.41 o                         
   8  12   2        707.13        726.73        15.31 o                         
  -8  13   2         58.33         68.05         4.43 o                         
  -7  13   2        796.04        827.69        20.14 o                         
  -6  13   2          0.06         -0.31         0.87 o                         
  -5  13   2       1332.71       1367.32        24.01 o                         
  -4  13   2       1212.46       1259.54        17.39 o                         
  -3  13   2       2495.85       2477.20        37.60 o                         
  -2  13   2          5.33          8.99         1.89 o                         
  -1  13   2       1276.39       1290.32        25.17 o                         
   0  13   2       1186.78       1182.55        23.29 o                         
   1  13   2       1224.06       1218.10        24.08 o                         
   2  13   2         27.12         31.32         1.97 o                         
   3  13   2        309.85        300.79         9.78 o                         
   4  13   2        632.79        652.33        13.92 o                         
   5  13   2         94.36         90.96         3.40 o                         
   6  13   2          7.29         10.91         1.47 o                         
  -5  14   2          5.12          1.52         1.05 o                         
  -4  14   2         63.70         55.16         2.45 o                         
  -3  14   2        132.18        123.88         4.09 o                         
  -2  14   2         52.76         45.84         3.47 o                         
  -1  14   2        232.03        213.45         8.26 o                         
   0  14   2        710.21        726.27        21.91 o                         
   1  14   2          5.59          5.54         1.83 o                         
   2  14   2          0.09         -0.51         1.46 o                         
   3  14   2        107.85        101.20         8.87 o                         
   4  14   2        228.80        216.48        19.32 o                         
 -17   1   3        182.33        152.07        12.24 o                         
 -16   1   3         19.58         13.97         4.38 o                         
 -15   1   3        956.38        894.13        14.96 o                         
 -14   1   3       1592.19       1601.09        24.21 o                         
 -13   1   3        993.62        947.47        14.26 o                         
 -12   1   3       1306.39       1305.26        20.79 o                         
 -11   1   3       2198.78       2235.91        28.57 o                         
 -10   1   3       3338.33       3228.65        33.24 o                         
  -9   1   3        579.28        583.94         8.40 o                         
  -8   1   3       2158.43       1998.22        26.50 o                         
  -7   1   3        241.97        263.34         3.73 o                         
  -6   1   3      11789.09      11709.88       334.54 o                         
  -5   1   3       2178.99       2239.20        24.25 o                         
  -4   1   3       2103.96       1923.56        19.57 o                         
  -3   1   3       1645.95       1792.13        19.68 o                         
  -2   1   3       7823.60       8659.73       232.97 o                         
  -1   1   3       3767.01       4111.50        81.70 o                         
   0   1   3          4.10         17.93         0.66 o                         
   1   1   3        208.76        241.87         2.78 o                         
   2   1   3         58.01         73.29         1.44 o                         
   3   1   3       7591.91       7879.29       250.62 o                         
   4   1   3        381.80        357.03         4.34 o                         
   5   1   3        949.18        917.73         9.90 o                         
   6   1   3       3577.54       3593.35        42.72 o                         
   7   1   3       1705.51       1679.92        17.34 o                         
   8   1   3       2874.76       2841.25        38.46 o                         
   9   1   3        837.53        819.81        11.52 o                         
  10   1   3       2881.06       2856.11        39.12 o                         
  11   1   3       1206.87       1177.94        17.90 o                         
  12   1   3        528.82        534.45        11.55 o                         
  13   1   3         58.57         63.09         3.61 o                         
  14   1   3        582.12        486.44        22.00 o                         
 -17   2   3          0.43          4.27         2.76 o                         
 -16   2   3       1249.93       1330.37        31.36 o                         
 -15   2   3        782.90        808.87        14.00 o                         
 -14   2   3        581.12        638.21        14.75 o                         
 -13   2   3        385.25        366.88         7.04 o                         
 -12   2   3        317.17        305.91         5.99 o                         
 -11   2   3       3785.34       3693.80        44.94 o                         
 -10   2   3       3587.34       3434.53        36.19 o                         
  -9   2   3        431.82        464.90         5.96 o                         
  -8   2   3        943.06        933.96        10.33 o                         
  -7   2   3       7980.61       7951.92       156.37 o                         
  -6   2   3         95.31         72.04         1.57 o                         
  -5   2   3       4545.71       4880.33       105.29 o                         
  -4   2   3       1846.70       1870.25        19.06 o                         
  -3   2   3       2913.51       2976.81        60.19 o                         
  -2   2   3       1026.39       1116.65        11.36 o                         
  -1   2   3       2046.19       2140.46        22.18 o                         
   0   2   3        205.61        200.87         2.54 o                         
   1   2   3         97.38        100.01         1.54 o                         
   2   2   3       1509.55       1435.70        19.27 o                         
   3   2   3        893.95        911.41         9.43 o                         
   4   2   3       1215.35       1210.42        12.07 o                         
   5   2   3        584.40        552.63         6.46 o                         
   6   2   3        451.48        423.14         5.37 o                         
   7   2   3       2707.49       2715.98        40.53 o                         
   8   2   3       3442.48       3410.83        44.77 o                         
   9   2   3        337.70        348.99         6.76 o                         
  10   2   3        166.71        165.93         4.32 o                         
  11   2   3       4965.13       5048.91        66.35 o                         
  12   2   3        713.67        743.06        12.65 o                         
  13   2   3          7.74         11.37         1.89 o                         
  14   2   3         10.74         13.71         1.96 o                         
 -16   3   3        704.88        672.24        15.52 o                         
 -15   3   3        140.55        129.72         6.75 o                         
 -14   3   3        789.43        802.17        14.69 o                         
 -13   3   3        183.86        168.44         4.21 o                         
 -12   3   3         48.30         43.78         3.09 o                         
 -11   3   3        307.15        285.40         6.30 o                         
 -10   3   3        220.72        202.69         3.80 o                         
  -9   3   3        110.03        102.85         2.14 o                         
  -8   3   3        308.41        293.05         4.24 o                         
  -7   3   3         10.17         11.26         0.67 o                         
  -6   3   3        141.15        141.16         2.18 o                         
  -5   3   3        399.90        383.27         4.71 o                         
  -4   3   3       7504.74       7265.73       162.76 o                         
  -3   3   3       1161.48       1155.16        12.00 o                         
  -2   3   3        143.16        154.46         2.04 o                         
  -1   3   3       3678.14       3884.63        77.50 o                         
   0   3   3       2675.93       2596.10        47.16 o                         
   1   3   3       2062.51       2018.11        18.34 o                         
   2   3   3          1.84          5.53         0.54 o                         
   3   3   3       1467.52       1590.07        15.35 o                         
   4   3   3        661.60        620.64         6.71 o                         
   5   3   3        658.18        633.26         7.88 o                         
   6   3   3        192.50        200.64         3.24 o                         
   7   3   3         74.29         80.55         3.00 o                         
   8   3   3        616.57        615.36        10.79 o                         
   9   3   3          0.45         -1.01         1.01 o                         
  10   3   3          4.98          7.50         1.28 o                         
  11   3   3         22.31         23.70         1.78 o                         
  12   3   3        248.97        245.59         6.58 o                         
  13   3   3        967.55        957.45        22.44 o                         
  14   3   3        611.94        609.07        17.38 o                         
 -16   4   3        448.60        452.46        11.49 o                         
 -15   4   3        426.91        450.85        28.30 o                         
 -14   4   3         68.75         66.74         4.48 o                         
 -13   4   3        558.06        547.88         9.84 o                         
 -12   4   3        291.33        280.24         5.50 o                         
 -11   4   3       5793.44       5796.25        71.72 o                         
 -10   4   3          6.80          9.80         1.09 o                         
  -9   4   3        438.97        432.07         5.58 o                         
  -8   4   3        112.78        111.40         2.02 o                         
  -7   4   3       6491.27       6421.26       127.37 o                         
  -6   4   3        203.39        187.90         2.63 o                         
  -5   4   3          2.63          1.99         0.38 o                         
  -4   4   3       1658.51       1671.10        16.60 o                         
  -3   4   3       1875.11       1769.94        18.05 o                         
  -2   4   3        172.76        203.14         3.09 o                         
  -1   4   3       2682.30       2753.23        30.62 o                         
   0   4   3       3190.67       3335.12        49.19 o                         
   1   4   3       1301.80       1260.39        14.00 o                         
   2   4   3        542.46        548.42         6.34 o                         
   3   4   3       3260.11       3256.74        36.25 o                         
   4   4   3       2507.36       2451.98        23.22 o                         
   5   4   3        939.13        943.92        12.80 o                         
   6   4   3       1951.50       1992.81        21.54 o                         
   7   4   3       1372.24       1351.93        15.77 o                         
   8   4   3       1009.19       1006.51        12.49 o                         
   9   4   3        253.87        263.26         4.84 o                         
  10   4   3        610.19        633.13         9.59 o                         
  11   4   3         56.36         65.19         3.25 o                         
  12   4   3        647.00        663.07        12.12 o                         
  13   4   3        102.63         98.47         5.81 o                         
  14   4   3        419.35        450.24        23.07 o                         
 -16   5   3         97.62        105.83         4.96 o                         
 -15   5   3        303.13        307.32         8.47 o                         
 -14   5   3          0.75          2.16         2.03 o                         
 -13   5   3        240.03        243.12         5.25 o                         
 -12   5   3        263.60        267.63         5.37 o                         
 -11   5   3         50.82         51.78         2.06 o                         
 -10   5   3        207.32        204.75         3.66 o                         
  -9   5   3       1121.21       1107.57        14.14 o                         
  -8   5   3       3949.46       3801.41        38.46 o                         
  -7   5   3         23.18         28.05         1.10 o                         
  -6   5   3        554.03        528.74         7.01 o                         
  -5   5   3          5.46          3.17         0.77 o                         
  -4   5   3       1359.98       1352.90        13.72 o                         
  -3   5   3         70.38         57.50         1.19 o                         
  -2   5   3       1509.03       1506.90        15.88 o                         
  -1   5   3        119.85        110.33         1.71 o                         
   0   5   3         54.21         54.87         1.61 o                         
   1   5   3         25.50         28.25         1.22 o                         
   2   5   3         27.94         30.31         0.90 o                         
   3   5   3       2701.40       2664.51        27.34 o                         
   4   5   3        136.49        163.59         2.63 o                         
   5   5   3        606.25        653.65         8.32 o                         
   6   5   3        201.18        204.60         3.54 o                         
   7   5   3       1034.85       1016.61        12.83 o                         
   8   5   3          3.70          2.88         1.24 o                         
   9   5   3        312.54        332.53         5.59 o                         
  10   5   3         40.80         47.60         2.30 o                         
  11   5   3         16.27         12.96         1.10 o                         
  12   5   3        117.50        130.53        17.20 o                         
  13   5   3        104.97        107.14         4.81 o                         
 -15   6   3          1.75          0.95         1.68 o                         
 -14   6   3        109.79        110.91         3.18 o                         
 -13   6   3       1533.22       1582.87        26.25 o                         
 -12   6   3        174.72        174.95         3.62 o                         
 -11   6   3         24.51         24.98         1.23 o                         
 -10   6   3        763.20        757.60        11.78 o                         
  -9   6   3          2.59         -0.63         0.98 o                         
  -8   6   3       3736.83       3760.82        40.64 o                         
  -7   6   3        621.89        628.57         8.18 o                         
  -6   6   3        538.87        557.35         8.40 o                         
  -5   6   3        324.37        344.61         5.07 o                         
  -4   6   3       4189.03       4266.11        58.25 o                         
  -3   6   3        493.07        522.77         6.32 o                         
  -2   6   3       3490.02       3576.22        39.35 o                         
  -1   6   3       1859.67       1825.06        20.77 o                         
   0   6   3        213.87        218.16         3.32 o                         
   1   6   3       1298.50       1255.81        14.95 o                         
   2   6   3        877.18        828.52        10.39 o                         
   3   6   3       6128.35       6004.66        93.98 o                         
   4   6   3        165.98        172.07         3.10 o                         
   5   6   3       3258.30       3264.41        32.24 o                         
   6   6   3         17.97         18.88         1.24 o                         
   7   6   3       1215.44       1170.43        14.74 o                         
   8   6   3        125.78        138.32         3.50 o                         
   9   6   3       1157.63       1161.65        16.48 o                         
  10   6   3         11.72         14.05         2.73 o                         
  11   6   3         14.23         16.95         1.71 o                         
  12   6   3        488.30        454.47        14.14 o                         
  13   6   3         26.50         26.29         2.90 o                         
 -15   7   3         28.14         26.47         3.33 o                         
 -14   7   3       3734.96       3600.82       130.29 o                         
 -13   7   3        255.59        268.59         8.06 o                         
 -12   7   3        324.38        337.10         8.89 o                         
 -11   7   3          1.02          0.81         2.51 o                         
 -10   7   3       2230.42       2237.25        34.31 o                         
  -9   7   3        213.87        195.76         4.51 o                         
  -8   7   3          8.23          9.87         1.11 o                         
  -7   7   3        865.58        836.89        11.67 o                         
  -6   7   3         10.85          6.61         0.72 o                         
  -5   7   3       1074.88       1092.46        13.55 o                         
  -4   7   3       1710.30       1707.97        19.05 o                         
  -3   7   3       1291.22       1283.00        15.27 o                         
  -2   7   3        149.32        183.00         3.08 o                         
  -1   7   3        439.03        462.44         6.54 o                         
   0   7   3       4856.47       4771.07        60.41 o                         
   1   7   3       2807.93       2804.59        32.94 o                         
   2   7   3         74.84         85.57         1.77 o                         
   3   7   3         20.96         24.37         1.74 o                         
   4   7   3       2374.53       2335.16        28.30 o                         
   5   7   3        355.27        350.38         4.98 o                         
   6   7   3         92.11        101.83         2.50 o                         
   7   7   3         26.05         27.95         1.20 o                         
   8   7   3        528.26        542.06         8.33 o                         
   9   7   3        861.78        838.10        12.16 o                         
  10   7   3         78.49         83.28         3.05 o                         
  11   7   3        490.36        488.70        13.33 o                         
  12   7   3        454.10        459.41        13.89 o                         
 -14   8   3         90.92         93.10         5.63 o                         
 -13   8   3         17.50         26.54         2.65 o                         
 -12   8   3         13.76         15.44         1.96 o                         
 -11   8   3        109.58        114.97         4.50 o                         
 -10   8   3         40.13         44.53         2.68 o                         
  -9   8   3         66.34         68.88         2.76 o                         
  -8   8   3        140.47        133.50         3.55 o                         
  -7   8   3         14.44         14.64         1.25 o                         
  -6   8   3        156.99        147.37         3.49 o                         
  -5   8   3         89.72         81.40         2.21 o                         
  -4   8   3         61.34         60.04         1.50 o                         
  -3   8   3        101.78        112.77         2.30 o                         
  -2   8   3         60.04         52.95         1.43 o                         
  -1   8   3        250.53        247.20         3.94 o                         
   0   8   3        649.91        652.50         8.92 o                         
   1   8   3        201.77        197.20         3.64 o                         
   2   8   3        253.74        261.14         4.10 o                         
   3   8   3         30.65         30.16         1.63 o                         
   4   8   3          4.45          6.89         0.86 o                         
   5   8   3         62.33         61.60         2.02 o                         
   6   8   3        181.04        182.86         8.54 o                         
   7   8   3         97.84        102.57         2.62 o                         
   8   8   3        213.25        196.27         4.42 o                         
   9   8   3         12.58         14.70         1.24 o                         
  10   8   3        169.52        159.20         4.71 o                         
  11   8   3        114.84        112.38         4.54 o                         
 -13   9   3        108.53        102.50         5.62 o                         
 -12   9   3        216.82        204.54         8.84 o                         
 -11   9   3         12.61         16.35         5.83 o                         
 -10   9   3       1347.39       1341.65        30.28 o                         
  -9   9   3        331.80        345.40         8.45 o                         
  -8   9   3         29.80         47.42         1.90 o                         
  -7   9   3         95.33        105.12         2.59 o                         
  -6   9   3        214.78        192.01         3.84 o                         
  -5   9   3       1036.63       1011.54        13.00 o                         
  -4   9   3       2135.52       2077.88        23.93 o                         
  -3   9   3        655.71        674.66         9.43 o                         
  -2   9   3         78.90         76.05         1.80 o                         
  -1   9   3        851.83        865.33        12.10 o                         
   0   9   3       9167.07       9059.32       151.30 o                         
   1   9   3       3952.92       3907.54        44.95 o                         
   2   9   3       1400.13       1362.98        16.85 o                         
   3   9   3        301.39        285.05         4.76 o                         
   4   9   3       3202.04       3163.87        35.60 o                         
   5   9   3        336.16        334.74         6.12 o                         
   6   9   3          0.93          1.37         0.78 o                         
   7   9   3          6.09          6.84         1.23 o                         
   8   9   3        672.81        705.70        13.45 o                         
   9   9   3        554.95        512.57        11.73 o                         
  10   9   3        157.70        159.20        14.54 o                         
  11   9   3        513.73        504.40        21.18 o                         
 -12  10   3         11.18         12.30         2.67 o                         
 -11  10   3          2.04          3.86         1.28 o                         
 -10  10   3         91.87         93.96         4.51 o                         
  -9  10   3          4.27          7.01         1.32 o                         
  -8  10   3        550.80        561.00        10.13 o                         
  -7  10   3        468.09        406.57         6.70 o                         
  -6  10   3         10.06         10.26         0.91 o                         
  -5  10   3         30.53         22.21         1.09 o                         
  -4  10   3        274.00        295.62         5.05 o                         
  -3  10   3        377.35        360.36         5.48 o                         
  -2  10   3        832.25        823.32        12.27 o                         
  -1  10   3        396.75        399.94         7.20 o                         
   0  10   3          1.86          3.33         1.02 o                         
   1  10   3          9.55         10.37         1.57 o                         
   2  10   3         20.57         22.69         1.24 o                         
   3  10   3       3004.19       2963.98        33.13 o                         
   4  10   3        269.23        269.85         4.80 o                         
   5  10   3       1246.71       1229.27        17.33 o                         
   6  10   3        366.56        388.56         7.96 o                         
   7  10   3       1063.53       1082.07        18.63 o                         
   8  10   3        318.02        326.72         9.59 o                         
   9  10   3        492.58        498.12        15.77 o                         
  10  10   3          7.50          7.06         2.30 o                         
 -11  11   3         86.49         91.56         4.38 o                         
 -10  11   3        756.36        777.06        15.78 o                         
  -9  11   3        152.01        156.55         5.80 o                         
  -8  11   3        846.08        841.97        14.63 o                         
  -7  11   3         82.85         83.76         4.09 o                         
  -6  11   3        669.27        638.34         9.55 o                         
  -5  11   3          4.13          5.09         0.83 o                         
  -4  11   3        295.85        325.88         6.92 o                         
  -3  11   3         15.12         15.06         1.36 o                         
  -2  11   3        738.70        753.84        12.39 o                         
  -1  11   3         49.54         48.97         1.79 o                         
   0  11   3         18.31         20.07         1.05 o                         
   1  11   3        426.73        429.45         8.69 o                         
   2  11   3         18.90         19.67         1.32 o                         
   3  11   3       1195.27       1208.93        16.41 o                         
   4  11   3          0.04          1.82         1.27 o                         
   5  11   3        137.45        140.12         3.29 o                         
   6  11   3         87.81         88.17         3.32 o                         
   7  11   3       1637.84       1570.47        45.63 o                         
   8  11   3         22.48         22.75         2.13 o                         
  -9  12   3          4.49          5.03         5.33 o                         
  -8  12   3         31.80         36.94         2.51 o                         
  -7  12   3       2087.37       2110.50        37.22 o                         
  -6  12   3         32.84         37.79         2.80 o                         
  -5  12   3         10.74         12.76         1.18 o                         
  -4  12   3        158.05        170.76         3.97 o                         
  -3  12   3       2088.03       2015.37        27.29 o                         
  -2  12   3         23.23         23.32         1.20 o                         
  -1  12   3        298.51        305.13         6.39 o                         
   0  12   3        677.34        704.86        12.26 o                         
   1  12   3        589.73        590.16        11.71 o                         
   2  12   3        190.51        188.53         5.71 o                         
   3  12   3        609.79        605.57        11.75 o                         
   4  12   3        737.64        750.94        13.41 o                         
   5  12   3        292.66        297.77         6.96 o                         
   6  12   3         69.84         76.24         5.45 o                         
   7  12   3        685.95        680.39        22.28 o                         
  -7  13   3         14.40          9.56         2.25 o                         
  -6  13   3         20.08         18.87         2.09 o                         
  -5  13   3        115.44        114.56         8.65 o                         
  -4  13   3         48.38         47.46         2.22 o                         
  -3  13   3          3.12         12.56         7.90 o                         
  -2  13   3         95.61        109.78         3.79 o                         
  -1  13   3         35.85         41.49         1.82 o                         
   0  13   3        345.73        347.21        12.33 o                         
   1  13   3        276.92        278.99         8.15 o                         
   2  13   3         46.53         53.91         4.36 o                         
   3  13   3         17.00         18.87         3.25 o                         
   4  13   3        227.50        240.52         7.60 o                         
   5  13   3        164.35        176.27         8.67 o                         
  -4  14   3         66.05         74.42         4.40 o                         
  -3  14   3        570.84        533.41        31.59 o                         
  -2  14   3         38.67         40.40         5.77 o                         
  -1  14   3         29.88         47.79         6.27 o                         
   0  14   3         69.62         63.82         7.95 o                         
   1  14   3         14.59         16.56         2.80 o                         
 -16   0   4         69.24         76.83         7.84 o                         
 -15   0   4         47.21         54.04         5.86 o                         
 -14   0   4        412.50        428.90        10.91 o                         
 -13   0   4        656.56        658.01        14.53 o                         
 -12   0   4        161.93        138.86         5.01 o                         
 -11   0   4        359.60        320.83        11.01 o                         
 -10   0   4        413.02        438.88        14.79 o                         
  -9   0   4        479.38        435.18         9.24 o                         
  -8   0   4        197.84        160.58         3.95 o                         
  -7   0   4       2398.07       2593.25        53.19 o                         
  -6   0   4       3305.18       3469.93        55.54 o                         
  -5   0   4        170.87        223.81         4.62 o                         
  -4   0   4       5738.27       5956.97       168.11 o                         
  -3   0   4      10228.50       9530.87       423.03 o                         
  -2   0   4       1019.33       1167.02        15.98 o                         
  -1   0   4       4421.25       4061.33       117.64 o                         
   0   0   4       1179.93       1214.25        15.64 o                         
   1   0   4       1519.16       1751.14        23.17 o                         
   2   0   4       4970.87       5010.37       203.17 o                         
   3   0   4       4147.13       4061.62        79.46 o                         
   4   0   4         14.33         18.90         1.22 o                         
   5   0   4      13015.32      13787.90       446.60 o                         
   6   0   4         18.38         22.20         1.66 o                         
   7   0   4       7710.39       7875.42       680.81 o                         
   8   0   4         83.33         83.45         3.62 o                         
   9   0   4       2532.64       2587.94        51.64 o                         
  10   0   4        174.28        199.26         7.31 o                         
  11   0   4          6.15          6.32         2.14 o                         
  12   0   4          4.02          5.98         6.10 o                         
  13   0   4         62.93         57.43         8.68 o                         
 -16   1   4         57.30         63.69         4.39 o                         
 -15   1   4        171.63        175.18         5.02 o                         
 -14   1   4          0.44          0.83         1.67 o                         
 -13   1   4          0.58          4.72         1.80 o                         
 -12   1   4         76.04         76.81         2.82 o                         
 -11   1   4         14.52         22.65         2.30 o                         
 -10   1   4          1.87          3.08         0.79 o                         
  -9   1   4       1206.43       1243.73        14.77 o                         
  -8   1   4        556.81        532.34         8.49 o                         
  -7   1   4         19.44         23.92         1.14 o                         
  -6   1   4       2534.85       2564.13        35.18 o                         
  -5   1   4        521.17        556.26         7.28 o                         
  -4   1   4        584.35        568.25         6.38 o                         
  -3   1   4        175.84        158.33         2.76 o                         
  -2   1   4        259.95        272.09         3.76 o                         
  -1   1   4        122.95        129.47         1.91 o                         
   0   1   4      11968.05      12726.67       481.59 o                         
   1   1   4        782.76        864.26         8.81 o                         
   2   1   4       5319.24       5441.17       224.14 o                         
   3   1   4         98.17        116.08         1.94 o                         
   4   1   4       2003.30       1974.78        18.99 o                         
   5   1   4          9.79         14.15         0.96 o                         
   6   1   4        564.60        558.87         7.71 o                         
   7   1   4        696.23        697.90        10.00 o                         
   8   1   4          9.72         10.69         1.51 o                         
   9   1   4         24.88         27.18         1.84 o                         
  10   1   4         89.72         84.08         3.14 o                         
  11   1   4         31.06         28.83         3.68 o                         
  12   1   4         19.75         21.93         3.92 o                         
  13   1   4        112.38        118.46         8.69 o                         
 -16   2   4        250.49        275.58        11.74 o                         
 -15   2   4        641.79        619.65        12.42 o                         
 -14   2   4         68.75         63.05         3.13 o                         
 -13   2   4        463.81        501.45         9.86 o                         
 -12   2   4        124.95        103.06         3.42 o                         
 -11   2   4       1874.30       1887.60        24.77 o                         
 -10   2   4         16.06         16.50         2.01 o                         
  -9   2   4        162.93        165.45         3.06 o                         
  -8   2   4        123.86        129.31         2.45 o                         
  -7   2   4       3566.61       3540.40        37.23 o                         
  -6   2   4         12.06         10.31         0.68 o                         
  -5   2   4        658.35        664.51         9.34 o                         
  -4   2   4        253.78        273.81         3.56 o                         
  -3   2   4       2930.71       2947.07        29.74 o                         
  -2   2   4        856.81        866.78         8.68 o                         
  -1   2   4        348.37        357.29         4.01 o                         
   0   2   4       2116.33       2188.05        19.53 o                         
   1   2   4       1088.19       1124.17        10.97 o                         
   2   2   4        828.64        897.15        10.70 o                         
   3   2   4       2263.82       2230.31        28.11 o                         
   4   2   4        145.72        146.49         2.31 o                         
   5   2   4        227.58        223.97         3.30 o                         
   6   2   4        127.21        116.26         2.48 o                         
   7   2   4       2085.54       2034.65        23.55 o                         
   8   2   4         42.49         42.62         2.24 o                         
   9   2   4          1.85          3.60         1.08 o                         
  10   2   4        307.59        317.02         6.76 o                         
  11   2   4        245.07        249.93         9.66 o                         
  12   2   4          2.91          6.34         2.71 o                         
  13   2   4         21.73         19.77         2.67 o                         
 -16   3   4        165.07        154.40         8.37 o                         
 -15   3   4        432.97        463.66        12.18 o                         
 -14   3   4       1081.88       1035.44        17.72 o                         
 -13   3   4        695.32        690.42        11.85 o                         
 -12   3   4         13.77         18.48         1.86 o                         
 -11   3   4        177.96        164.08         5.53 o                         
 -10   3   4       4414.30       4393.93        75.15 o                         
  -9   3   4       1006.28        989.45        14.18 o                         
  -8   3   4        358.54        323.47         4.37 o                         
  -7   3   4        727.27        682.63         8.32 o                         
  -6   3   4        617.88        613.60         7.43 o                         
  -5   3   4          1.87          2.91         0.76 o                         
  -4   3   4       2611.22       2421.47        23.00 o                         
  -3   3   4        235.15        230.81         2.94 o                         
  -2   3   4         10.47         22.45         0.77 o                         
  -1   3   4         69.15         75.08         1.33 o                         
   0   3   4       7057.25       7105.15       312.59 o                         
   1   3   4        234.62        248.12         3.09 o                         
   2   3   4          8.71          9.01         0.81 o                         
   3   3   4          9.45          9.28         0.66 o                         
   4   3   4       2726.63       2590.14        23.99 o                         
   5   3   4        591.51        607.30         7.21 o                         
   6   3   4        262.12        274.56         4.16 o                         
   7   3   4          3.57          3.65         1.03 o                         
   8   3   4       1694.37       1684.39        20.93 o                         
   9   3   4         49.42         49.13         3.87 o                         
  10   3   4        679.37        690.42        12.59 o                         
  11   3   4         29.07         30.20         2.85 o                         
  12   3   4       1128.25       1080.73        35.08 o                         
  13   3   4       1018.42        974.26        28.96 o                         
 -16   4   4         21.02         24.04         2.59 o                         
 -15   4   4         89.56         82.39         6.49 o                         
 -14   4   4        754.90        773.10        16.34 o                         
 -13   4   4        128.06        125.43         3.82 o                         
 -12   4   4        536.12        564.21         9.99 o                         
 -11   4   4       2021.34       1990.77        31.78 o                         
 -10   4   4          0.97          4.89         1.29 o                         
  -9   4   4       1576.32       1528.36        18.22 o                         
  -8   4   4         10.58         14.13         0.85 o                         
  -7   4   4        976.53        968.89        10.61 o                         
  -6   4   4       1416.92       1389.74        14.27 o                         
  -5   4   4        945.36        934.22        10.07 o                         
  -4   4   4       1679.80       1662.75        15.68 o                         
  -3   4   4        685.39        730.47         7.45 o                         
  -2   4   4          0.74          4.18         0.51 o                         
  -1   4   4         21.21         17.11         0.98 o                         
   0   4   4        999.30        992.78         9.69 o                         
   1   4   4        289.74        301.20         3.69 o                         
   2   4   4       3192.33       3213.91        30.68 o                         
   3   4   4         48.11         60.52         1.38 o                         
   4   4   4        105.30        115.45         3.02 o                         
   5   4   4       1542.46       1623.97        16.76 o                         
   6   4   4        137.57        130.82         2.64 o                         
   7   4   4        233.39        223.74         5.89 o                         
   8   4   4       1349.31       1361.60        18.40 o                         
   9   4   4         58.35         61.74         2.43 o                         
  10   4   4        229.36        228.85         5.27 o                         
  11   4   4       1286.35       1238.41        21.98 o                         
  12   4   4          0.20          0.17         1.49 o                         
 -15   5   4        608.41        646.65        16.17 o                         
 -14   5   4       3454.96       3502.48        50.01 o                         
 -13   5   4        168.52        163.89         4.03 o                         
 -12   5   4       1133.06       1154.62        17.45 o                         
 -11   5   4         20.77         22.89         1.89 o                         
 -10   5   4       2472.60       2483.99        29.44 o                         
  -9   5   4       4977.04       5015.56        55.62 o                         
  -8   5   4        524.15        508.68         6.90 o                         
  -7   5   4        182.47        185.48         2.99 o                         
  -6   5   4       6719.13       6640.77        84.77 o                         
  -5   5   4        138.19        150.84         2.48 o                         
  -4   5   4       3749.00       3906.96        38.66 o                         
  -3   5   4       2522.88       2540.39        26.70 o                         
  -2   5   4       2188.37       2203.17        23.25 o                         
  -1   5   4       1036.86       1126.90        12.24 o                         
   0   5   4       1000.36        968.91        10.69 o                         
   1   5   4         11.35          9.45         0.87 o                         
   2   5   4        360.63        383.22         4.99 o                         
   3   5   4       3218.62       3236.42        33.67 o                         
   4   5   4       2138.91       2177.63        24.47 o                         
   5   5   4        192.49        177.39         3.63 o                         
   6   5   4       1073.60       1058.88        14.00 o                         
   7   5   4       2083.84       2137.50        28.24 o                         
   8   5   4        982.23        981.53        13.89 o                         
   9   5   4        249.07        265.73         5.05 o                         
  10   5   4       1728.04       1698.39        20.94 o                         
  11   5   4         13.78         13.49         3.32 o                         
  12   5   4         52.95         54.32         3.36 o                         
 -15   6   4         11.26         16.29         2.14 o                         
 -14   6   4        124.30        135.75         5.01 o                         
 -13   6   4        440.33        412.16         6.80 o                         
 -12   6   4          7.56          7.12         2.60 o                         
 -11   6   4        727.46        701.05        18.34 o                         
 -10   6   4         16.91         19.26         1.93 o                         
  -9   6   4        203.82        208.42         4.75 o                         
  -8   6   4        255.73        263.78         4.39 o                         
  -7   6   4       7821.85       7824.86       120.55 o                         
  -6   6   4        387.77        369.37         5.03 o                         
  -5   6   4        235.16        239.58         3.62 o                         
  -4   6   4        420.81        406.95         5.24 o                         
  -3   6   4        798.12        703.91         8.50 o                         
  -2   6   4       1088.40       1150.11        12.83 o                         
  -1   6   4        184.82        175.88         3.13 o                         
   0   6   4         29.61         35.11         1.24 o                         
   1   6   4       1619.63       1626.33        21.38 o                         
   2   6   4         33.37         31.05         0.97 o                         
   3   6   4       1645.42       1598.97        16.92 o                         
   4   6   4        109.17        111.58         2.80 o                         
   5   6   4       1446.35       1466.96        19.00 o                         
   6   6   4         51.13         42.48         2.06 o                         
   7   6   4        493.76        506.06         7.43 o                         
   8   6   4        431.45        441.66         8.46 o                         
   9   6   4         29.65         36.19         1.90 o                         
  10   6   4        728.69        704.88        13.56 o                         
  11   6   4       2556.74       2593.96        45.23 o                         
 -14   7   4         91.13         92.49         4.70 o                         
 -13   7   4         49.37         51.40         3.88 o                         
 -12   7   4          6.54          6.64         2.66 o                         
 -11   7   4        177.48        176.67         5.87 o                         
 -10   7   4        713.46        754.81        14.41 o                         
  -9   7   4        199.88        208.35         9.36 o                         
  -8   7   4       1105.34       1109.42        17.49 o                         
  -7   7   4          7.63          9.28         1.11 o                         
  -6   7   4        547.56        550.09         7.60 o                         
  -5   7   4         25.06         21.58         1.09 o                         
  -4   7   4         37.05         40.55         1.43 o                         
  -3   7   4        944.08        916.80        11.22 o                         
  -2   7   4        560.69        526.76         6.99 o                         
  -1   7   4        179.46        155.55         2.91 o                         
   0   7   4         74.65         72.51         1.91 o                         
   1   7   4        640.45        651.57         8.89 o                         
   2   7   4        165.17        161.57         3.15 o                         
   3   7   4        316.08        311.36         4.44 o                         
   4   7   4         52.11         40.35         1.09 o                         
   5   7   4          2.57          4.73         1.59 o                         
   6   7   4         47.40         47.66         1.53 o                         
   7   7   4        361.15        383.95         6.42 o                         
   8   7   4        214.00        209.69         4.26 o                         
   9   7   4          0.85          3.33         1.30 o                         
  10   7   4        429.52        430.68         9.12 o                         
  11   7   4        569.60        548.87        15.89 o                         
 -14   8   4        277.70        274.19        10.19 o                         
 -13   8   4          1.02          3.95         1.77 o                         
 -12   8   4        197.67        201.95         6.74 o                         
 -11   8   4       3614.31       3732.84        65.78 o                         
 -10   8   4         31.66         35.88         3.08 o                         
  -9   8   4        127.13        120.65         5.11 o                         
  -8   8   4       1226.38       1203.18        17.48 o                         
  -7   8   4       4308.65       4467.26        58.55 o                         
  -6   8   4         38.41         36.73         1.55 o                         
  -5   8   4        143.55        144.28         3.26 o                         
  -4   8   4        264.30        240.08         4.28 o                         
  -3   8   4       2524.82       2485.88        31.61 o                         
  -2   8   4       1556.95       1526.71        19.18 o                         
  -1   8   4        437.16        413.23         7.02 o                         
   0   8   4          5.93          3.69         0.72 o                         
   1   8   4       1850.29       1830.44        25.45 o                         
   2   8   4       2084.40       2085.12        32.87 o                         
   3   8   4       1151.84       1159.48        17.60 o                         
   4   8   4       1377.86       1403.47        21.57 o                         
   5   8   4        156.46        149.51         4.76 o                         
   6   8   4        616.83        614.58        11.79 o                         
   7   8   4       2740.71       2797.00        45.40 o                         
   8   8   4       1764.73       1745.39        24.41 o                         
   9   8   4          8.97          6.81         2.06 o                         
  10   8   4        330.17        345.54        20.88 o                         
 -13   9   4        327.54        328.72        11.14 o                         
 -12   9   4        723.15        715.05        22.78 o                         
 -11   9   4          6.55          8.82         1.77 o                         
 -10   9   4        158.51        166.75         5.48 o                         
  -9   9   4       1062.23       1060.31        19.97 o                         
  -8   9   4        400.00        392.72         9.02 o                         
  -7   9   4        366.50        371.25         7.51 o                         
  -6   9   4       2708.21       2571.95        32.84 o                         
  -5   9   4         25.33         24.35         2.27 o                         
  -4   9   4        392.66        392.52         6.69 o                         
  -3   9   4       1304.61       1292.04        17.43 o                         
  -2   9   4        400.89        375.17         6.49 o                         
  -1   9   4          0.13          0.49         0.96 o                         
   0   9   4        601.28        593.50        10.25 o                         
   1   9   4         92.26         89.69         2.64 o                         
   2   9   4        131.01        136.87         3.73 o                         
   3   9   4        191.22        184.96         4.65 o                         
   4   9   4         19.82         19.17         1.29 o                         
   5   9   4        123.96        123.59         4.30 o                         
   6   9   4        169.68        172.50         7.00 o                         
   7   9   4        851.55        853.86        15.65 o                         
   8   9   4        605.00        618.04        13.60 o                         
   9   9   4        307.95        340.13         9.60 o                         
 -12  10   4        175.24        187.57         9.27 o                         
 -11  10   4        532.71        595.45        16.18 o                         
 -10  10   4         62.77         66.46         5.36 o                         
  -9  10   4         30.00         43.09         2.71 o                         
  -8  10   4        297.50        281.64         9.98 o                         
  -7  10   4       1427.60       1430.00        22.12 o                         
  -6  10   4         53.18         58.39         2.48 o                         
  -5  10   4         12.41         16.49         1.72 o                         
  -4  10   4       1251.81       1202.24        17.61 o                         
  -3  10   4       2860.54       2748.15        40.17 o                         
  -2  10   4         13.04         14.25         1.17 o                         
  -1  10   4         67.53         70.56         2.63 o                         
   0  10   4       1107.43       1087.50        16.05 o                         
   1  10   4        130.09        115.09         3.38 o                         
   2  10   4        991.92        997.24        15.91 o                         
   3  10   4         62.86         68.13         2.81 o                         
   4  10   4         16.52         16.20         2.03 o                         
   5  10   4        338.14        318.52         6.34 o                         
   6  10   4       1302.11       1283.18        21.69 o                         
   7  10   4       1145.36       1173.98        23.05 o                         
   8  10   4         48.52         54.51         4.62 o                         
 -10  11   4       1392.21       1291.91        27.18 o                         
  -9  11   4          7.25         13.66         5.78 o                         
  -8  11   4        560.79        594.88        13.79 o                         
  -7  11   4        286.03        263.12         6.57 o                         
  -6  11   4       1092.65       1043.17        17.17 o                         
  -5  11   4        508.52        482.17         8.88 o                         
  -4  11   4          4.67          3.47         1.62 o                         
  -3  11   4        117.85         92.81         2.62 o                         
  -2  11   4        458.74        447.30         9.07 o                         
  -1  11   4        730.33        700.43        16.38 o                         
   0  11   4        504.35        507.93        12.30 o                         
   1  11   4         34.29         30.12         1.91 o                         
   2  11   4         56.80         58.99         2.52 o                         
   3  11   4        695.78        708.88        12.87 o                         
   4  11   4       1063.57       1044.85        17.87 o                         
   5  11   4        216.40        216.69         9.04 o                         
   6  11   4       1001.45        994.57        24.76 o                         
   7  11   4          8.44         11.35         1.91 o                         
  -8  12   4        763.72        800.29        39.87 o                         
  -7  12   4          7.47          7.03         1.62 o                         
  -6  12   4          4.29          5.64         1.48 o                         
  -5  12   4       1212.88       1228.25        29.14 o                         
  -4  12   4        896.38        911.04        22.32 o                         
  -3  12   4         36.39         48.18         2.49 o                         
  -2  12   4        454.06        455.86        10.04 o                         
  -1  12   4        302.29        293.84         8.85 o                         
   0  12   4        258.70        242.41         7.60 o                         
   1  12   4       1554.17       1581.81        33.09 o                         
   2  12   4         41.02         40.17         2.80 o                         
   3  12   4        567.23        570.26        17.91 o                         
   4  12   4        175.61        185.82        19.30 o                         
   5  12   4        108.94        104.06         7.33 o                         
  -6  13   4        203.54        207.10         9.55 o                         
  -5  13   4          0.47         -0.56         1.57 o                         
  -4  13   4       2416.07       2416.34        48.17 o                         
  -3  13   4        146.21        138.09         5.29 o                         
  -2  13   4         14.94         14.96         1.92 o                         
  -1  13   4          0.44          0.07         2.05 o                         
   0  13   4       3669.81       3772.92        73.03 o                         
   1  13   4        312.30        322.32        10.11 o                         
   2  13   4         19.39         22.10         2.30 o                         
 -16   1   5          4.34          3.66         6.97 o                         
 -15   1   5         39.48         34.43         3.38 o                         
 -14   1   5       2644.39       2679.69        35.20 o                         
 -13   1   5         42.46         43.78         2.36 o                         
 -12   1   5       1180.75       1147.06        19.90 o                         
 -11   1   5         14.03         20.29         1.68 o                         
 -10   1   5       2918.93       2895.52        39.88 o                         
  -9   1   5          1.14          2.57         0.93 o                         
  -8   1   5        307.98        289.82         5.91 o                         
  -7   1   5       1284.53       1328.22        15.46 o                         
  -6   1   5       5045.02       5016.06        63.18 o                         
  -5   1   5         31.83         29.07         1.15 o                         
  -4   1   5        600.96        546.84         6.39 o                         
  -3   1   5        835.16        813.49         8.55 o                         
  -2   1   5        173.91        174.26         2.69 o                         
  -1   1   5        344.50        353.87         4.19 o                         
   0   1   5        861.76        835.74         8.18 o                         
   1   1   5        866.81        827.88         8.66 o                         
   2   1   5         64.53         72.16         1.65 o                         
   3   1   5        322.91        322.04         4.71 o                         
   4   1   5       1817.45       1799.15        19.31 o                         
   5   1   5         50.68         49.60         2.29 o                         
   6   1   5        693.46        690.44        12.55 o                         
   7   1   5         22.60         30.31         2.58 o                         
   8   1   5       1590.59       1618.51        20.82 o                         
   9   1   5        430.49        427.44         7.47 o                         
  10   1   5       1859.11       1882.28        24.94 o                         
  11   1   5         25.59         24.24         3.47 o                         
  12   1   5       1349.60       1353.88        22.28 o                         
 -16   2   5         12.94         11.59         9.17 o                         
 -15   2   5       1720.36       1722.55        30.14 o                         
 -14   2   5         97.57         73.95         4.35 o                         
 -13   2   5         88.19        101.64         3.50 o                         
 -12   2   5        997.83        942.98        14.33 o                         
 -11   2   5       3403.10       3349.69        43.01 o                         
 -10   2   5          2.59          2.45         1.04 o                         
  -9   2   5       1312.15       1302.35        20.62 o                         
  -8   2   5        344.96        336.61         7.51 o                         
  -7   2   5       3607.70       3479.83        36.80 o                         
  -6   2   5        508.83        509.19         6.47 o                         
  -5   2   5        803.49        808.70         8.71 o                         
  -4   2   5       1009.35       1025.57        10.46 o                         
  -3   2   5        464.20        441.78         5.54 o                         
  -2   2   5       2541.14       2557.07        28.22 o                         
  -1   2   5       1012.29       1011.70        10.27 o                         
   0   2   5         10.15         12.12         0.66 o                         
   1   2   5        304.62        314.39         3.96 o                         
   2   2   5       1661.00       1632.42        15.85 o                         
   3   2   5        353.75        351.94         5.20 o                         
   4   2   5        537.26        542.67         7.03 o                         
   5   2   5        342.20        344.54         5.57 o                         
   6   2   5          6.38          9.29         0.92 o                         
   7   2   5       3432.60       3482.20        38.76 o                         
   8   2   5        302.56        296.28         5.36 o                         
   9   2   5         29.66         33.88         2.34 o                         
  10   2   5        566.16        556.62        10.24 o                         
  11   2   5       2316.58       2391.85        43.30 o                         
 -16   3   5        231.36        188.58        12.47 o                         
 -15   3   5       1237.74       1248.47        23.68 o                         
 -14   3   5         61.34         65.86         3.55 o                         
 -13   3   5        122.27        138.16         4.97 o                         
 -12   3   5        227.18        230.42         5.20 o                         
 -11   3   5        344.36        339.17         7.70 o                         
 -10   3   5         73.22         79.32         2.68 o                         
  -9   3   5       2481.12       2409.70        29.22 o                         
  -8   3   5        276.51        279.04         5.41 o                         
  -7   3   5          8.90         11.72         1.19 o                         
  -6   3   5         30.58         26.33         1.19 o                         
  -5   3   5         86.89         90.17         1.85 o                         
  -4   3   5       2763.53       2731.02        25.31 o                         
  -3   3   5        393.01        378.09         4.71 o                         
  -2   3   5        154.94        163.49         2.54 o                         
  -1   3   5        530.82        523.05         5.70 o                         
   0   3   5       6252.65       6418.18       125.87 o                         
   1   3   5          0.01          0.89         0.59 o                         
   2   3   5        310.32        289.83         4.61 o                         
   3   3   5        571.48        552.95         7.31 o                         
   4   3   5       2567.24       2540.35        26.38 o                         
   5   3   5        200.04        209.93         3.88 o                         
   6   3   5        917.94        904.41        11.27 o                         
   7   3   5         10.07         11.88         1.28 o                         
   8   3   5        153.88        143.07         3.40 o                         
   9   3   5        310.75        329.10         7.76 o                         
  10   3   5          4.70          7.76         2.34 o                         
  11   3   5        183.52        191.89         9.64 o                         
 -15   4   5         12.52         12.83         2.00 o                         
 -14   4   5        272.23        273.31         8.94 o                         
 -13   4   5        601.97        616.55        11.05 o                         
 -12   4   5         27.11         22.81         1.64 o                         
 -11   4   5        308.47        305.82         6.34 o                         
 -10   4   5        408.30        430.10         7.04 o                         
  -9   4   5        226.87        222.12         4.34 o                         
  -8   4   5        924.79        900.62        13.21 o                         
  -7   4   5       5016.60       4952.48        49.20 o                         
  -6   4   5        320.06        325.04         4.53 o                         
  -5   4   5         76.54         81.37         1.70 o                         
  -4   4   5        621.71        618.54         7.08 o                         
  -3   4   5       8885.67       8584.74       213.90 o                         
  -2   4   5        143.27        141.91         2.30 o                         
  -1   4   5        166.34        172.33         2.57 o                         
   0   4   5        247.13        249.81         3.75 o                         
   1   4   5       3131.20       3059.89        29.57 o                         
   2   4   5         15.51         20.65         0.93 o                         
   3   4   5       2038.42       2021.89        19.84 o                         
   4   4   5        247.67        257.31         4.18 o                         
   5   4   5        270.99        276.91         4.41 o                         
   6   4   5         50.08         50.22         2.66 o                         
   7   4   5       3368.63       3395.17        39.49 o                         
   8   4   5         45.29         47.42         2.75 o                         
   9   4   5         66.23         72.96         2.63 o                         
  10   4   5          3.20          4.84         3.38 o                         
  11   4   5       2398.34       2375.22        41.82 o                         
 -15   5   5         24.18         22.86         2.03 o                         
 -14   5   5         10.73          9.80         2.24 o                         
 -13   5   5         51.84         48.79         2.48 o                         
 -12   5   5        120.90        127.39         5.26 o                         
 -11   5   5        199.71        201.06         5.60 o                         
 -10   5   5       1919.94       1921.38        23.75 o                         
  -9   5   5       2151.63       2120.26        25.53 o                         
  -8   5   5        124.07        122.36         2.74 o                         
  -7   5   5       1971.76       1974.37        24.48 o                         
  -6   5   5       1269.34       1286.90        14.89 o                         
  -5   5   5        171.04        164.00         3.65 o                         
  -4   5   5        122.68        129.98         2.26 o                         
  -3   5   5       4221.67       4186.88        41.63 o                         
  -2   5   5        722.83        689.17         8.69 o                         
  -1   5   5        649.22        667.66         9.41 o                         
   0   5   5          0.25          1.50         0.77 o                         
   1   5   5        118.57        117.00         2.73 o                         
   2   5   5        226.45        230.61         3.82 o                         
   3   5   5        692.42        653.93         8.70 o                         
   4   5   5         88.06         99.43         3.57 o                         
   5   5   5        138.58        136.83         2.98 o                         
   6   5   5        974.71        960.08        13.00 o                         
   7   5   5        845.60        828.67        11.72 o                         
   8   5   5        375.25        397.65         6.35 o                         
   9   5   5        487.35        498.81        10.64 o                         
  10   5   5        163.85        171.38         5.01 o                         
  11   5   5         28.80         17.73         4.22 o                         
 -14   6   5        859.77        864.59        17.60 o                         
 -13   6   5       1197.70       1172.73        37.32 o                         
 -12   6   5        695.31        696.39        15.31 o                         
 -11   6   5         76.49         76.25         4.49 o                         
 -10   6   5         94.49        106.48         4.31 o                         
  -9   6   5          1.42          4.04         1.76 o                         
  -8   6   5          9.89         11.98         1.51 o                         
  -7   6   5        386.72        396.27         6.29 o                         
  -6   6   5         60.33         67.01         2.20 o                         
  -5   6   5        522.56        516.89         6.68 o                         
  -4   6   5        329.03        318.87         5.27 o                         
  -3   6   5       2560.81       2538.74        28.31 o                         
  -2   6   5         29.38         29.06         1.20 o                         
  -1   6   5        541.88        563.41         9.54 o                         
   0   6   5          0.18          2.97         0.72 o                         
   1   6   5       2882.07       2739.78        44.36 o                         
   2   6   5       1076.20       1041.93        16.74 o                         
   3   6   5        357.95        366.48         6.91 o                         
   4   6   5       1781.88       1740.20        23.77 o                         
   5   6   5        458.35        452.30         7.24 o                         
   6   6   5         41.54         44.81         2.00 o                         
   7   6   5        156.44        161.45         4.03 o                         
   8   6   5       1072.87       1034.63        18.86 o                         
   9   6   5         13.19         14.38         3.01 o                         
  10   6   5        895.73        852.14        19.04 o                         
 -14   7   5         21.28         25.82         4.13 o                         
 -13   7   5       1635.17       1709.48        40.68 o                         
 -12   7   5          0.45          0.60         4.16 o                         
 -11   7   5          8.99          8.03         1.26 o                         
 -10   7   5        992.74        997.86        15.91 o                         
  -9   7   5        642.42        641.98        11.05 o                         
  -8   7   5       1625.90       1666.73        23.95 o                         
  -7   7   5        629.25        656.33        10.08 o                         
  -6   7   5        810.37        789.74         9.69 o                         
  -5   7   5        314.30        309.08         5.62 o                         
  -4   7   5       1827.07       1805.53        22.63 o                         
  -3   7   5          5.35          4.34         1.21 o                         
  -2   7   5        771.95        749.36        10.43 o                         
  -1   7   5       1417.15       1408.30        18.03 o                         
   0   7   5       2999.22       3059.83        36.93 o                         
   1   7   5         19.23         15.78         1.52 o                         
   2   7   5         14.62         15.62         1.11 o                         
   3   7   5        223.88        237.78         4.09 o                         
   4   7   5       2586.59       2620.82        30.75 o                         
   5   7   5         65.50         63.01         2.01 o                         
   6   7   5         51.55         46.00         2.42 o                         
   7   7   5         41.00         47.17         2.60 o                         
   8   7   5       1214.51       1242.22        23.11 o                         
   9   7   5         34.47         31.02         2.32 o                         
 -13   8   5        122.08        130.52         5.70 o                         
 -12   8   5         13.80         18.56         2.40 o                         
 -11   8   5         55.95         65.51         6.61 o                         
 -10   8   5          8.58          8.92         1.74 o                         
  -9   8   5          1.66          1.11         1.89 o                         
  -8   8   5        133.90        125.24         4.23 o                         
  -7   8   5         15.37         18.51         2.73 o                         
  -6   8   5        261.60        253.26         5.90 o                         
  -5   8   5        406.67        381.06         7.57 o                         
  -4   8   5        171.23        164.74         4.98 o                         
  -3   8   5         21.41         24.98         1.54 o                         
  -2   8   5        265.05        257.39         5.95 o                         
  -1   8   5         16.70         19.41         1.50 o                         
   0   8   5        256.00        260.21         5.34 o                         
   1   8   5         40.47         41.89         2.89 o                         
   2   8   5         44.82         42.16         1.77 o                         
   3   8   5          0.29          3.31         2.08 o                         
   4   8   5         32.26         31.11         1.66 o                         
   5   8   5         19.89         22.24         3.92 o                         
   6   8   5         88.51         90.34         2.43 o                         
   7   8   5          5.41          5.80         5.89 o                         
   8   8   5        130.84        142.16         5.59 o                         
   9   8   5         75.07         80.80         7.22 o                         
 -12   9   5         15.01          6.01         2.14 o                         
 -11   9   5        114.26        122.65         5.73 o                         
 -10   9   5        384.63        411.26        10.14 o                         
  -9   9   5        143.30        145.83         6.55 o                         
  -8   9   5       1319.79       1326.81        24.01 o                         
  -7   9   5        419.83        390.77         9.39 o                         
  -6   9   5        539.60        531.27        10.97 o                         
  -5   9   5         22.52         23.11         1.78 o                         
  -4   9   5        935.01        950.68        17.61 o                         
  -3   9   5        158.25        148.33         3.92 o                         
  -2   9   5        265.35        262.07         5.94 o                         
  -1   9   5        386.76        384.42         8.29 o                         
   0   9   5       1880.02       1844.41        33.67 o                         
   1   9   5       1995.21       1955.43        30.89 o                         
   2   9   5         12.74         13.33         1.53 o                         
   3   9   5        392.74        388.82        11.24 o                         
   4   9   5       2247.63       2245.95        38.73 o                         
   5   9   5         79.42         83.60         3.48 o                         
   6   9   5          0.13          1.49         5.34 o                         
   7   9   5          0.37          2.11         1.19 o                         
   8   9   5        434.36        379.26        22.80 o                         
 -11  10   5         13.32         18.59         4.97 o                         
 -10  10   5         15.48         14.64         2.17 o                         
  -9  10   5         69.48         79.20         5.86 o                         
  -8  10   5         99.91        110.83         7.03 o                         
  -7  10   5        105.24        116.98         4.69 o                         
  -6  10   5          8.97         11.34         2.31 o                         
  -5  10   5       1109.95       1106.52        18.81 o                         
  -4  10   5        110.07        107.45         5.99 o                         
  -3  10   5       1338.79       1350.98        25.13 o                         
  -2  10   5        267.93        283.89         8.30 o                         
  -1  10   5        577.26        579.02        12.07 o                         
   0  10   5        129.61        138.63         5.39 o                         
   1  10   5       1571.17       1587.68        25.77 o                         
   2  10   5       1569.41       1557.49        25.52 o                         
   3  10   5          8.06         13.91         2.19 o                         
   4  10   5       1550.20       1535.19        35.14 o                         
   5  10   5        883.36        945.17        22.42 o                         
   6  10   5         72.95         85.31         5.97 o                         
  -9  11   5         55.84         60.64         7.88 o                         
  -8  11   5         73.27         75.28         4.46 o                         
  -7  11   5        640.94        657.08        15.57 o                         
  -6  11   5        534.14        550.94        13.21 o                         
  -5  11   5        130.25        115.12         4.49 o                         
  -4  11   5          4.50          1.97         1.60 o                         
  -3  11   5        701.85        718.79        14.46 o                         
  -2  11   5        148.74        152.35         5.85 o                         
  -1  11   5        435.72        432.79        11.03 o                         
   0  11   5        107.44        115.34         6.19 o                         
   1  11   5          5.87          3.70         2.25 o                         
   2  11   5        111.45        117.44         9.43 o                         
   3  11   5        158.30        165.52         7.91 o                         
   4  11   5        241.51        241.67        17.08 o                         
   5  11   5         15.52         10.76         2.36 o                         
  -6  12   5        230.24        234.40         7.49 o                         
  -5  12   5          0.96          4.46         1.76 o                         
  -4  12   5        416.76        430.62        16.18 o                         
  -3  12   5       1677.68       1719.75        40.00 o                         
  -2  12   5        132.19        134.14         5.61 o                         
  -1  12   5        266.74        276.82        14.21 o                         
   0  12   5         28.58         34.90         3.70 o                         
   1  12   5        834.70        863.98        38.72 o                         
   2  12   5        100.45         93.57         5.69 o                         
 -15   0   6         42.32         58.66         8.27 o                         
 -14   0   6       2551.02       2649.59        56.52 o                         
 -13   0   6         12.15         17.31         2.94 o                         
 -12   0   6        169.40        169.82         9.82 o                         
 -11   0   6          4.50          6.77         1.94 o                         
 -10   0   6         45.38         51.53         6.25 o                         
  -9   0   6        312.68        301.14         9.55 o                         
  -8   0   6        394.14        406.95        11.17 o                         
  -7   0   6       1693.85       1569.05        31.50 o                         
  -6   0   6          7.90          9.91         1.62 o                         
  -5   0   6       8416.97       9091.43       256.50 o                         
  -4   0   6       4484.00       4405.42        64.79 o                         
  -3   0   6       7315.98       7240.09       171.43 o                         
  -2   0   6        607.29        627.92        13.71 o                         
  -1   0   6       1652.15       1673.65        35.42 o                         
   0   0   6        829.48        806.33        13.30 o                         
   1   0   6      13105.55      13827.38       377.00 o                         
   2   0   6        553.83        558.43        11.95 o                         
   3   0   6       1740.64       1718.55        27.81 o                         
   4   0   6       2369.82       2240.78        35.57 o                         
   5   0   6       1134.90       1118.11        19.51 o                         
   6   0   6        313.07        303.00         8.20 o                         
   7   0   6        270.17        266.65         7.79 o                         
   8   0   6       1350.91       1322.08        25.42 o                         
   9   0   6        533.16        511.90        14.33 o                         
  10   0   6        251.94        244.76         8.93 o                         
 -15   1   6        310.98        313.53        13.34 o                         
 -14   1   6         13.32         15.29         2.22 o                         
 -13   1   6        512.90        499.50        10.60 o                         
 -12   1   6        120.46        118.51         3.98 o                         
 -11   1   6          6.43          6.92         1.61 o                         
 -10   1   6        199.27        204.23         5.70 o                         
  -9   1   6          9.05         11.95         1.50 o                         
  -8   1   6        985.76        954.26        17.25 o                         
  -7   1   6         47.72         45.06         2.08 o                         
  -6   1   6          8.89         13.85         1.31 o                         
  -5   1   6         59.79         52.80         1.88 o                         
  -4   1   6        496.26        480.97         6.75 o                         
  -3   1   6        332.48        320.41         4.75 o                         
  -2   1   6        242.48        239.11         3.86 o                         
  -1   1   6          7.59          8.56         0.80 o                         
   0   1   6        913.68        872.65         9.67 o                         
   1   1   6       1544.72       1555.29        19.62 o                         
   2   1   6       1649.61       1700.40        28.94 o                         
   3   1   6        570.87        579.42         8.48 o                         
   4   1   6        403.91        418.27         6.39 o                         
   5   1   6        119.81        123.68         3.09 o                         
   6   1   6        556.83        565.17         8.97 o                         
   7   1   6        179.13        174.98         4.20 o                         
   8   1   6        364.86        375.64         7.05 o                         
   9   1   6        132.02        133.99         5.18 o                         
  10   1   6        107.50        104.90         4.03 o                         
 -15   2   6        166.42        163.81         5.54 o                         
 -14   2   6       1119.11       1160.31        28.33 o                         
 -13   2   6        344.68        343.62         7.78 o                         
 -12   2   6        620.69        583.87        11.24 o                         
 -11   2   6        186.39        185.92         6.35 o                         
 -10   2   6        334.93        350.72         7.36 o                         
  -9   2   6        175.15        179.36         5.37 o                         
  -8   2   6          0.18          0.77         0.75 o                         
  -7   2   6        392.42        383.23         6.99 o                         
  -6   2   6        173.79        191.73         4.51 o                         
  -5   2   6        360.84        372.67         5.67 o                         
  -4   2   6        362.43        349.45         5.34 o                         
  -3   2   6       3106.27       3052.90        32.46 o                         
  -2   2   6        166.54        176.83         3.48 o                         
  -1   2   6        200.52        212.88         3.73 o                         
   0   2   6        825.47        823.37        10.74 o                         
   1   2   6         62.90         56.56         1.78 o                         
   2   2   6        189.02        184.03         3.35 o                         
   3   2   6        205.60        221.28         4.19 o                         
   4   2   6        635.76        643.37         8.79 o                         
   5   2   6         20.72         20.38         2.95 o                         
   6   2   6        203.13        199.16         4.18 o                         
   7   2   6       1316.50       1307.69        17.67 o                         
   8   2   6         98.35         94.00         3.10 o                         
   9   2   6         21.04         26.30         2.26 o                         
  10   2   6          9.22          7.05         2.69 o                         
 -15   3   6         93.13         84.61         4.40 o                         
 -14   3   6         55.33         51.41         2.92 o                         
 -13   3   6       1650.74       1680.85        26.67 o                         
 -12   3   6          5.77         -2.01         2.01 o                         
 -11   3   6        271.37        262.09         5.75 o                         
 -10   3   6          1.85          2.23         1.84 o                         
  -9   3   6        715.89        756.59        13.99 o                         
  -8   3   6       3358.14       3260.60        40.14 o                         
  -7   3   6        144.49        151.12         3.45 o                         
  -6   3   6        869.68        874.00        14.02 o                         
  -5   3   6        326.72        325.32         6.51 o                         
  -4   3   6       2013.63       1997.48        22.12 o                         
  -3   3   6         70.51         68.26         2.86 o                         
  -2   3   6       2519.49       2507.18        28.31 o                         
  -1   3   6       1468.95       1455.40        18.01 o                         
   0   3   6       1363.13       1354.23        15.64 o                         
   1   3   6        753.08        725.04        11.42 o                         
   2   3   6        313.58        315.92         4.73 o                         
   3   3   6        885.90        891.53        11.17 o                         
   4   3   6       1797.77       1806.66        20.54 o                         
   5   3   6        627.39        622.96         9.15 o                         
   6   3   6         82.86         82.58         2.92 o                         
   7   3   6        164.68        169.24         4.93 o                         
   8   3   6        533.88        526.88        15.08 o                         
   9   3   6        348.10        350.31         7.90 o                         
  10   3   6        313.20        311.70        23.51 o                         
 -14   4   6        694.22        731.55        15.91 o                         
 -13   4   6        279.76        305.29         9.37 o                         
 -12   4   6         42.59         46.02         2.58 o                         
 -11   4   6        215.88        215.95         5.12 o                         
 -10   4   6        281.96        277.78         5.66 o                         
  -9   4   6        267.03        261.04         5.27 o                         
  -8   4   6       1383.01       1411.38        19.20 o                         
  -7   4   6          0.24         -0.18         0.92 o                         
  -6   4   6        606.01        608.80         8.97 o                         
  -5   4   6        942.53        961.50        12.93 o                         
  -4   4   6         76.71         78.11         2.01 o                         
  -3   4   6        100.17        105.00         2.27 o                         
  -2   4   6        584.46        593.14         7.73 o                         
  -1   4   6        220.63        232.60         3.79 o                         
   0   4   6        198.24        205.42         3.40 o                         
   1   4   6       1109.38       1119.81        13.91 o                         
   2   4   6        567.40        576.64         7.66 o                         
   3   4   6         72.79         79.18         2.19 o                         
   4   4   6        360.83        371.42         5.99 o                         
   5   4   6         37.41         33.02         2.76 o                         
   6   4   6         38.42         40.98         2.41 o                         
   7   4   6        434.09        443.21         8.67 o                         
   8   4   6        512.76        518.80        11.30 o                         
   9   4   6         29.03         23.50         1.86 o                         
 -14   5   6        266.33        245.75         7.53 o                         
 -13   5   6        129.79        153.61         4.49 o                         
 -12   5   6        191.95        189.28         6.65 o                         
 -11   5   6       1442.35       1453.55        21.82 o                         
 -10   5   6       2962.88       2948.22        36.90 o                         
  -9   5   6        314.19        331.72         5.82 o                         
  -8   5   6        122.69        134.35         2.99 o                         
  -7   5   6        641.93        641.63         9.51 o                         
  -6   5   6       3416.85       3451.84        41.26 o                         
  -5   5   6        322.41        322.35         5.83 o                         
  -4   5   6         96.46         96.87         2.56 o                         
  -3   5   6       4101.66       4089.83        44.21 o                         
  -2   5   6          1.18          2.54         1.93 o                         
  -1   5   6        219.58        209.66         5.40 o                         
   0   5   6        331.33        354.03         6.59 o                         
   1   5   6        418.33        417.86         7.91 o                         
   2   5   6          0.58          3.26         2.19 o                         
   3   5   6         35.21         38.57         1.68 o                         
   4   5   6       1672.07       1625.20        25.40 o                         
   5   5   6        162.04        159.83         7.43 o                         
   6   5   6       2734.79       2737.94        36.01 o                         
   7   5   6        146.92        152.43         4.27 o                         
   8   5   6       1506.47       1568.78        27.99 o                         
   9   5   6        487.98        471.95        23.53 o                         
 -13   6   6        345.08        355.21         9.04 o                         
 -12   6   6        211.41        213.51         7.62 o                         
 -11   6   6        762.64        744.58        14.49 o                         
 -10   6   6        609.43        621.03        13.75 o                         
  -9   6   6          1.41          2.57         2.31 o                         
  -8   6   6       2405.28       2416.68        33.99 o                         
  -7   6   6        325.52        322.30         7.10 o                         
  -6   6   6        573.56        570.14         9.15 o                         
  -5   6   6        398.80        381.09         6.77 o                         
  -4   6   6        271.15        260.40         6.24 o                         
  -3   6   6       1015.18       1047.06        15.68 o                         
  -2   6   6        873.66        864.34        12.50 o                         
  -1   6   6        219.76        220.93         6.25 o                         
   0   6   6        423.00        406.93         8.66 o                         
   1   6   6        548.95        562.17         9.04 o                         
   2   6   6        100.73        107.10         3.34 o                         
   3   6   6        731.08        728.90        11.30 o                         
   4   6   6         70.17         64.40         2.55 o                         
   5   6   6        220.80        236.02         5.17 o                         
   6   6   6        185.09        185.39         4.76 o                         
   7   6   6        597.14        582.08        11.95 o                         
   8   6   6         26.21         24.97         2.14 o                         
 -12   7   6        280.42        280.22        10.48 o                         
 -11   7   6        550.03        557.18        14.91 o                         
 -10   7   6       1292.31       1352.79        25.56 o                         
  -9   7   6         82.54         78.84         2.91 o                         
  -8   7   6        175.20        174.96         3.96 o                         
  -7   7   6       2115.34       2149.16        26.61 o                         
  -6   7   6         10.01         11.25         1.07 o                         
  -5   7   6        264.50        263.55         5.11 o                         
  -4   7   6         33.39         37.07         1.96 o                         
  -3   7   6        167.50        161.64         3.80 o                         
  -2   7   6          5.42          3.83         1.87 o                         
  -1   7   6        876.79        894.03        12.68 o                         
   0   7   6        101.85        101.65         2.85 o                         
   1   7   6         43.85         43.34         2.55 o                         
   2   7   6        449.21        459.09         9.24 o                         
   3   7   6        383.45        399.70         8.13 o                         
   4   7   6        258.98        260.70         4.96 o                         
   5   7   6         27.82         29.89         1.72 o                         
   6   7   6        123.81        129.78         3.81 o                         
   7   7   6         68.87         71.23         3.97 o                         
 -12   8   6        679.49        737.76        38.95 o                         
 -11   8   6       1016.22        965.34        49.78 o                         
 -10   8   6        377.26        381.08        13.20 o                         
  -9   8   6        637.48        677.77        14.44 o                         
  -8   8   6       1374.60       1419.63        23.16 o                         
  -7   8   6       1628.22       1641.16        29.57 o                         
  -6   8   6        854.60        882.91        15.98 o                         
  -5   8   6        357.72        355.71        10.26 o                         
  -4   8   6        607.00        601.74        11.56 o                         
  -3   8   6        418.51        434.77         8.87 o                         
  -2   8   6       3020.56       3034.65        45.59 o                         
  -1   8   6         71.60         78.23         4.25 o                         
   0   8   6        282.92        299.48         7.79 o                         
   1   8   6         24.88         30.44         2.70 o                         
   2   8   6        302.09        306.45         8.82 o                         
   3   8   6       2372.08       2345.74        37.17 o                         
   4   8   6         43.80         42.81         2.04 o                         
   5   8   6          8.12          9.89         1.80 o                         
   6   8   6         30.72         33.64         6.14 o                         
 -10   9   6        303.53        299.33        20.94 o                         
  -9   9   6        186.58        196.78        10.11 o                         
  -8   9   6         27.98         21.61         2.81 o                         
  -7   9   6       1259.83       1236.07        26.07 o                         
  -6   9   6        203.14        206.45         7.87 o                         
  -5   9   6         56.10         55.67         5.80 o                         
  -4   9   6          0.32          2.71         3.06 o                         
  -3   9   6       1447.49       1424.25        25.62 o                         
  -2   9   6          8.87         13.89         1.52 o                         
  -1   9   6        146.66        157.25         6.41 o                         
   0   9   6        163.26        152.94         6.31 o                         
   1   9   6         11.15         16.38         2.12 o                         
   2   9   6         85.73         87.86         4.83 o                         
   3   9   6       1068.91       1062.73        35.91 o                         
   4   9   6         80.81         82.70         5.19 o                         
   5   9   6        107.25         98.44         6.61 o                         
  -9  10   6        339.47        336.17        11.71 o                         
  -8  10   6          0.86          8.05         4.77 o                         
  -7  10   6        695.58        709.50        18.57 o                         
  -6  10   6        727.67        718.51        17.24 o                         
  -5  10   6        350.04        326.48         8.52 o                         
  -4  10   6        249.48        252.83         7.22 o                         
  -3  10   6         14.02         19.22         5.49 o                         
  -2  10   6        293.70        296.27         9.67 o                         
  -1  10   6         51.95         53.10         7.05 o                         
   0  10   6        138.27        148.94         8.49 o                         
   1  10   6        958.57       1010.27        23.69 o                         
   2  10   6         31.56         33.44         5.59 o                         
   3  10   6        389.03        391.75        12.04 o                         
   4  10   6         13.67         18.17         3.94 o                         
  -6  11   6       1152.58       1203.18        29.15 o                         
  -5  11   6         21.64         25.55         4.57 o                         
  -4  11   6         65.15         65.26         5.93 o                         
  -3  11   6         43.20         49.03         6.86 o                         
  -2  11   6        522.19        530.09        14.35 o                         
  -1  11   6          0.69          4.42         3.06 o                         
   0  11   6        348.40        341.77        19.44 o                         
   1  11   6       1073.67       1072.22        24.94 o                         
 -14   1   7        532.31        540.22        15.81 o                         
 -13   1   7        147.47        168.90         4.90 o                         
 -12   1   7        180.14        152.26         7.97 o                         
 -11   1   7       1701.71       1723.36        26.33 o                         
 -10   1   7        655.39        639.80        12.09 o                         
  -9   1   7        263.42        284.36         6.15 o                         
  -8   1   7          0.21          2.26         1.00 o                         
  -7   1   7       2935.72       2865.72        38.27 o                         
  -6   1   7       1720.86       1681.75        22.05 o                         
  -5   1   7          2.40          5.15         2.11 o                         
  -4   1   7        268.31        279.21         5.35 o                         
  -3   1   7       2069.16       2067.41        26.68 o                         
  -2   1   7        255.13        252.64         5.41 o                         
  -1   1   7         56.62         62.99         2.61 o                         
   0   1   7          9.22         12.23         1.16 o                         
   1   1   7       1065.07       1048.55        13.60 o                         
   2   1   7        271.82        287.15         5.29 o                         
   3   1   7          1.04          1.35         0.91 o                         
   4   1   7        277.30        287.05         7.01 o                         
   5   1   7          2.04          2.59         2.47 o                         
   6   1   7       1058.01       1058.14        19.97 o                         
   7   1   7        272.86        275.26         6.47 o                         
   8   1   7       1650.84       1584.18        51.96 o                         
 -14   2   7        497.12        489.18        19.80 o                         
 -13   2   7        698.79        677.32        11.89 o                         
 -12   2   7         24.74         24.81         2.11 o                         
 -11   2   7        502.33        487.80        10.47 o                         
 -10   2   7        952.66        966.75        15.99 o                         
  -9   2   7        279.79        283.79         6.51 o                         
  -8   2   7       1021.12       1007.97        15.06 o                         
  -7   2   7        722.31        702.19        11.20 o                         
  -6   2   7       1227.22       1229.74        16.51 o                         
  -5   2   7        629.17        628.68        12.41 o                         
  -4   2   7        412.46        408.68         8.55 o                         
  -3   2   7          7.61          6.52         1.08 o                         
  -2   2   7        866.18        873.94        12.32 o                         
  -1   2   7         22.16         26.41         1.64 o                         
   0   2   7          7.03         10.27         1.36 o                         
   1   2   7         54.00         55.46         2.44 o                         
   2   2   7         37.22         40.15         1.95 o                         
   3   2   7        746.47        778.00        13.46 o                         
   4   2   7         34.30         31.96         1.82 o                         
   5   2   7         11.36          9.27         1.87 o                         
   6   2   7        143.28        156.43         7.51 o                         
   7   2   7       1352.86       1321.90        21.27 o                         
   8   2   7         50.10         51.19         4.65 o                         
 -13   3   7        290.80        288.86         9.98 o                         
 -12   3   7          5.75          2.91         2.36 o                         
 -11   3   7        613.92        609.78        10.93 o                         
 -10   3   7       1350.60       1363.78        20.88 o                         
  -9   3   7        255.19        262.36         5.72 o                         
  -8   3   7       1381.54       1378.15        20.71 o                         
  -7   3   7         99.99        106.18         3.23 o                         
  -6   3   7         78.14         78.26         2.74 o                         
  -5   3   7        250.08        242.66         7.06 o                         
  -4   3   7        715.82        711.11        10.41 o                         
  -3   3   7        159.69        154.07         4.46 o                         
  -2   3   7        424.01        423.99         7.81 o                         
  -1   3   7        357.27        359.11         6.23 o                         
   0   3   7        113.04        121.21         2.98 o                         
   1   3   7       1162.71       1163.76        16.43 o                         
   2   3   7        378.19        376.04         6.57 o                         
   3   3   7        395.90        404.31         6.74 o                         
   4   3   7        119.85        122.92         3.17 o                         
   5   3   7        676.73        681.55        10.22 o                         
   6   3   7          2.72          4.43         1.50 o                         
   7   3   7        116.02        117.88         5.93 o                         
 -13   4   7         15.97         20.27         1.92 o                         
 -12   4   7         13.24         14.02         2.90 o                         
 -11   4   7         83.88         79.72         8.05 o                         
 -10   4   7        770.51        825.90        20.16 o                         
  -9   4   7        205.16        204.58         5.90 o                         
  -8   4   7        339.69        343.17         5.78 o                         
  -7   4   7         11.67         13.41         1.57 o                         
  -6   4   7       1242.64       1278.26        22.52 o                         
  -5   4   7         45.87         47.89         3.44 o                         
  -4   4   7       2032.97       1976.51        29.94 o                         
  -3   4   7        441.51        445.61         7.55 o                         
  -2   4   7       1566.99       1555.28        23.78 o                         
  -1   4   7         99.19        110.63         3.72 o                         
   0   4   7       1923.30       1927.11        25.83 o                         
   1   4   7       1324.09       1318.82        18.96 o                         
   2   4   7        326.23        322.17         6.01 o                         
   3   4   7        331.84        332.32         5.81 o                         
   4   4   7       1352.36       1344.20        17.43 o                         
   5   4   7        736.54        722.19        16.00 o                         
   6   4   7          8.87          5.22         2.00 o                         
   7   4   7        220.28        211.85         6.83 o                         
 -12   5   7        145.61        154.28         5.04 o                         
 -11   5   7        775.51        776.49        14.87 o                         
 -10   5   7         28.62         27.00         4.04 o                         
  -9   5   7        182.74        181.27         3.87 o                         
  -8   5   7         16.49         21.41         1.73 o                         
  -7   5   7         59.45         63.65         2.73 o                         
  -6   5   7         35.80         43.16         2.47 o                         
  -5   5   7         95.85        103.88         2.54 o                         
  -4   5   7         60.95         56.96         1.84 o                         
  -3   5   7        432.71        447.51         8.33 o                         
  -2   5   7          0.51          2.67         1.34 o                         
  -1   5   7         87.57         84.81         2.18 o                         
   0   5   7        113.29        103.13         4.08 o                         
   1   5   7        327.38        326.81         6.50 o                         
   2   5   7          9.13         11.87         2.90 o                         
   3   5   7         19.23         17.43         1.21 o                         
   4   5   7        175.08        181.10         4.66 o                         
   5   5   7         96.91         82.78         3.69 o                         
   6   5   7        115.94        115.87         5.19 o                         
 -12   6   7        819.91        825.49        26.75 o                         
 -11   6   7         39.82         36.26         2.84 o                         
 -10   6   7        576.07        581.64        11.18 o                         
  -9   6   7        140.92        140.93         4.09 o                         
  -8   6   7       1013.61       1012.87        15.93 o                         
  -7   6   7        451.57        462.40         7.85 o                         
  -6   6   7        265.07        268.12         5.01 o                         
  -5   6   7        596.48        601.22        13.79 o                         
  -4   6   7        354.45        336.20         7.10 o                         
  -3   6   7       1592.38       1597.11        23.51 o                         
  -2   6   7        203.24        208.42         6.54 o                         
  -1   6   7        245.70        258.21         7.11 o                         
   0   6   7       2646.49       2631.57        41.34 o                         
   1   6   7       1941.46       1949.48        30.66 o                         
   2   6   7         11.72          9.02         3.95 o                         
   3   6   7         10.34         10.44         3.09 o                         
   4   6   7        933.40        952.54        19.10 o                         
   5   6   7        156.15        163.77         5.41 o                         
   6   6   7          2.78          2.92         1.41 o                         
 -11   7   7        236.84        279.89        18.93 o                         
 -10   7   7         10.88         10.03         1.64 o                         
  -9   7   7        296.79        323.01        12.83 o                         
  -8   7   7        940.88        919.54        24.08 o                         
  -7   7   7        436.84        437.39         9.89 o                         
  -6   7   7         32.72         34.66         3.48 o                         
  -5   7   7          3.19          4.61         1.11 o                         
  -4   7   7        573.97        591.14        12.76 o                         
  -3   7   7        399.88        395.87         7.30 o                         
  -2   7   7       1316.75       1300.46        21.01 o                         
  -1   7   7        985.02       1000.28        19.24 o                         
   0   7   7        686.65        699.31        15.66 o                         
   1   7   7        787.92        784.01        20.12 o                         
   2   7   7        830.81        840.23        17.09 o                         
   3   7   7       1370.34       1408.36        40.51 o                         
   4   7   7        183.99        175.69         5.99 o                         
   5   7   7       1531.69       1480.24        42.64 o                         
  -9   8   7          0.50          2.04         1.58 o                         
  -8   8   7        151.33        147.00         5.98 o                         
  -7   8   7          1.62          0.33         3.83 o                         
  -6   8   7         16.35         19.68         3.09 o                         
  -5   8   7         11.58         14.78         2.16 o                         
  -4   8   7          7.86          7.02         4.83 o                         
  -3   8   7         28.71         33.63         2.89 o                         
  -2   8   7         60.47         62.46         3.88 o                         
  -1   8   7        203.46        209.83         7.50 o                         
   0   8   7          1.30          0.18         2.07 o                         
   1   8   7         12.52          9.14         3.32 o                         
   2   8   7        222.37        211.88         6.82 o                         
   3   8   7         75.81         72.84         8.58 o                         
  -8   9   7        473.05        456.44        56.05 o                         
  -7   9   7        403.95        399.15        13.33 o                         
  -6   9   7         41.52         44.36         4.16 o                         
  -5   9   7        177.75        172.46         6.18 o                         
  -4   9   7       1468.17       1510.90        31.50 o                         
  -3   9   7        161.05        164.03         8.17 o                         
  -2   9   7        234.63        245.36         8.54 o                         
  -1   9   7        397.66        426.57        12.25 o                         
   0   9   7        980.45       1009.76        26.31 o                         
   1   9   7          4.95         11.53         2.98 o                         
   2   9   7          0.22          1.44         2.63 o                         
  -4  10   7       1228.00       1219.69        30.95 o                         
  -3  10   7       1375.50       1366.69        40.99 o                         
  -2  10   7        159.42        161.19         8.69 o                         
 -12   0   8        454.82        452.14        16.44 o                         
 -11   0   8        236.75        244.45         9.21 o                         
 -10   0   8        814.93        886.27        52.65 o                         
  -9   0   8        449.58        450.97        15.63 o                         
  -8   0   8        110.34        103.43         6.65 o                         
  -7   0   8        605.91        616.30        16.18 o                         
  -6   0   8         70.62         66.51         3.72 o                         
  -5   0   8         62.30         57.69         3.94 o                         
  -4   0   8       3581.30       3623.23        81.04 o                         
  -3   0   8        311.32        316.59         8.83 o                         
  -2   0   8         41.14         44.81         3.14 o                         
  -1   0   8          6.37          5.91         1.64 o                         
   0   0   8       3481.04       3437.41        69.91 o                         
   1   0   8        296.96        315.09        10.44 o                         
   2   0   8       2909.75       2703.01        53.31 o                         
   3   0   8       1396.24       1343.43        29.51 o                         
   4   0   8       2713.27       2766.22        53.86 o                         
   5   0   8        260.35        262.30        15.43 o                         
 -12   1   8         35.26         24.17         2.82 o                         
 -11   1   8          8.35          6.33         2.09 o                         
 -10   1   8        202.03        205.87         6.46 o                         
  -9   1   8         24.26         20.49         4.72 o                         
  -8   1   8         59.56         59.97         3.10 o                         
  -7   1   8          0.01          1.49         1.70 o                         
  -6   1   8          3.08          3.91         1.19 o                         
  -5   1   8        159.10        169.63         4.48 o                         
  -4   1   8       2467.58       2415.39        33.40 o                         
  -3   1   8        863.99        851.33        13.34 o                         
  -2   1   8        183.21        183.02         8.09 o                         
  -1   1   8       1329.34       1308.40        18.75 o                         
   0   1   8        294.71        296.41         6.79 o                         
   1   1   8         69.98         82.46         3.13 o                         
   2   1   8       1678.61       1582.45        20.96 o                         
   3   1   8        804.92        765.72        12.25 o                         
   4   1   8        275.99        261.46         8.96 o                         
   5   1   8        799.53        801.03        15.74 o                         
 -12   2   8          1.08          2.60         2.94 o                         
 -11   2   8        297.47        273.88         7.66 o                         
 -10   2   8       1203.05       1212.50        19.71 o                         
  -9   2   8          2.60          3.70         2.58 o                         
  -8   2   8          9.14          6.85         4.82 o                         
  -7   2   8        206.59        196.49         5.51 o                         
  -6   2   8        938.97        940.99        15.78 o                         
  -5   2   8          4.99          4.89         3.65 o                         
  -4   2   8        332.40        341.69         6.85 o                         
  -3   2   8        141.76        140.01         3.89 o                         
  -2   2   8        233.74        238.35         5.37 o                         
  -1   2   8         34.31         36.02         2.48 o                         
   0   2   8        549.17        533.29         9.62 o                         
   1   2   8          4.97          4.93         2.56 o                         
   2   2   8         14.32         12.00         2.45 o                         
   3   2   8        224.91        196.60         4.53 o                         
   4   2   8        760.69        756.25        14.98 o                         
   5   2   8        295.56        300.36        14.85 o                         
 -11   3   8         73.83         77.27         3.50 o                         
 -10   3   8        229.46        226.86         7.47 o                         
  -9   3   8         13.89         14.38         4.73 o                         
  -8   3   8          7.07          8.59         1.98 o                         
  -7   3   8        320.12        321.45         6.98 o                         
  -6   3   8          1.80          5.48         1.33 o                         
  -5   3   8         44.87         39.95         3.47 o                         
  -4   3   8        601.75        643.70        11.02 o                         
  -3   3   8       1315.83       1355.02        19.13 o                         
  -2   3   8        582.85        578.28         9.81 o                         
  -1   3   8        337.62        363.52         7.04 o                         
   0   3   8        368.65        361.40         7.12 o                         
   1   3   8       1767.46       1762.56        26.24 o                         
   2   3   8        606.66        601.64        14.10 o                         
   3   3   8        636.07        644.01        10.60 o                         
   4   3   8         29.94         28.28         2.03 o                         
 -11   4   8        240.25        245.20         8.05 o                         
 -10   4   8         80.05         80.75         4.62 o                         
  -9   4   8       1331.81       1334.80        25.70 o                         
  -8   4   8        383.00        368.09         7.43 o                         
  -7   4   8       1505.19       1531.54        21.59 o                         
  -6   4   8        671.11        692.35        11.33 o                         
  -5   4   8        339.22        326.87         6.27 o                         
  -4   4   8        283.83        272.55         5.76 o                         
  -3   4   8        814.48        823.42        13.18 o                         
  -2   4   8       1031.74       1036.01        16.28 o                         
  -1   4   8       1152.71       1149.50        24.32 o                         
   0   4   8       1014.12        997.13        14.50 o                         
   1   4   8        503.05        514.06        10.41 o                         
   2   4   8         21.58         21.08         2.97 o                         
   3   4   8        280.81        290.98         7.93 o                         
   4   4   8         97.16         92.23         4.87 o                         
 -10   5   8         85.14         78.18         4.39 o                         
  -9   5   8        993.46       1022.78        23.05 o                         
  -8   5   8        571.95        560.75        13.67 o                         
  -7   5   8       3494.82       3443.20        65.10 o                         
  -6   5   8         11.91         10.94         3.34 o                         
  -5   5   8        412.63        420.59         7.87 o                         
  -4   5   8         91.50         92.01         3.28 o                         
  -3   5   8       1078.21       1063.46        20.13 o                         
  -2   5   8         48.53         46.38         5.19 o                         
  -1   5   8         58.62         63.53         3.20 o                         
   0   5   8         36.17         28.93         2.88 o                         
   1   5   8        738.43        733.35        18.27 o                         
   2   5   8        233.15        233.03         6.87 o                         
   3   5   8        113.72        124.45         5.34 o                         
  -9   6   8          8.25          7.37         2.33 o                         
  -8   6   8         59.16         59.60         4.58 o                         
  -7   6   8        175.53        172.62         6.83 o                         
  -6   6   8         51.98         54.91         3.99 o                         
  -5   6   8          1.41          3.55         3.13 o                         
  -4   6   8         98.47        100.05         4.31 o                         
  -3   6   8        140.14        139.94         6.18 o                         
  -2   6   8        602.92        594.51        18.20 o                         
  -1   6   8          0.82          0.37         2.82 o                         
   0   6   8       1768.77       1780.01        34.66 o                         
   1   6   8        161.81        154.19         7.00 o                         
   2   6   8         35.20         33.41         2.97 o                         
  -7   7   8        219.25        228.29         8.46 o                         
  -6   7   8          3.17          5.36         2.28 o                         
  -5   7   8         25.22         26.28         4.06 o                         
  -4   7   8          0.30          1.00         1.29 o                         
  -3   7   8        553.61        546.87        24.07 o                         
  -2   7   8         99.05        100.57         6.26 o                         
  -1   7   8         24.34         27.16         2.59 o                         
   0   7   8        260.30        238.36         9.30 o                         
   1   7   8         40.58         34.33         4.91 o                         
  -4   8   8        395.75        433.68        23.95 o                         
  -3   8   8         89.50         69.61         6.11 o                         
  -9   1   9       1413.82       1436.35        55.17 o                         
  -8   1   9        339.76        354.07        14.79 o                         
  -7   1   9       1647.79       1621.44        30.14 o                         
  -6   1   9        167.95        177.93         6.24 o                         
  -5   1   9        284.74        281.72         7.13 o                         
  -4   1   9         22.97         19.00         4.01 o                         
  -3   1   9        608.50        614.79        16.49 o                         
  -2   1   9        367.54        375.24         9.09 o                         
  -1   1   9          4.03          3.87         3.93 o                         
   0   1   9         65.24         67.10         3.94 o                         
   1   1   9        281.56        271.59        12.61 o                         
  -8   2   9         40.15         32.42         3.69 o                         
  -7   2   9       1010.60       1023.54        22.70 o                         
  -6   2   9       1872.00       1807.62        42.88 o                         
  -5   2   9         10.53          9.74         3.12 o                         
  -4   2   9          0.66          1.35         3.78 o                         
  -3   2   9        154.09        149.64         5.30 o                         
  -2   2   9        379.25        370.39         9.42 o                         
  -1   2   9         25.90         28.49         2.31 o                         
   0   2   9         92.81         97.34         4.53 o                         
  -7   3   9        121.01        119.55         7.27 o                         
  -6   3   9        143.66        117.55         5.67 o                         
  -5   3   9        147.58        142.22         5.19 o                         
  -4   3   9        424.45        412.50        10.86 o                         
  -3   3   9        192.95        186.18         6.99 o                         
  -2   3   9          8.64          9.82         4.72 o                         
  -1   3   9         54.94         54.25         5.53 o                         
   0   3   9          4.84          2.58         5.71 o                         
  -6   4   9        189.11        195.65        14.23 o                         
  -5   4   9        145.41        133.09         5.44 o                         
  -4   4   9        495.39        477.60        18.65 o                         
  -3   4   9         27.88         28.43         3.98 o                         
  -2   4   9         86.64         98.43         6.49 o                         
  -1   4   9         16.29          7.33         3.41 o                         
                                                                                
