# Supplementary material for: Synthesis and crystal structures of 3,6-di­hydroxy­picolinic acid and its labile inter­mediate dipotassium 3-hy­droxy-6-(sulfonato­oxy)pyridine-2-carboxyl­ate monohydrate
Source: Acta Crystallogr E Crystallogr Commun. 2021 May 14;77(Pt 6):623–8. doi: 10.1107/S2056989021004904 (PMC8183438; doi:10.1107/S2056989021004904)
Supplement: Supplementary file 3 [file e-77-00623-IIsup3.hkl]

data_II                                                                         
_shelx_title ' c21005 : space group Abm2'                                       
_shelx_refln_list_code          4                                               
_shelx_F_calc_maximum      109.49                                               
_exptl_crystal_F_000       320.00                                               
_reflns_d_resolution_high  0.7886                                               
                                                                                
loop_                                                                           
 _space_group_symop_operation_xyz                                               
 'x, y, z'                                                                      
 '-x, -y, z'                                                                    
 'x, -y+1/2, z'                                                                 
 '-x, y+1/2, z'                                                                 
 'x, y+1/2, z+1/2'                                                              
 '-x, -y+1/2, z+1/2'                                                            
 'x, -y+1, z+1/2'                                                               
 '-x, y+1, z+1/2'                                                               
                                                                                
_cell_length_a    10.2045                                                       
_cell_length_b     6.1282                                                       
_cell_length_c     9.7293                                                       
_cell_angle_alpha  90.000                                                       
_cell_angle_beta   90.000                                                       
_cell_angle_gamma  90.000                                                       
                                                                                
_shelx_F_squared_multiplier     1.000                                           
                                                                                
loop_                                                                           
 _refln_index_h                                                                 
 _refln_index_k                                                                 
 _refln_index_l                                                                 
 _refln_F_squared_calc                                                          
 _refln_F_squared_meas                                                          
 _refln_F_squared_sigma                                                         
 _refln_observed_status                                                         
   1   1 -11         16.22         19.97         0.73 o                         
   2   1 -11          9.31          9.33         0.76 o                         
   3   1 -11         13.68         12.42         1.01 o                         
   4   1 -11          8.12         11.88         0.77 o                         
   5   1 -11         26.73         36.88         1.08 o                         
   1   3 -11          8.56         10.13         0.61 o                         
   2   3 -11          5.29          5.25         0.59 o                         
   0   0 -10         64.61         67.45         2.43 o                         
   1   0 -10        140.17        140.89         2.67 o                         
   2   0 -10        178.97        174.04         3.33 o                         
   3   0 -10         31.14         36.66         1.55 o                         
   4   0 -10          6.68          7.66         1.00 o                         
   5   0 -10         19.26         19.09         1.65 o                         
   6   0 -10         21.02         23.00         1.23 o                         
   7   0 -10        216.15        261.30        20.00 o                         
   0   2 -10         59.57         61.67         2.01 o                         
   1   2 -10        113.30        116.64         2.08 o                         
   2   2 -10        146.50        137.89         2.15 o                         
   3   2 -10         23.58         24.59         0.95 o                         
   4   2 -10          5.84          5.03         0.59 o                         
   5   2 -10         14.96         16.60         1.98 o                         
   6   2 -10         17.04         17.62         1.08 o                         
   1   4 -10         63.64         60.78         2.84 o                         
   2   4 -10         85.88         85.58         1.71 o                         
   3   4 -10         11.16         10.92         1.29 o                         
   1   1  -9       1116.32       1060.33        11.17 o                         
   2   1  -9         26.83         25.56         0.97 o                         
   3   1  -9        120.10        121.22         2.14 o                         
   4   1  -9        272.50        267.09         3.93 o                         
   5   1  -9        214.07        218.42         4.29 o                         
   6   1  -9         28.39         27.00         1.69 o                         
   7   1  -9         66.14         70.98         2.05 o                         
   8   1  -9        326.77        368.29         7.12 o                         
   1   3  -9        749.32        753.01         9.88 o                         
   2   3  -9         20.16         21.43         0.95 o                         
   3   3  -9         88.76         88.69         1.70 o                         
   4   3  -9        178.55        176.77         3.33 o                         
   5   3  -9        144.97        143.20         2.63 o                         
   6   3  -9         20.51         20.66         1.12 o                         
   7   3  -9         48.92         51.41         2.50 o                         
   1   5  -9        386.29        401.55        12.17 o                         
   2   5  -9         12.44         11.93         0.66 o                         
   3   5  -9         52.04         46.87         2.70 o                         
   0   0  -8        262.93        238.55         4.71 o                         
   1   0  -8         32.94         32.38         0.96 o                         
   2   0  -8        173.80        174.65         3.54 o                         
   3   0  -8        431.18        424.05         7.73 o                         
   4   0  -8        403.66        415.29         8.77 o                         
   5   0  -8        425.98        453.49        11.36 o                         
   6   0  -8         15.28         13.24         2.97 o                         
   7   0  -8          5.56          7.32         1.79 o                         
   8   0  -8        210.87        228.55         5.86 o                         
   9   0  -8        100.25        111.65         3.15 o                         
   0   2  -8        210.31        217.10         8.84 o                         
   1   2  -8         26.11         27.17         1.05 o                         
   2   2  -8        142.51        144.68         2.24 o                         
   3   2  -8        355.49        352.85         4.40 o                         
   4   2  -8        331.28        335.03         4.16 o                         
   5   2  -8        362.52        375.49         6.69 o                         
   6   2  -8         12.49         13.52         0.80 o                         
   7   2  -8          4.44          5.66         0.71 o                         
   8   2  -8        175.47        195.67         5.89 o                         
   9   2  -8         87.48         90.40         2.35 o                         
   0   4  -8        121.11        131.55         3.08 o                         
   1   4  -8         14.97         16.04         0.98 o                         
   2   4  -8         86.46         90.42         1.97 o                         
   3   4  -8        220.42        224.46         3.97 o                         
   4   4  -8        199.73        199.95         2.50 o                         
   5   4  -8        237.83        245.76         3.68 o                         
   6   4  -8          7.85          7.91         1.71 o                         
   7   4  -8          2.39          1.37         0.39 o                         
   1   1  -7        565.47        579.18         7.12 o                         
   2   1  -7          2.61          3.11         0.50 o                         
   3   1  -7        446.45        426.30         4.96 o                         
   4   1  -7       3582.51       3701.67        36.46 o                         
   5   1  -7       1665.28       1721.54        26.36 o                         
   6   1  -7        241.36        247.05         4.31 o                         
   7   1  -7         70.04         65.20         1.58 o                         
   8   1  -7         27.03         26.07         0.97 o                         
   9   1  -7          5.25          6.02         0.54 o                         
  10   1  -7         15.08         14.98         0.79 o                         
   1   3  -7        303.04        320.75         8.10 o                         
   2   3  -7          2.95          1.79         0.56 o                         
   3   3  -7        303.79        300.46         3.67 o                         
   4   3  -7       2320.28       2405.69        26.85 o                         
   5   3  -7       1090.92       1161.90        15.67 o                         
   6   3  -7        176.45        178.99         2.62 o                         
   7   3  -7         45.51         44.06         1.19 o                         
   8   3  -7         19.48         20.46         0.78 o                         
   9   3  -7          4.51          4.23         0.49 o                         
   1   5  -7        112.83        122.51         3.12 o                         
   2   5  -7          4.04          4.72         0.82 o                         
   3   5  -7        168.60        177.34         7.31 o                         
   4   5  -7       1173.78       1274.06        24.70 o                         
   5   5  -7        553.82        581.56        10.99 o                         
   6   5  -7        104.23        101.13         2.97 o                         
   0   0  -6       2044.90       2348.09        72.30 o                         
   1   0  -6        448.71        516.49        12.24 o                         
   2   0  -6        130.18        131.69         3.03 o                         
   3   0  -6        199.39        180.61         5.00 o                         
   4   0  -6        286.81        297.32         5.52 o                         
   5   0  -6        388.11        371.90         5.34 o                         
   6   0  -6        211.29        206.30         3.06 o                         
   7   0  -6         96.22         95.80         1.96 o                         
   8   0  -6        681.87        593.65        10.25 o                         
   9   0  -6        187.62        183.56         5.07 o                         
  10   0  -6          1.02          1.30         0.65 o                         
  11   0  -6        119.21        115.75         4.25 o                         
   0   2  -6       1419.84       1563.47        28.09 o                         
   1   2  -6        312.74        346.86         4.53 o                         
   2   2  -6         88.41         86.95         1.65 o                         
   3   2  -6        152.28        135.93         2.39 o                         
   4   2  -6        230.66        238.91         3.00 o                         
   5   2  -6        323.17        318.34         3.77 o                         
   6   2  -6        174.15        178.26         2.91 o                         
   7   2  -6         74.61         76.27         1.55 o                         
   8   2  -6        553.51        524.05         7.70 o                         
   9   2  -6        154.38        151.72         3.19 o                         
  10   2  -6          1.15          0.24         0.34 o                         
   0   4  -6        586.61        615.41        14.99 o                         
   1   4  -6        132.70        146.72         2.82 o                         
   2   4  -6         33.14         33.11         0.97 o                         
   3   4  -6         87.75         81.63         1.65 o                         
   4   4  -6        142.45        147.18         2.39 o                         
   5   4  -6        210.66        212.21         2.90 o                         
   6   4  -6        108.55        111.03         1.82 o                         
   7   4  -6         38.11         37.56         1.45 o                         
   8   4  -6        318.03        315.91         4.81 o                         
   9   4  -6         91.05         91.47         2.89 o                         
   0   6  -6        202.39        219.47         6.22 o                         
   1   6  -6         48.38         53.57         1.31 o                         
   2   6  -6          9.34         10.03         0.76 o                         
   3   6  -6         50.97         49.48         1.33 o                         
   4   6  -6         79.17         78.53         2.03 o                         
   5   6  -6        119.41        111.11         4.55 o                         
   1   1  -5       2468.78       2635.15        36.36 o                         
   2   1  -5        302.19        307.29         5.36 o                         
   3   1  -5        156.17        171.43         2.89 o                         
   4   1  -5          8.34          6.00         0.70 o                         
   5   1  -5         23.73         23.90         0.84 o                         
   6   1  -5        123.41        117.84         1.73 o                         
   7   1  -5          9.31          7.98         1.04 o                         
   8   1  -5        200.91        173.63         2.62 o                         
   9   1  -5        131.38        134.01         1.96 o                         
  10   1  -5         90.54         80.80         1.69 o                         
  11   1  -5          0.51          0.38         0.23 o                         
   1   3  -5       1163.74       1195.48        18.99 o                         
   2   3  -5        159.50        161.47         2.34 o                         
   3   3  -5         81.13         80.62         1.69 o                         
   4   3  -5         12.30         14.82         0.61 o                         
   5   3  -5         19.45         19.61         0.83 o                         
   6   3  -5         75.27         73.48         1.44 o                         
   7   3  -5         10.81         10.54         0.83 o                         
   8   3  -5        143.31        136.67         2.49 o                         
   9   3  -5         91.74         91.69         2.51 o                         
  10   3  -5         64.90         62.91         2.21 o                         
   1   5  -5        418.18        422.61         6.13 o                         
   2   5  -5         65.61         67.76         1.58 o                         
   3   5  -5         31.06         30.84         1.11 o                         
   4   5  -5         17.62         17.66         0.74 o                         
   5   5  -5         15.09         14.08         0.69 o                         
   6   5  -5         34.92         34.62         1.01 o                         
   7   5  -5         11.29         10.91         0.63 o                         
   8   5  -5         80.93         76.24         1.81 o                         
   1   7  -5        150.49        146.22         3.91 o                         
   2   7  -5         25.40         24.96         1.53 o                         
   0   0  -4        700.98        820.17        25.50 o                         
   1   0  -4        164.93        176.42         4.12 o                         
   2   0  -4        615.13        620.18        13.70 o                         
   3   0  -4        224.26        238.13         5.41 o                         
   4   0  -4          0.77          0.56         0.46 o                         
   5   0  -4        114.21        105.77         2.53 o                         
   6   0  -4         22.05         20.38         0.97 o                         
   7   0  -4        103.48         96.38         1.89 o                         
   8   0  -4        305.16        289.09        10.46 o                         
   9   0  -4        169.27        141.45         3.16 o                         
  10   0  -4          1.92          1.38         0.35 o                         
  11   0  -4         34.90         31.68         1.08 o                         
  12   0  -4         50.15         51.99         2.18 o                         
   0   2  -4        417.03        480.02         8.80 o                         
   1   2  -4        110.57        110.53         1.70 o                         
   2   2  -4        377.73        359.42         4.85 o                         
   3   2  -4        142.20        141.16         2.18 o                         
   4   2  -4          0.38          0.59         0.28 o                         
   5   2  -4         74.11         65.69         1.94 o                         
   6   2  -4         15.75         15.67         0.98 o                         
   7   2  -4         70.93         67.81         1.44 o                         
   8   2  -4        235.53        243.92         3.53 o                         
   9   2  -4        150.18        135.43         2.14 o                         
  10   2  -4          1.83          1.17         0.30 o                         
  11   2  -4         26.69         24.78         0.74 o                         
   0   4  -4        166.99        188.51         6.12 o                         
   1   4  -4         40.35         40.10         1.12 o                         
   2   4  -4         98.19         89.21         1.64 o                         
   3   4  -4         40.96         36.79         0.87 o                         
   4   4  -4          0.20         -0.21         0.50 o                         
   5   4  -4         21.93         20.78         0.79 o                         
   6   4  -4          7.27          8.00         0.64 o                         
   7   4  -4         26.28         27.02         0.89 o                         
   8   4  -4        120.29        133.41         2.21 o                         
   9   4  -4        108.61        106.61         1.92 o                         
  10   4  -4          1.64          1.83         0.34 o                         
   0   6  -4         87.94         84.63         2.98 o                         
   1   6  -4         12.93         13.57         0.78 o                         
   2   6  -4         13.52         13.20         0.97 o                         
   3   6  -4          9.14          9.21         0.67 o                         
   4   6  -4          1.01          0.28         0.58 o                         
   5   6  -4          3.46          5.51         0.59 o                         
   6   6  -4          3.30          3.51         0.84 o                         
   7   6  -4          7.55          5.25         0.93 o                         
   1   1  -3        383.96        405.13         8.94 o                         
   2   1  -3        317.51        324.24         5.94 o                         
   3   1  -3       1478.94       1591.80        24.53 o                         
   4   1  -3       1199.75       1173.18        16.41 o                         
   5   1  -3         53.78         50.62         1.04 o                         
   6   1  -3        242.39        243.30         4.27 o                         
   7   1  -3        320.45        330.56         5.34 o                         
   8   1  -3          2.72          1.71         0.40 o                         
   9   1  -3         62.18         68.47         1.27 o                         
  10   1  -3          4.03          4.15         0.56 o                         
  11   1  -3         71.71         77.79         2.32 o                         
  12   1  -3        259.96        293.93         4.37 o                         
   1   3  -3        141.49        129.37         2.15 o                         
   2   3  -3        122.02        119.11         2.06 o                         
   3   3  -3        610.77        632.15         8.40 o                         
   4   3  -3        553.08        565.72         9.29 o                         
   5   3  -3         32.65         34.60         0.96 o                         
   6   3  -3        123.68        122.06         1.63 o                         
   7   3  -3        162.55        173.71         2.68 o                         
   8   3  -3          3.66          3.16         0.63 o                         
   9   3  -3         33.67         36.65         0.98 o                         
  10   3  -3          3.52          4.46         0.60 o                         
  11   3  -3         50.48         52.62         1.36 o                         
   1   5  -3         20.76         18.82         1.80 o                         
   2   5  -3         27.39         27.15         1.04 o                         
   3   5  -3        171.80        180.17         2.40 o                         
   4   5  -3        200.66        204.67         2.72 o                         
   5   5  -3         23.54         23.93         1.28 o                         
   6   5  -3         44.56         44.65         0.96 o                         
   7   5  -3         52.15         56.90         1.23 o                         
   8   5  -3          4.49          4.65         0.51 o                         
   9   5  -3         11.40         10.43         0.71 o                         
   1   7  -3          2.80          2.74         0.55 o                         
   2   7  -3          5.71          6.48         1.40 o                         
   3   7  -3         47.72         49.48         2.55 o                         
   4   7  -3         81.95         82.35         3.41 o                         
   0   0  -2       1738.94       1629.17        53.52 o                         
   1   0  -2        913.20        866.35        18.86 o                         
   2   0  -2       1489.88       1496.31        45.87 o                         
   3   0  -2       2752.79       2769.20        84.96 o                         
   4   0  -2       1973.81       2147.14        46.71 o                         
   5   0  -2       2405.31       2587.18        71.56 o                         
   6   0  -2        213.41        224.18         4.57 o                         
   7   0  -2         46.90         45.36         1.63 o                         
   8   0  -2        173.77        158.39         4.37 o                         
   9   0  -2         40.57         41.63         1.61 o                         
  10   0  -2         70.07         78.19         4.51 o                         
  11   0  -2         41.40         42.03         1.56 o                         
  12   0  -2         89.39        104.62         2.25 o                         
   0   2  -2       1006.16        960.86        17.16 o                         
   1   2  -2        459.88        457.86         7.20 o                         
   2   2  -2        853.15        826.88        11.49 o                         
   3   2  -2       1653.98       1670.08        25.89 o                         
   4   2  -2       1234.33       1299.53        20.30 o                         
   5   2  -2       1621.79       1716.91        31.13 o                         
   6   2  -2        148.48        156.53         3.58 o                         
   7   2  -2         37.01         37.19         0.91 o                         
   8   2  -2        146.79        142.31         3.28 o                         
   9   2  -2         33.78         33.51         0.89 o                         
  10   2  -2         56.41         56.79         1.13 o                         
  11   2  -2         36.89         38.13         1.02 o                         
  12   2  -2         80.12         84.35         1.71 o                         
   0   4  -2        261.87        262.65         8.94 o                         
   1   4  -2        132.51        140.12         2.76 o                         
   2   4  -2        251.20        251.76         5.33 o                         
   3   4  -2        556.48        553.83         6.26 o                         
   4   4  -2        451.45        465.15         4.69 o                         
   5   4  -2        676.41        687.42         6.25 o                         
   6   4  -2         61.37         61.92         1.19 o                         
   7   4  -2         21.23         21.47         0.77 o                         
   8   4  -2         99.16        104.91         2.36 o                         
   9   4  -2         22.02         21.42         0.92 o                         
  10   4  -2         31.02         31.73         1.11 o                         
   0   6  -2         58.93         56.98         3.02 o                         
   1   6  -2         45.15         47.33         1.52 o                         
   2   6  -2         69.22         69.69         1.45 o                         
   3   6  -2        183.90        187.63         2.76 o                         
   4   6  -2        159.10        165.46         2.34 o                         
   5   6  -2        259.37        260.67         3.47 o                         
   6   6  -2         22.42         21.82         0.85 o                         
   7   6  -2         10.75          9.74         0.62 o                         
   2   1  -1        292.99        319.48         5.23 o                         
   3   1  -1        725.63        737.58        11.43 o                         
   4   1  -1       3113.21       3138.06        55.58 o                         
   5   1  -1        550.11        595.62         8.45 o                         
   6   1  -1         49.83         45.62         1.08 o                         
   7   1  -1        821.86        809.59        15.02 o                         
   8   1  -1        617.65        613.80         6.24 o                         
   9   1  -1        470.96        472.09         5.55 o                         
  10   1  -1        149.63        151.02         2.84 o                         
  11   1  -1         32.75         33.64         0.88 o                         
  12   1  -1        212.99        219.92         2.80 o                         
   1   3  -1       1071.24       1117.31        24.56 o                         
   2   3  -1         87.19         94.21         1.98 o                         
   3   3  -1        271.68        278.86         6.86 o                         
   4   3  -1       1302.18       1337.12        24.13 o                         
   5   3  -1        261.14        272.43         4.80 o                         
   6   3  -1         22.09         20.88         0.91 o                         
   7   3  -1        480.16        487.91         4.94 o                         
   8   3  -1        437.46        459.08         5.09 o                         
   9   3  -1        314.53        317.29         4.34 o                         
  10   3  -1        111.12        115.41         2.08 o                         
  11   3  -1         23.25         24.01         0.73 o                         
   1   5  -1        360.05        362.36         3.60 o                         
   2   5  -1         20.49         18.94         0.69 o                         
   3   5  -1         79.09         77.79         2.01 o                         
   4   5  -1        405.31        406.12         4.55 o                         
   5   5  -1         85.95         86.52         1.62 o                         
   6   5  -1          6.50          6.01         0.81 o                         
   7   5  -1        216.81        217.79         2.76 o                         
   8   5  -1        258.63        263.66         3.68 o                         
   9   5  -1        162.89        159.52         3.87 o                         
   1   7  -1        168.65        159.51         3.39 o                         
   2   7  -1          4.66          3.51         0.52 o                         
   3   7  -1         25.11         24.26         0.88 o                         
   4   7  -1        130.47        126.90         3.03 o                         
   5   7  -1         27.89         27.98         0.83 o                         
   1   0   0       1648.66       1716.44        37.70 o                         
   2   0   0       1154.55       1102.96        33.89 o                         
   3   0   0       1877.92       2002.00        50.83 o                         
   4   0   0        303.97        268.25         6.03 o                         
   5   0   0        325.24        321.14         7.27 o                         
   6   0   0        561.73        566.00        12.72 o                         
   7   0   0        114.41        112.13         3.05 o                         
   8   0   0       1390.28       1262.14        28.77 o                         
  10   0   0         33.26         32.60         1.29 o                         
  11   0   0         76.53         78.09         1.80 o                         
  12   0   0         20.85         20.86         0.91 o                         
   1   2   0        963.15        954.50        13.19 o                         
   2   2   0        620.14        616.14        11.14 o                         
   3   2   0       1106.66       1175.79        21.06 o                         
   4   2   0        183.90        161.50         2.90 o                         
   5   2   0        205.54        198.83         5.32 o                         
   6   2   0        378.95        386.08         7.65 o                         
   7   2   0        102.10        108.22         1.98 o                         
   8   2   0       1068.56        993.68         8.37 o                         
   9   2   0       2492.21       2424.11        26.23 o                         
  10   2   0         23.81         23.40         0.77 o                         
  11   2   0         61.05         62.58         1.51 o                         
  12   2   0         18.23         17.85         0.77 o                         
   0   4   0      11988.46      12117.86       371.32 o                         
   1   4   0        256.74        257.44         5.36 o                         
   2   4   0        202.68        204.94         3.79 o                         
   3   4   0        348.26        368.74         6.32 o                         
   4   4   0         50.44         46.14         1.29 o                         
   5   4   0         57.46         54.14         0.94 o                         
   6   4   0        148.75        160.09         3.08 o                         
   7   4   0         81.23         87.73         1.40 o                         
   8   4   0        559.67        537.38         5.61 o                         
   9   4   0       1461.13       1451.90        18.83 o                         
  10   4   0          9.57          8.85         1.21 o                         
   0   6   0       3330.07       3362.67        47.45 o                         
   1   6   0         57.65         62.42         1.67 o                         
   2   6   0         82.12         81.64         2.62 o                         
   3   6   0         98.40        101.97         1.84 o                         
   4   6   0         10.16         10.47         0.65 o                         
   5   6   0          9.67         10.99         0.62 o                         
   6   6   0         46.31         47.65         1.32 o                         
   7   6   0         57.33         60.28         1.33 o                         
   8   6   0        247.97        262.15         9.55 o                         
   1   1   1       3764.57       2859.54        87.71 o                         
   2   1   1        292.99        321.17         5.06 o                         
   3   1   1        725.63        729.94        11.33 o                         
   4   1   1       3113.21       3333.35        72.45 o                         
   5   1   1        550.11        613.09        11.21 o                         
   6   1   1         49.83         45.02         1.16 o                         
   7   1   1        821.86        810.41        15.06 o                         
   8   1   1        617.65        618.45         6.32 o                         
   9   1   1        470.96        466.60         5.07 o                         
  10   1   1        149.63        156.87         2.83 o                         
  11   1   1         32.75         32.79         0.82 o                         
  12   1   1        212.99        216.92         2.63 o                         
   1   3   1       1071.24       1122.52        21.65 o                         
   2   3   1         87.19         95.01         1.66 o                         
   3   3   1        271.68        288.80         6.92 o                         
   4   3   1       1302.18       1357.06        24.51 o                         
   5   3   1        261.14        266.66         4.73 o                         
   6   3   1         22.09         20.38         0.84 o                         
   7   3   1        480.16        481.75         4.74 o                         
   8   3   1        437.46        441.60         4.36 o                         
   9   3   1        314.53        311.96         3.29 o                         
  10   3   1        111.12        115.79         2.34 o                         
  11   3   1         23.25         23.33         0.87 o                         
   1   5   1        360.05        356.25         3.20 o                         
   2   5   1         20.49         19.20         0.68 o                         
   3   5   1         79.09         75.54         3.07 o                         
   4   5   1        405.31        401.23         4.48 o                         
   5   5   1         85.95         83.36         1.46 o                         
   6   5   1          6.50          4.85         1.02 o                         
   7   5   1        216.81        216.48         3.66 o                         
   8   5   1        258.63        267.95         3.49 o                         
   9   5   1        162.89        166.30         3.44 o                         
   1   7   1        168.65        152.92        11.12 o                         
   2   7   1          4.66          3.35         0.48 o                         
   3   7   1         25.11         22.59         0.76 o                         
   4   7   1        130.47        129.78         2.92 o                         
   5   7   1         27.89         28.06         0.76 o                         
   0   0   2       1738.94       1658.26        54.37 o                         
   1   0   2        913.20        867.95        15.50 o                         
   2   0   2       1489.88       1391.62        30.34 o                         
   3   0   2       2752.79       2825.27        61.37 o                         
   4   0   2       1973.81       2127.29        46.37 o                         
   5   0   2       2405.31       2732.79        84.42 o                         
   6   0   2        213.41        226.50         6.29 o                         
   7   0   2         46.90         48.59         2.03 o                         
   8   0   2        173.77        162.80         2.77 o                         
   9   0   2         40.57         40.71         1.44 o                         
  10   0   2         70.07         74.35         2.58 o                         
  11   0   2         41.40         43.06         1.28 o                         
  12   0   2         89.39        106.50         2.65 o                         
   0   2   2       1006.16        956.02        21.03 o                         
   1   2   2        459.88        460.52         7.30 o                         
   2   2   2        853.15        837.05        13.06 o                         
   3   2   2       1653.98       1676.90        23.24 o                         
   4   2   2       1234.33       1296.06        18.10 o                         
   5   2   2       1621.79       1707.03        26.74 o                         
   6   2   2        148.48        155.00         3.62 o                         
   7   2   2         37.01         38.53         0.89 o                         
   8   2   2        146.79        144.07         2.37 o                         
   9   2   2         33.78         33.72         0.93 o                         
  10   2   2         56.41         55.14         1.04 o                         
  11   2   2         36.89         38.19         0.88 o                         
  12   2   2         80.12         85.88         1.71 o                         
   0   4   2        261.87        263.14         9.04 o                         
   1   4   2        132.51        140.98         3.26 o                         
   2   4   2        251.20        245.31         4.49 o                         
   3   4   2        556.47        563.66         5.92 o                         
   4   4   2        451.45        455.44         4.73 o                         
   5   4   2        676.41        689.89         7.53 o                         
   6   4   2         61.37         61.59         1.32 o                         
   7   4   2         21.23         21.40         0.82 o                         
   8   4   2         99.16        103.04         1.57 o                         
   9   4   2         22.02         21.17         0.71 o                         
  10   4   2         31.02         26.99         2.50 o                         
   0   6   2         58.93         52.17         3.60 o                         
   1   6   2         45.15         43.27         1.23 o                         
   2   6   2         69.22         68.79         1.58 o                         
   3   6   2        183.90        185.92         2.62 o                         
   4   6   2        159.10        165.73         2.48 o                         
   5   6   2        259.37        269.72         3.86 o                         
   6   6   2         22.42         22.35         0.68 o                         
   7   6   2         10.75         11.33         0.63 o                         
   1   1   3        383.96        388.02         8.21 o                         
   2   1   3        317.51        322.65         4.25 o                         
   3   1   3       1478.94       1561.51        24.16 o                         
   4   1   3       1199.75       1203.88        16.86 o                         
   5   1   3         53.78         52.08         1.31 o                         
   6   1   3        242.39        246.73         3.90 o                         
   7   1   3        320.45        342.15         4.71 o                         
   8   1   3          2.72          1.66         0.34 o                         
   9   1   3         62.18         67.48         1.24 o                         
  10   1   3          4.03          3.01         0.33 o                         
  11   1   3         71.71         74.72         1.52 o                         
  12   1   3        259.96        281.46         3.84 o                         
   1   3   3        141.49        128.44         2.52 o                         
   2   3   3        122.02        122.50         2.12 o                         
   3   3   3        610.77        633.96        11.77 o                         
   4   3   3        553.08        561.84         8.27 o                         
   5   3   3         32.65         32.93         1.18 o                         
   6   3   3        123.68        121.84         1.57 o                         
   7   3   3        162.55        168.03         2.40 o                         
   8   3   3          3.66          3.74         0.50 o                         
   9   3   3         33.67         34.08         0.94 o                         
  10   3   3          3.52          5.18         0.62 o                         
  11   3   3         50.48         52.72         1.27 o                         
   1   5   3         20.76         16.75         1.14 o                         
   2   5   3         27.39         27.17         1.00 o                         
   3   5   3        171.80        179.29         2.80 o                         
   4   5   3        200.66        202.89         3.01 o                         
   5   5   3         23.54         23.81         1.08 o                         
   6   5   3         44.56         44.17         1.04 o                         
   7   5   3         52.15         56.58         1.30 o                         
   8   5   3          4.49          5.16         0.49 o                         
   9   5   3         11.40         10.29         0.97 o                         
   1   7   3          2.80          3.94         1.16 o                         
   2   7   3          5.71          5.38         0.94 o                         
   3   7   3         47.72         49.46         1.37 o                         
   4   7   3         81.95         82.98         1.96 o                         
   0   0   4        700.98        753.58        17.48 o                         
   1   0   4        164.93        162.42         2.78 o                         
   2   0   4        615.13        597.87         9.44 o                         
   3   0   4        224.26        235.29         5.67 o                         
   4   0   4          0.77          1.01         0.56 o                         
   5   0   4        114.21        106.43         2.66 o                         
   6   0   4         22.05         19.95         1.36 o                         
   7   0   4        103.48         98.61         2.01 o                         
   8   0   4        305.16        286.60        13.70 o                         
   9   0   4        169.27        141.61         2.91 o                         
  10   0   4          1.92          1.50         0.44 o                         
  11   0   4         34.90         32.05         1.13 o                         
  12   0   4         50.15         55.52         1.66 o                         
   0   2   4        417.03        463.62        10.59 o                         
   1   2   4        110.57        108.17         1.67 o                         
   2   2   4        377.73        358.08         4.88 o                         
   3   2   4        142.21        139.78         2.38 o                         
   4   2   4          0.38          0.58         0.28 o                         
   5   2   4         74.11         66.68         1.56 o                         
   6   2   4         15.75         16.40         0.88 o                         
   7   2   4         70.93         67.41         1.26 o                         
   8   2   4        235.53        244.15         3.25 o                         
   9   2   4        150.18        129.89         1.89 o                         
  10   2   4          1.83          1.10         0.31 o                         
  11   2   4         26.69         24.51         0.82 o                         
   0   4   4        166.99        171.26         5.04 o                         
   1   4   4         40.35         38.08         1.06 o                         
   2   4   4         98.19         87.15         1.44 o                         
   3   4   4         40.96         37.66         0.90 o                         
   4   4   4          0.20         -0.15         0.47 o                         
   5   4   4         21.93         20.62         0.87 o                         
   6   4   4          7.27          8.05         0.62 o                         
   7   4   4         26.28         25.55         0.79 o                         
   8   4   4        120.29        130.60         2.09 o                         
   9   4   4        108.61        106.59         1.90 o                         
  10   4   4          1.64          1.18         0.47 o                         
   0   6   4         87.94         78.27         2.18 o                         
   1   6   4         12.93         13.23         0.73 o                         
   2   6   4         13.52         14.10         0.65 o                         
   3   6   4          9.14          9.30         0.60 o                         
   4   6   4          1.01          0.08         0.39 o                         
   5   6   4          3.46          3.00         0.39 o                         
   6   6   4          3.30          3.17         0.43 o                         
   7   6   4          7.55          7.36         0.60 o                         
   1   1   5       2468.78       2544.74        23.80 o                         
   2   1   5        302.19        300.75         3.51 o                         
   3   1   5        156.17        165.60         2.33 o                         
   4   1   5          8.34          8.13         0.58 o                         
   5   1   5         23.73         23.31         0.90 o                         
   6   1   5        123.41        118.73         1.75 o                         
   7   1   5          9.31          8.02         0.77 o                         
   8   1   5        200.91        169.63         2.37 o                         
   9   1   5        131.38        129.65         1.83 o                         
  10   1   5         90.54         80.15         1.42 o                         
  11   1   5          0.51          0.36         0.21 o                         
   1   3   5       1163.74       1165.70        16.86 o                         
   2   3   5        159.50        156.18         3.43 o                         
   3   3   5         81.13         77.48         1.68 o                         
   4   3   5         12.30         12.46         0.69 o                         
   5   3   5         19.45         18.85         0.85 o                         
   6   3   5         75.27         72.73         1.50 o                         
   7   3   5         10.81         10.81         0.72 o                         
   8   3   5        143.31        129.81         1.91 o                         
   9   3   5         91.74         92.92         2.06 o                         
  10   3   5         64.90         57.88         1.46 o                         
   1   5   5        418.18        415.18         4.75 o                         
   2   5   5         65.61         67.05         1.44 o                         
   3   5   5         31.06         30.95         3.14 o                         
   4   5   5         17.62         18.58         0.80 o                         
   5   5   5         15.09         13.33         0.73 o                         
   6   5   5         34.92         35.19         1.13 o                         
   7   5   5         11.29         10.81         0.59 o                         
   8   5   5         80.93         76.83         1.61 o                         
   0   0   6       2044.90       2246.35        40.42 o                         
   1   0   6        448.71        481.24         6.55 o                         
   2   0   6        130.18        122.40         2.64 o                         
   3   0   6        199.39        174.81         3.94 o                         
   4   0   6        286.81        287.56         4.41 o                         
   5   0   6        388.11        363.99         5.32 o                         
   6   0   6        211.29        202.34         3.09 o                         
   7   0   6         96.22         93.47         2.10 o                         
   8   0   6        681.87        674.90        24.35 o                         
   9   0   6        187.62        181.95         4.92 o                         
  10   0   6          1.02          1.03         0.49 o                         
  11   0   6        119.21        108.26         5.47 o                         
   0   2   6       1419.84       1518.62        27.82 o                         
   1   2   6        312.74        329.85         5.28 o                         
   2   2   6         88.41         83.79         1.60 o                         
   3   2   6        152.28        133.64         2.19 o                         
   4   2   6        230.66        232.25         2.79 o                         
   5   2   6        323.17        304.44         3.22 o                         
   6   2   6        174.15        174.40         2.44 o                         
   7   2   6         74.61         76.14         1.47 o                         
   8   2   6        553.51        521.39         6.01 o                         
   9   2   6        154.38        149.45         2.41 o                         
  10   2   6          1.15          1.03         0.29 o                         
   0   4   6        586.61        582.63        16.62 o                         
   1   4   6        132.70        139.23         2.43 o                         
   2   4   6         33.14         31.83         1.04 o                         
   3   4   6         87.75         78.90         1.40 o                         
   4   4   6        142.45        146.16         2.12 o                         
   5   4   6        210.66        207.08         2.72 o                         
   6   4   6        108.55        109.05         1.72 o                         
   7   4   6         38.11         37.90         1.07 o                         
   8   4   6        318.03        302.70         4.37 o                         
   9   4   6         91.05         57.04         3.61 o                         
   0   6   6        202.39        206.97         5.32 o                         
   1   6   6         48.38         49.91         1.14 o                         
   2   6   6          9.34          8.41         0.54 o                         
   3   6   6         50.97         47.87         0.99 o                         
   4   6   6         79.17         76.69         1.96 o                         
   5   6   6        119.40        117.69         2.54 o                         
   1   1   7        565.47        561.19         5.34 o                         
   2   1   7          2.61          2.50         0.46 o                         
   3   1   7        446.45        413.57         4.64 o                         
   4   1   7       3582.51       3553.99        28.70 o                         
   5   1   7       1665.28       1737.62        35.25 o                         
   6   1   7        241.36        233.99         2.85 o                         
   7   1   7         70.04         61.19         1.93 o                         
   8   1   7         27.03         25.88         0.76 o                         
   9   1   7          5.25          6.67         0.56 o                         
  10   1   7         15.08         15.13         0.63 o                         
   1   3   7        303.04        299.30         4.65 o                         
   2   3   7          2.95          2.95         0.62 o                         
   3   3   7        303.79        295.06         4.36 o                         
   4   3   7       2320.28       2375.36        33.67 o                         
   5   3   7       1090.92       1230.81        38.74 o                         
   6   3   7        176.45        178.82         2.52 o                         
   7   3   7         45.51         42.44         0.97 o                         
   8   3   7         19.48         19.52         0.69 o                         
   9   3   7          4.51          4.30         0.44 o                         
   1   5   7        112.83        115.16         2.14 o                         
   2   5   7          4.04          2.87         0.40 o                         
   3   5   7        168.61        166.89         2.86 o                         
   4   5   7       1173.78       1248.12        14.04 o                         
   5   5   7        553.82        590.65         8.53 o                         
   6   5   7        104.23        101.99         1.52 o                         
   0   0   8        262.93        234.03         6.55 o                         
   1   0   8         32.94         32.48         1.14 o                         
   2   0   8        173.80        165.17         2.96 o                         
   3   0   8        431.18        411.65         7.03 o                         
   4   0   8        403.66        396.72         7.58 o                         
   5   0   8        425.98        429.52         9.54 o                         
   6   0   8         15.28         14.16         1.31 o                         
   7   0   8          5.56          6.41         1.06 o                         
   8   0   8        210.87        218.87         4.18 o                         
   9   0   8        100.25        108.50         4.50 o                         
   0   2   8        210.31        193.26         9.17 o                         
   1   2   8         26.11         27.60         1.41 o                         
   2   2   8        142.51        142.40         2.78 o                         
   3   2   8        355.49        339.17         4.38 o                         
   4   2   8        331.28        328.49         4.45 o                         
   5   2   8        362.52        365.01         5.58 o                         
   6   2   8         12.49         11.76         0.70 o                         
   7   2   8          4.44          4.03         0.53 o                         
   8   2   8        175.47        178.13         4.28 o                         
   9   2   8         87.48         89.57         2.16 o                         
   0   4   8        121.11        126.36         4.10 o                         
   1   4   8         14.97         14.61         0.92 o                         
   2   4   8         86.46         85.48         1.37 o                         
   3   4   8        220.42        212.77         3.03 o                         
   4   4   8        199.73        201.06         3.28 o                         
   5   4   8        237.83        239.33         3.18 o                         
   6   4   8          7.85          8.13         0.49 o                         
   7   4   8          2.39          2.96         0.51 o                         
   1   1   9       1116.32       1026.54        17.09 o                         
   2   1   9         26.83         26.29         1.50 o                         
   3   1   9        120.10        117.19         2.95 o                         
   4   1   9        272.50        258.90         4.16 o                         
   5   1   9        214.07        211.11         3.60 o                         
   6   1   9         28.39         27.83         0.99 o                         
   7   1   9         66.14         68.60         1.45 o                         
   8   1   9        326.77        332.78         7.07 o                         
   1   3   9        749.32        716.21        10.68 o                         
   2   3   9         20.16         20.57         0.95 o                         
   3   3   9         88.76         89.66         2.50 o                         
   4   3   9        178.55        166.75         2.94 o                         
   5   3   9        144.97        139.19         2.00 o                         
   6   3   9         20.51         19.31         0.75 o                         
   7   3   9         48.92         46.86         4.17 o                         
   1   5   9        386.29        385.76         9.15 o                         
   2   5   9         12.44         11.15         0.84 o                         
   0   0  10         64.61         67.01         3.02 o                         
   1   0  10        140.17        139.29         3.26 o                         
   2   0  10        178.97        165.97         5.52 o                         
   3   0  10         31.14         35.02         2.45 o                         
   4   0  10          6.68          5.52         1.11 o                         
   5   0  10         19.26         16.19         1.47 o                         
   6   0  10         21.02         20.80         1.34 o                         
   7   0  10        216.15        240.12         7.88 o                         
   0   2  10         59.57         58.29         3.66 o                         
   1   2  10        113.30        112.90         2.38 o                         
   2   2  10        146.50        135.31         2.32 o                         
   3   2  10         23.58         25.45         2.06 o                         
   4   2  10          5.84          4.62         1.06 o                         
   5   2  10         14.96         14.68         0.65 o                         
   6   2  10         17.04         16.37         0.73 o                         
   0   4  10         49.45         47.78         1.35 o                         
   1   4  10         63.64         60.05         1.41 o                         
   2   4  10         85.88         85.36         1.98 o                         
   3   4  10         11.16         11.23         0.57 o                         
   1   1  11         16.22         19.09         0.80 o                         
   2   1  11          9.31          9.85         0.74 o                         
   3   1  11         13.68         11.39         0.89 o                         
   4   1  11          8.12          9.69         0.63 o                         
   5   1  11         26.73         34.99         1.58 o                         
   1   3  11          8.56          9.11         0.56 o                         
   2   3  11          5.29          4.80         0.46 o                         
   3   3  11          8.81          6.18         0.51 o                         
   0   0  12          8.92          3.89         1.01 o                         
   1   0  12         40.51         43.51         1.53 o                         
   2   0  12         49.14         50.03         2.20 o                         
                                                                                
